# Supplementary material for: RAVEN 2.0: A versatile toolbox for metabolic network reconstruction and a case study on Streptomyces coelicolor
Source: PLoS Comput Biol. 2018 Oct 18;14(10):e1006541. doi: 10.1371/journal.pcbi.1006541 (PMC6207324; doi:10.1371/journal.pcbi.1006541)
Supplement: S1 Data — The MetaCyc- and KEGG-based de novo reconstructions for S. coelicolor are merged using the combineMetaCycKEGGModels function, as detailed in the Sco4Reconstruction script available from the Sco4 GitHub repository under ComplementaryScripts. (ZIP) [file pcbi.1006541.s001.zip › ScoCombinedDraftModel.xlsx]

## Sheet: RXNS
#

## Sheet: METS
#

## Sheet: COMPS
#

## Sheet: GENES
#

## Sheet: MODEL
#
