# Supplementary material for: RAVEN 2.0: A versatile toolbox for metabolic network reconstruction and a case study on Streptomyces coelicolor
Source: PLoS Comput Biol. 2018 Oct 18;14(10):e1006541. doi: 10.1371/journal.pcbi.1006541 (PMC6207324; doi:10.1371/journal.pcbi.1006541)
Supplement: S1 Table — To facilitate comparison of the existing iMK1208 model and the de novo reconstructions, iMK1208 reactions were mapped to their respective KEGG and MetaCyc identifiers. This table is used in the Sco4Reconstruction script available from the Sco4 GitHub repository under ComplementaryScripts. (XLSX) [file pcbi.1006541.s002.xlsx]

## Sheet: Sheet1
iMK1208		Reaction mapping
SubSystem	Rxn ID	To KEGG	To MetaCyc	To Combined Draft Model	Manual mapping to Combined	Results	ConvertToMetaCycSpace
Alanine and Aspartate Metabolism	ALATA_L	R00258	ALANINE-AMINOTRANSFERASE-RXN,RXN-13698	ALANINE-AMINOTRANSFERASE-RXN		ALANINE-AMINOTRANSFERASE-RXN	ALANINE-AMINOTRANSFERASE-RXN
Alanine and Aspartate Metabolism	ALAD_L	R00396	ALANINE-DEHYDROGENASE-RXN	ALANINE-DEHYDROGENASE-RXN		ALANINE-DEHYDROGENASE-RXN	ALANINE-DEHYDROGENASE-RXN
Alanine and Aspartate Metabolism	ALAR	R00401	ALARACECAT-RXN	ALARACECAT-RXN		ALARACECAT-RXN	ALARACECAT-RXN
Alanine and Aspartate Metabolism	ASNS1	R00578	ASNSYNB-RXN	ASNSYNB-RXN		ASNSYNB-RXN	ASNSYNB-RXN
Alanine and Aspartate Metabolism	ASPTA	R00355	ASPAMINOTRANS-RXN,RXN-13697	ASPAMINOTRANS-RXN		ASPAMINOTRANS-RXN	ASPAMINOTRANS-RXN
Alanine and Aspartate Metabolism	ASNN	R00485	ASPARAGHYD-RXN			Missing in Combined	ASPARAGHYD-RXN
Alanine and Aspartate Metabolism	APAT2r	R00908	RXN-2901	RXN-2901		RXN-2901	RXN-2901
Alternate Carbon Metabolism	IDOND				1.1.1.264-RXN	1.1.1.264-RXN	1.1.1.264-RXN
Alternate Carbon Metabolism	XYLTO	R07152	1.1.3.41-RXN		1.1.3.41-RXN	1.1.3.41-RXN	1.1.3.41-RXN
Alternate Carbon Metabolism	FDH	R00519	1.2.1.2-RXN	1.2.1.2-RXN		1.2.1.2-RXN	1.2.1.2-RXN
Alternate Carbon Metabolism	FRUK	R02071	1PFRUCTPHOSN-RXN		1PFRUCTPHOSN-RXN	1PFRUCTPHOSN-RXN	1PFRUCTPHOSN-RXN
Alternate Carbon Metabolism	DHDGLCD	R02279	4.2.1.41-RXN	4.2.1.41-RXN		4.2.1.41-RXN	4.2.1.41-RXN
Alternate Carbon Metabolism	MTI	R01557	5.4.99.16-RXN		5.4.99.16-RXN	5.4.99.16-RXN	5.4.99.16-RXN
Alternate Carbon Metabolism	ADNUC	R01245	ADENOSINE-NUCLEOSIDASE-RXN		ADENOSINE-NUCLEOSIDASE-RXN	ADENOSINE-NUCLEOSIDASE-RXN	ADENOSINE-NUCLEOSIDASE-RXN
Alternate Carbon Metabolism	ALLTAMH	R02423	ALLANTOATE-DEIMINASE-RXN		ALLANTOATE-DEIMINASE-RXN	ALLANTOATE-DEIMINASE-RXN	ALLANTOATE-DEIMINASE-RXN
Alternate Carbon Metabolism	GALS3	R01101	ALPHAGALACTOSID-RXN		ALPHAGALACTOSID-RXN	ALPHAGALACTOSID-RXN	ALPHAGALACTOSID-RXN
Alternate Carbon Metabolism	AMALT1				AMYLOMALT-RXN	AMYLOMALT-RXN	AMYLOMALT-RXN
Alternate Carbon Metabolism	ARAI	R01761	ARABISOM-RXN			ARABISOM-RXN	ARABISOM-RXN
Alternate Carbon Metabolism	LACZ	R01100	BETAGALACTOSID-RXN		BETAGALACTOSID-RXN	BETAGALACTOSID-RXN	BETAGALACTOSID-RXN
Alternate Carbon Metabolism	DTARTD	R00340	D--TARTRATE-DEHYDRATASE-RXN	D--TARTRATE-DEHYDRATASE-RXN		D--TARTRATE-DEHYDRATASE-RXN	D--TARTRATE-DEHYDRATASE-RXN
Alternate Carbon Metabolism	PPM2	R02749	D-PPENTOMUT-RXN		D-PPENTOMUT-RXN	D-PPENTOMUT-RXN	D-PPENTOMUT-RXN
Alternate Carbon Metabolism	DDGLK	R01541	DEOXYGLUCONOKIN-RXN	DEOXYGLUCONOKIN-RXN		DEOXYGLUCONOKIN-RXN	DEOXYGLUCONOKIN-RXN
Alternate Carbon Metabolism	DRPA	R01066	DEOXYRIBOSE-P-ALD-RXN		DEOXYRIBOSE-P-ALD-RXN	DEOXYRIBOSE-P-ALD-RXN	DEOXYRIBOSE-P-ALD-RXN
Alternate Carbon Metabolism	ALDD1	R00604	FORMALDEHYDE-DEHYDROGENASE-RXN	FORMALDEHYDE-DEHYDROGENASE-RXN		FORMALDEHYDE-DEHYDROGENASE-RXN	FORMALDEHYDE-DEHYDROGENASE-RXN
Alternate Carbon Metabolism	HEX7	R00760	FRUCTOKINASE-RXN		FRUCTOKINASE-RXN	FRUCTOKINASE-RXN	FRUCTOKINASE-RXN
Alternate Carbon Metabolism	GALKr	R01092	GALACTOKIN-RXN		GALACTOKIN-RXN	GALACTOKIN-RXN	GALACTOKIN-RXN
Alternate Carbon Metabolism	GALCTND	R03033	GALACTONDEHYDRAT-RXN	GALACTONDEHYDRAT-RXN		GALACTONDEHYDRAT-RXN	GALACTONDEHYDRAT-RXN
Alternate Carbon Metabolism	UGLT	R00955	GALACTURIDYLYLTRANS-RXN	GALACTURIDYLYLTRANS-RXN		GALACTURIDYLYLTRANS-RXN	GALACTURIDYLYLTRANS-RXN
Alternate Carbon Metabolism	GLCRD	R02752	GLUCARDEHYDRA-RXN	GLUCARDEHYDRA-RXN		GLUCARDEHYDRA-RXN	GLUCARDEHYDRA-RXN
Alternate Carbon Metabolism	XYLI2	R00307	GLUCISOM-RXN		GLUCISOM-RXN	GLUCISOM-RXN	GLUCISOM-RXN
Alternate Carbon Metabolism	GLYALDDr	R01752	RXN-15115		GLUCONATE-DEHYDRATASE-RXN	GLUCONATE-DEHYDRATASE-RXN	GLUCONATE-DEHYDRATASE-RXN
Alternate Carbon Metabolism	GNK	R01737	GLUCONOKIN-RXN	GLUCONOKIN-RXN		GLUCONOKIN-RXN	GLUCONOKIN-RXN
Alternate Carbon Metabolism	G6PDA	R00765	GLUCOSAMINE-6-P-DEAMIN-RXN		GLUCOSAMINE-6-P-DEAMIN-RXN	GLUCOSAMINE-6-P-DEAMIN-RXN	GLUCOSAMINE-6-P-DEAMIN-RXN
Alternate Carbon Metabolism	G3PD2	R00844	GLYC3PDEHYDROGBIOSYN-RXN		GLYC3PDEHYDROGBIOSYN-RXN	GLYC3PDEHYDROGBIOSYN-RXN	GLYC3PDEHYDROGBIOSYN-RXN
Alternate Carbon Metabolism	GLYK	R00847	GLYCEROL-KIN-RXN	GLYCEROL-KIN-RXN		GLYCEROL-KIN-RXN	GLYCEROL-KIN-RXN
Alternate Carbon Metabolism	DHAK	R01011	GLYCERONE-KINASE-RXN	GLYCERONE-KINASE-RXN		GLYCERONE-KINASE-RXN	GLYCERONE-KINASE-RXN
Alternate Carbon Metabolism	GLCRAL	R02754	KDGALDOL-RXN			Missing in Combined	KDGALDOL-RXN
Alternate Carbon Metabolism	IDOND2	R05684	L-IDONATE-2-DEHYDROGENASE-RXN		L-IDONATE-2-DEHYDROGENASE-RXN	L-IDONATE-2-DEHYDROGENASE-RXN	L-IDONATE-2-DEHYDROGENASE-RXN
Alternate Carbon Metabolism	LCADi	R01446	LACTALDDEHYDROG-RXN	LACTALDDEHYDROG-RXN		LACTALDDEHYDROG-RXN	LACTALDDEHYDROG-RXN
Alternate Carbon Metabolism	X5PL3E	R03244	LXULRU5P-RXN			Missing in Combined	LXULRU5P-RXN
Alternate Carbon Metabolism	LYXI	R01906	LYXISOM-RXN		LYXISOM-RXN	LYXISOM-RXN	LYXISOM-RXN
Alternate Carbon Metabolism	XYLK2	R01901	LYXK-RXN			Missing in Combined	LYXK-RXN
Alternate Carbon Metabolism	MALTATr	R01556	MALTACETYLTRAN-RXN		MALTACETYLTRAN-RXN	MALTACETYLTRAN-RXN	MALTACETYLTRAN-RXN
Alternate Carbon Metabolism	AMALT4				MALTODEG-RXN	MALTODEG-RXN	MALTODEG-RXN
Alternate Carbon Metabolism	MNLD	R00868	MANNITOL-2-DEHYDROGENASE-RXN			Missing in Combined	MANNITOL-2-DEHYDROGENASE-RXN
Alternate Carbon Metabolism	HEX4	R01326	MANNKIN-RXN			Missing in Combined	MANNKIN-RXN
Alternate Carbon Metabolism	MAN6PI	R00772	MANNPISOM-RXN		MANNPISOM-RXN	MANNPISOM-RXN	MANNPISOM-RXN
Alternate Carbon Metabolism	AGDC	R02059	NAG6PDEACET-RXN		NAG6PDEACET-RXN	NAG6PDEACET-RXN	NAG6PDEACET-RXN
Alternate Carbon Metabolism	ALDD19x	R02536	PHENDEHYD-RXN	PHENDEHYD-RXN		PHENDEHYD-RXN	PHENDEHYD-RXN
Alternate Carbon Metabolism	PMANM	R01818	PHOSMANMUT-RXN		PHOSMANMUT-RXN	PHOSMANMUT-RXN	PHOSMANMUT-RXN
Alternate Carbon Metabolism	PGMT	R08639			PHOSPHOGLUCMUT-RXN	PHOSPHOGLUCMUT-RXN	PHOSPHOGLUCMUT-RXN
Alternate Carbon Metabolism	PPM	R01057	PPENTOMUT-RXN		PPENTOMUT-RXN	PPENTOMUT-RXN	PPENTOMUT-RXN
Alternate Carbon Metabolism	ACS2	R00925	PROPIONATE--COA-LIGASE-RXN	PROPIONATE--COA-LIGASE-RXN		PROPIONATE--COA-LIGASE-RXN	PROPIONATE--COA-LIGASE-RXN
Alternate Carbon Metabolism	PPAKr	R01353	PROPKIN-RXN		PROPKIN-RXN	PROPKIN-RXN	PROPKIN-RXN
Alternate Carbon Metabolism	PTA2	R00921	PTAALT-RXN	PTAALT-RXN		PTAALT-RXN	PTAALT-RXN
Alternate Carbon Metabolism	BGLU	R00306			RXN-10773	RXN-10773	RXN-10773
Alternate Carbon Metabolism	RMI	R02437	RHAMNISOM-RXN	RHAMNISOM-RXN		RHAMNISOM-RXN	RHAMNISOM-RXN
Alternate Carbon Metabolism	RMK	R03014	RHAMNULOKIN-RXN		RHAMNULOKIN-RXN	RHAMNULOKIN-RXN	RHAMNULOKIN-RXN
Alternate Carbon Metabolism	RMPA	R02263	RHAMNULPALDOL-RXN	RHAMNULPALDOL-RXN		RHAMNULPALDOL-RXN	RHAMNULPALDOL-RXN
Alternate Carbon Metabolism	RBK	R01051	RIBOKIN-RXN		RIBOKIN-RXN	RIBOKIN-RXN	RIBOKIN-RXN
Alternate Carbon Metabolism	RBP4E	R05850	RIBULPEPIM-RXN			Missing in Combined	RIBULPEPIM-RXN
Alternate Carbon Metabolism	PACCOAL	R02539	RXN-10819	RXN-10819		RXN-10819	RXN-10819
Alternate Carbon Metabolism	RAFGH	R01103	RXN-11502		RXN-11502	RXN-11502	RXN-11502
Alternate Carbon Metabolism	GLYCDx	R01034	GLYCDEH-RXN		RXN-11708	RXN-11708	RXN-11708
Alternate Carbon Metabolism	ALCD19	R01036	RXN-11709		RXN-11709	RXN-11709	RXN-11709
Alternate Carbon Metabolism	ALCD19y	R01036	RXN-11709		RXN-11709	RXN-11709	RXN-11709
Alternate Carbon Metabolism	DCH	R00022	RXN-12625		RXN-12625	RXN-12625	RXN-12625
Alternate Carbon Metabolism	GAL6PI	R03240	LACTOSE-6-PHOSPHATE-ISOMERASE-RXN		RXN-13548	RXN-13548	LACTOSE-6-PHOSPHATE-ISOMERASE-RXN
Alternate Carbon Metabolism	DRBK	R02750	RXN-14223		RXN-14223	RXN-14223	RXN-14223
Alternate Carbon Metabolism	AMALT2				RXN-14260	RXN-14260	RXN-14260
Alternate Carbon Metabolism	AMALT3				RXN-14261	RXN-14261	RXN-14261
Alternate Carbon Metabolism	5DGLCNR		RXN-14367	RXN-14367		RXN-14367	RXN-14367
Alternate Carbon Metabolism	MALT	R00028	RXN-15910		RXN-15910	RXN-15910	RXN-15910
Alternate Carbon Metabolism	DHACOAH	R06942	RXN-2425		RXN-2425	RXN-2425	RXN-2425
Alternate Carbon Metabolism	3OXCOAT	R00829	RXN-3641	RXN-3641		RXN-3641	RXN-3641
Alternate Carbon Metabolism	DABTD	R05604	D-ARABINITOL-4-DEHYDROGENASE-RXN		RXN-7971	RXN-7971	RXN-7971
Alternate Carbon Metabolism	GLYCTO1	R00475	RXN-969	RXN-969		RXN-969	RXN-969
Alternate Carbon Metabolism	FORCT	R07290	RXN0-1382	RXN0-1382		RXN0-1382	RXN0-1382
Alternate Carbon Metabolism	PACCOAE	R09838	RXN0-2042		RXN0-2042,R09838	RXN0-2042	RXN0-2042
Alternate Carbon Metabolism	HADPCOADH3	R06941	RXN0-2044	RXN0-2044		RXN0-2044	RXN0-2044
Alternate Carbon Metabolism	TAUDO	R05320	RXN0-299		RXN0-299	RXN0-299	RXN0-299
Alternate Carbon Metabolism	HPYRI	R01394	RXN0-305	RXN0-305		RXN0-305	RXN0-305
Alternate Carbon Metabolism	CYTDH	R02137	RXN0-361		RXN0-361	RXN0-361	RXN0-361
Alternate Carbon Metabolism	ACM6PH	R08555	RXN0-4641		RXN0-4641	RXN0-4641	RXN0-4641
Alternate Carbon Metabolism	RBK_L1	R02439	RXN0-5116			Missing in Combined	RXN0-5116
Alternate Carbon Metabolism	TRSARr	R01745	RXN0-5289		RXN0-5289	RXN0-5289	RXN0-5289
Alternate Carbon Metabolism	6PHBG	R05134	RXN0-5297		RXN0-5297	RXN0-5297	RXN0-5297
Alternate Carbon Metabolism	REPHACCOAI	R09837	RXN0-6510		R09837,RXN0-6510	RXN0-6510	RXN0-6510
Alternate Carbon Metabolism	PACCOATE	R09840	RXN0-7104	RXN0-7104		RXN0-7104	RXN0-7104
Alternate Carbon Metabolism	GLYCTO3				RXN0-7229	RXN0-7229	RXN0-7229
Alternate Carbon Metabolism	ALDD2x	R00710	RXN66-3	RXN66-3		RXN66-3	RXN66-3
Alternate Carbon Metabolism	TGBPA	R01069	TAGAALDOL-RXN		TAGAALDOL-RXN	TAGAALDOL-RXN	TAGAALDOL-RXN
Alternate Carbon Metabolism	PFK_2	R03236	TAGAKIN-RXN	TAGAKIN-RXN		TAGAKIN-RXN	TAGAKIN-RXN
Alternate Carbon Metabolism	TRE6PS	R00836	TREHALOSE6PSYN-RXN		TREHALOSE6PSYN-RXN	TREHALOSE6PSYN-RXN	TREHALOSE6PSYN-RXN
Alternate Carbon Metabolism	TRE6PP	R02778	TREHALOSEPHOSPHA-RXN	TREHALOSEPHOSPHA-RXN		TREHALOSEPHOSPHA-RXN	TREHALOSEPHOSPHA-RXN
Alternate Carbon Metabolism	UDPG4E	R00291	UDPGLUCEPIM-RXN	UDPGLUCEPIM-RXN		UDPGLUCEPIM-RXN	UDPGLUCEPIM-RXN
Alternate Carbon Metabolism	URIH	R01080	URIDINE-NUCLEOSIDASE-RXN		URIDINE-NUCLEOSIDASE-RXN	URIDINE-NUCLEOSIDASE-RXN	URIDINE-NUCLEOSIDASE-RXN
Alternate Carbon Metabolism	XYLI1	R01432	XYLISOM-RXN		XYLISOM-RXN	XYLISOM-RXN	XYLISOM-RXN
Alternate Carbon Metabolism	XYLK	R01639	XYLULOKIN-RXN	XYLULOKIN-RXN		XYLULOKIN-RXN	XYLULOKIN-RXN
Alternate Carbon Metabolism	OXCDC	R01908	OXALYL-COA-DECARBOXYLASE-RXN			Missing in Combined	OXALYL-COA-DECARBOXYLASE-RXN
Alternate Carbon Metabolism	SUCR	R00801		R00801		R00801
Alternate Carbon Metabolism	GGLGH	R01104		R01104		R01104
Alternate Carbon Metabolism	GALIGH	R01194		R01194		R01194
Alternate Carbon Metabolism	EPMGH	R01329		R01329		R01329
Alternate Carbon Metabolism	AAMYLe	R01824			R01824	R01824
Alternate Carbon Metabolism	MLTP1	R02111			R02111	R02111
Alternate Carbon Metabolism	MLTP2	R02111			R02111	R02111
Alternate Carbon Metabolism	MLTP3	R02111			R02111	R02111
Alternate Carbon Metabolism	MELTGH	R02926		R02926		R02926
Alternate Carbon Metabolism	OXDHCOAT	R09839			R09839	R09839
Alternate Carbon Metabolism	SBTO	R11620			R11620	R11620
Anaplerotic Reactions	ME1	R00214	1.1.1.39-RXN	1.1.1.39-RXN		1.1.1.39-RXN	1.1.1.39-RXN
Anaplerotic Reactions	PEPCK	R00431	4.1.1.32-RXN	4.1.1.32-RXN		4.1.1.32-RXN	4.1.1.32-RXN
Anaplerotic Reactions	PPA	R00004	INORGPYROPHOSPHAT-RXN	INORGPYROPHOSPHAT-RXN		INORGPYROPHOSPHAT-RXN	INORGPYROPHOSPHAT-RXN
Anaplerotic Reactions	ICL	R00479	ISOCIT-CLEAV-RXN		ISOCIT-CLEAV-RXN	ISOCIT-CLEAV-RXN	ISOCIT-CLEAV-RXN
Anaplerotic Reactions	ME2	R00216	MALIC-NADP-RXN	MALIC-NADP-RXN		MALIC-NADP-RXN	MALIC-NADP-RXN
Anaplerotic Reactions	MALS	R00472	MALSYN-RXN	MALSYN-RXN		MALSYN-RXN	MALSYN-RXN
Anaplerotic Reactions	PPC	R00345	PEPCARBOX-RXN		PEPCARBOX-RXN	PEPCARBOX-RXN	PEPCARBOX-RXN
Arginine and Proline Metabolism	DDPGA	R00470	4OH2OXOGLUTARALDOL-RXN		4OH2OXOGLUTARALDOL-RXN	4OH2OXOGLUTARALDOL-RXN	4OH2OXOGLUTARALDOL-RXN
Arginine and Proline Metabolism	ACGK	R02649	ACETYLGLUTKIN-RXN	ACETYLGLUTKIN-RXN		ACETYLGLUTKIN-RXN	ACETYLGLUTKIN-RXN
Arginine and Proline Metabolism	ACOTA	R02283	ACETYLORNTRANSAM-RXN	ACETYLORNTRANSAM-RXN		ACETYLORNTRANSAM-RXN	ACETYLORNTRANSAM-RXN
Arginine and Proline Metabolism	AGMT	R01157	AGMATIN-RXN	AGMATIN-RXN		AGMATIN-RXN	AGMATIN-RXN
Arginine and Proline Metabolism	AGMD	R01416	AGMATINE-DEIMINASE-RXN	AGMATINE-DEIMINASE-RXN		AGMATINE-DEIMINASE-RXN	AGMATINE-DEIMINASE-RXN
Arginine and Proline Metabolism	ABUTD	R02549	AMINOBUTDEHYDROG-RXN	AMINOBUTDEHYDROG-RXN		AMINOBUTDEHYDROG-RXN	AMINOBUTDEHYDROG-RXN
Arginine and Proline Metabolism	ARGD	R00552	ARGININE-DEIMINASE-RXN	ARGININE-DEIMINASE-RXN		ARGININE-DEIMINASE-RXN	ARGININE-DEIMINASE-RXN
Arginine and Proline Metabolism	ARGSL	R01086	ARGSUCCINLYA-RXN	ARGSUCCINLYA-RXN		ARGSUCCINLYA-RXN	ARGSUCCINLYA-RXN
Arginine and Proline Metabolism	ARGSS	R01954	ARGSUCCINSYN-RXN	ARGSUCCINSYN-RXN		ARGSUCCINSYN-RXN	ARGSUCCINSYN-RXN
Arginine and Proline Metabolism	CBPS	R00575	CARBPSYN-RXN	CARBPSYN-RXN		CARBPSYN-RXN	CARBPSYN-RXN
Arginine and Proline Metabolism	ABTA	R01648	GABATRANSAM-RXN	GABATRANSAM-RXN		GABATRANSAM-RXN	GABATRANSAM-RXN
Arginine and Proline Metabolism	ORNTAC	R02282	GLUTAMATE-N-ACETYLTRANSFERASE-RXN		GLUTAMATE-N-ACETYLTRANSFERASE-RXN	GLUTAMATE-N-ACETYLTRANSFERASE-RXN	GLUTAMATE-N-ACETYLTRANSFERASE-RXN
Arginine and Proline Metabolism	GLU5K	R00239	GLUTKIN-RXN	GLUTKIN-RXN		GLUTKIN-RXN	GLUTKIN-RXN
Arginine and Proline Metabolism	G5SD	R03313	GLUTSEMIALDEHYDROG-RXN	GLUTSEMIALDEHYDROG-RXN		GLUTSEMIALDEHYDROG-RXN	GLUTSEMIALDEHYDROG-RXN
Arginine and Proline Metabolism	PHCD	R04444	HYDROXYPYRROLINEDEH-RXN	HYDROXYPYRROLINEDEH-RXN		HYDROXYPYRROLINEDEH-RXN	HYDROXYPYRROLINEDEH-RXN
Arginine and Proline Metabolism	AGPR	R03443	N-ACETYLGLUTPREDUCT-RXN	N-ACETYLGLUTPREDUCT-RXN		N-ACETYLGLUTPREDUCT-RXN	N-ACETYLGLUTPREDUCT-RXN
Arginine and Proline Metabolism	ACGS	R00259	N-ACETYLTRANSFER-RXN	N-ACETYLTRANSFER-RXN		N-ACETYLTRANSFER-RXN	N-ACETYLTRANSFER-RXN
Arginine and Proline Metabolism	CPTRCA	R01152	N-CARBAMOYLPUTRESCINE-AMIDASE-RXN	N-CARBAMOYLPUTRESCINE-AMIDASE-RXN		N-CARBAMOYLPUTRESCINE-AMIDASE-RXN	N-CARBAMOYLPUTRESCINE-AMIDASE-RXN
Arginine and Proline Metabolism	OCBTi	R01398	ORNCARBAMTRANSFER-RXN		ORNCARBAMTRANSFER-RXN	ORNCARBAMTRANSFER-RXN	ORNCARBAMTRANSFER-RXN
Arginine and Proline Metabolism	ORNDC	R00670	ORNDECARBOX-RXN		ORNDECARBOX-RXN	ORNDECARBOX-RXN	ORNDECARBOX-RXN
Arginine and Proline Metabolism	ORNTA	R00667	ORNITHINE-GLU-AMINOTRANSFERASE-RXN		ORNITHINE-GLU-AMINOTRANSFERASE-RXN	ORNITHINE-GLU-AMINOTRANSFERASE-RXN	ORNITHINE-GLU-AMINOTRANSFERASE-RXN
Arginine and Proline Metabolism	PTRCTA	R01155	PUTTRANSAM-RXN	PUTTRANSAM-RXN		PUTTRANSAM-RXN	PUTTRANSAM-RXN
Arginine and Proline Metabolism	P5CD	R00707	PYRROLINECARBDEHYDROG-RXN	PYRROLINECARBDEHYDROG-RXN		PYRROLINECARBDEHYDROG-RXN	PYRROLINECARBDEHYDROG-RXN
Arginine and Proline Metabolism	P5CR	R01251	PYRROLINECARBREDUCT-RXN		PYRROLINECARBREDUCT-RXN	PYRROLINECARBREDUCT-RXN	PYRROLINECARBREDUCT-RXN
Arginine and Proline Metabolism	PUTA3	R00245	RXN-14116	RXN-14116		RXN-14116	RXN-14116
Arginine and Proline Metabolism	PHCHGS	R04443	RXN-14471			Spontaneous reaction	RXN-14471
Arginine and Proline Metabolism	4HGLSD	R05051	RXN-14472	RXN-14472		RXN-14472	RXN-14472
Arginine and Proline Metabolism	APCS	R08359	RXN0-5217	RXN0-5217		RXN0-5217	RXN0-5217
Arginine and Proline Metabolism	ADMDC	R00178	SAMDECARB-RXN			Missing in Combined	SAMDECARB-RXN
Arginine and Proline Metabolism	G5SADs	R03314	SPONTPRO-RXN			Spontaneous reaction	SPONTPRO-RXN
Arginine and Proline Metabolism	SSALy	R00714	SUCCSEMIALDDEHYDROG-RXN	SUCCSEMIALDDEHYDROG-RXN		SUCCSEMIALDDEHYDROG-RXN	SUCCSEMIALDDEHYDROG-RXN
Arginine and Proline Metabolism	UREA	R00131	UREASE-RXN	UREASE-RXN		UREASE-RXN	UREASE-RXN
Arginine and Proline Metabolism	MTAN	R01401	METHYLTHIOADENOSINE-NUCLEOSIDASE-RXN			Missing in Combined	METHYLTHIOADENOSINE-NUCLEOSIDASE-RXN
Arginine and Proline Metabolism	HPROb	R03293			R03293	R03293
Arginine and Proline Metabolism	EHGLAT	R05052			R05052	R05052
Arginine and Proline Metabolism	PROD2	R10507		R10507		R10507
Benzoate Metabolism	OXOAEL	R02991	3-OXOADIPATE-ENOL-LACTONASE-RXN	3-OXOADIPATE-ENOL-LACTONASE-RXN		3-OXOADIPATE-ENOL-LACTONASE-RXN	3-OXOADIPATE-ENOL-LACTONASE-RXN
Benzoate Metabolism	4CMLCL	R03470	4-CARBOXYMUCONOLACTONE-DECARBOXYLASE-RXN		4-CARBOXYMUCONOLACTONE-DECARBOXYLASE-RXN	4-CARBOXYMUCONOLACTONE-DECARBOXYLASE-RXN	4-CARBOXYMUCONOLACTONE-DECARBOXYLASE-RXN
Benzoate Metabolism	MUCCY	R03307	5.5.1.2-RXN		5.5.1.2-RXN	5.5.1.2-RXN	5.5.1.2-RXN
Benzoate Metabolism	PCADYOX	R01631	PROTOCATECHUATE-34-DIOXYGENASE-RXN	PROTOCATECHUATE-34-DIOXYGENASE-RXN		PROTOCATECHUATE-34-DIOXYGENASE-RXN	PROTOCATECHUATE-34-DIOXYGENASE-RXN
Benzoate Metabolism	VNTDM	R05274	RXN-10891	RXN-10891		RXN-10891	RXN-10891
Benzoate Metabolism	3OADPCOAT	R02990	3-OXOADIPATE-COA-TRANSFERASE-RXN			Missing in Combined	3-OXOADIPATE-COA-TRANSFERASE-RXN
Butanoate Metabolism	BDH	R01361	3-HYDROXYBUTYRATE-DEHYDROGENASE-RXN	3-HYDROXYBUTYRATE-DEHYDROGENASE-RXN		3-HYDROXYBUTYRATE-DEHYDROGENASE-RXN	3-HYDROXYBUTYRATE-DEHYDROGENASE-RXN
Butanoate Metabolism	AACOATi	R01357	ACETOACETATE--COA-LIGASE-RXN	ACETOACETATE--COA-LIGASE-RXN		ACETOACETATE--COA-LIGASE-RXN	ACETOACETATE--COA-LIGASE-RXN
Butanoate Metabolism	IBMi	R01181	ISOBUTYRYL-COA-MUTASE-RXN			Missing in Combined	ISOBUTYRYL-COA-MUTASE-RXN
Cell Envelope Biosynthesis	UACMAMO	R03317	UDPMANNACADEHYDROG-RXN		1.1.1.136-RXN	1.1.1.136-RXN	1.1.1.136-RXN
Cell Envelope Biosynthesis	G1PACT	R05332	2.3.1.157-RXN	2.3.1.157-RXN		2.3.1.157-RXN	2.3.1.157-RXN
Cell Envelope Biosynthesis	MAN1PT	R00885	2.7.7.13-RXN	2.7.7.13-RXN		2.7.7.13-RXN	2.7.7.13-RXN
Cell Envelope Biosynthesis	ALAALAD	R07651	3.4.13.22-RXN	3.4.13.22-RXN		3.4.13.22-RXN	3.4.13.22-RXN
Cell Envelope Biosynthesis	PGAMT	R02060	5.4.2.10-RXN		5.4.2.10-RXN	5.4.2.10-RXN	5.4.2.10-RXN
Cell Envelope Biosynthesis	ALAALA	R01150	DALADALALIG-RXN	DALADALALIG-RXN		DALADALALIG-RXN	DALADALALIG-RXN
Cell Envelope Biosynthesis	TDPDRE	R06514	DTDPDEHYDRHAMEPIM-RXN		DTDPDEHYDRHAMEPIM-RXN	DTDPDEHYDRHAMEPIM-RXN	DTDPDEHYDRHAMEPIM-RXN
Cell Envelope Biosynthesis	TDPDRR	R02777	DTDPDEHYRHAMREDUCT-RXN	DTDPDEHYRHAMREDUCT-RXN		DTDPDEHYRHAMREDUCT-RXN	DTDPDEHYRHAMREDUCT-RXN
Cell Envelope Biosynthesis	TDPGDH	R06513	DTDPGLUCDEHYDRAT-RXN		DTDPGLUCDEHYDRAT-RXN	DTDPGLUCDEHYDRAT-RXN	DTDPGLUCDEHYDRAT-RXN
Cell Envelope Biosynthesis	GALUi	R00289	GLUC1PURIDYLTRANS-RXN	GLUC1PURIDYLTRANS-RXN		GLUC1PURIDYLTRANS-RXN	GLUC1PURIDYLTRANS-RXN
Cell Envelope Biosynthesis	GLUR	R00260	GLUTRACE-RXN		GLUTRACE-RXN	GLUTRACE-RXN	GLUTRACE-RXN
Cell Envelope Biosynthesis	GF6PTA	R00768	L-GLN-FRUCT-6-P-AMINOTRANS-RXN		L-GLN-FRUCT-6-P-AMINOTRANS-RXN	L-GLN-FRUCT-6-P-AMINOTRANS-RXN	L-GLN-FRUCT-6-P-AMINOTRANS-RXN
Cell Envelope Biosynthesis	UAGPT3	R05032	NACGLCTRANS-RXN	NACGLCTRANS-RXN		NACGLCTRANS-RXN	NACGLCTRANS-RXN
Cell Envelope Biosynthesis	UAGDP	R00416	NAG1P-URIDYLTRANS-RXN	NAG1P-URIDYLTRANS-RXN		NAG1P-URIDYLTRANS-RXN	NAG1P-URIDYLTRANS-RXN
Cell Envelope Biosynthesis	PAPPT3	R05630	PHOSNACMURPENTATRANS-RXN		PHOSNACMURPENTATRANS-RXN	PHOSNACMURPENTATRANS-RXN	PHOSNACMURPENTATRANS-RXN
Cell Envelope Biosynthesis	ALALAC	R09588			RXN-11298	RXN-11298	RXN-11298
Cell Envelope Biosynthesis	GDPMNP	R00881	RXN0-5108	RXN0-5108		RXN0-5108	RXN0-5108
Cell Envelope Biosynthesis	MI1PP	R01185	RXN0-5408	RXN0-5408		RXN0-5408	RXN0-5408
Cell Envelope Biosynthesis	UAMAS	R03193	UDP-NACMUR-ALA-LIG-RXN	UDP-NACMUR-ALA-LIG-RXN		UDP-NACMUR-ALA-LIG-RXN	UDP-NACMUR-ALA-LIG-RXN
Cell Envelope Biosynthesis	UAMAGS	R02783	UDP-NACMURALA-GLU-LIG-RXN	UDP-NACMURALA-GLU-LIG-RXN		UDP-NACMURALA-GLU-LIG-RXN	UDP-NACMURALA-GLU-LIG-RXN
Cell Envelope Biosynthesis	UGMDDS	R04617	UDP-NACMURALGLDAPAALIG-RXN	UDP-NACMURALGLDAPAALIG-RXN		UDP-NACMURALGLDAPAALIG-RXN	UDP-NACMURALGLDAPAALIG-RXN
Cell Envelope Biosynthesis	UAAGDS	R02788	UDP-NACMURALGLDAPLIG-RXN	UDP-NACMURALGLDAPLIG-RXN		UDP-NACMURALGLDAPLIG-RXN	UDP-NACMURALGLDAPLIG-RXN
Cell Envelope Biosynthesis	UAG2E	R00420	UDPGLCNACEPIM-RXN			Missing in Combined	UDPGLCNACEPIM-RXN
Cell Envelope Biosynthesis	UAGCVT	R00660	UDPNACETYLGLUCOSAMENOLPYRTRANS-RXN	UDPNACETYLGLUCOSAMENOLPYRTRANS-RXN		UDPNACETYLGLUCOSAMENOLPYRTRANS-RXN	UDPNACETYLGLUCOSAMENOLPYRTRANS-RXN
Cell Envelope Biosynthesis	UAPGR	R03192	UDPNACETYLMURAMATEDEHYDROG-RXN	UDPNACETYLMURAMATEDEHYDROG-RXN		UDPNACETYLMURAMATEDEHYDROG-RXN	UDPNACETYLMURAMATEDEHYDROG-RXN
Cell Envelope Biosynthesis	UDPGD	R00286	UGD-RXN	UGD-RXN		UGD-RXN	UGD-RXN
Cell Envelope Biosynthesis	UDCPDP	R05627	UNDECAPRENYL-DIPHOSPHATASE-RXN		UNDECAPRENYL-DIPHOSPHATASE-RXN	UNDECAPRENYL-DIPHOSPHATASE-RXN	UNDECAPRENYL-DIPHOSPHATASE-RXN
Citric Acid Cycle	AKGDH2	R00265	OXOGLUTARATE-DEHYDROGENASE-NADP+-RXN		2-OXOGLUTARATE-SYNTHASE-RXN	2-OXOGLUTARATE-SYNTHASE-RXN	2-OXOGLUTARATE-SYNTHASE-RXN
Citric Acid Cycle	AKGDH	R08549	2OXOGLUTARATEDEH-RXN	2OXOGLUTARATEDEH-RXN		2OXOGLUTARATEDEH-RXN	2OXOGLUTARATEDEH-RXN
Citric Acid Cycle	ACONTa	R01325	ACONITATEDEHYDR-RXN	ACONITATEDEHYDR-RXN		ACONITATEDEHYDR-RXN	ACONITATEDEHYDR-RXN
Citric Acid Cycle	ACONTb	R01900	ACONITATEHYDR-RXN		ACONITATEHYDR-RXN	ACONITATEHYDR-RXN	ACONITATEHYDR-RXN
Citric Acid Cycle	CITL	R00362	CITLY-RXN	CITLY-RXN		CITLY-RXN	CITLY-RXN
Citric Acid Cycle	CS	R00351	CITSYN-RXN	CITSYN-RXN		CITSYN-RXN	CITSYN-RXN
Citric Acid Cycle	FUM	R01082	FUMHYDR-RXN		FUMHYDR-RXN	FUMHYDR-RXN	FUMHYDR-RXN
Citric Acid Cycle	ICDHyr	R00267	ISOCITDEH-RXN		ISOCITDEH-RXN	ISOCITDEH-RXN	ISOCITDEH-RXN
Citric Acid Cycle	MDH	R00342	MALATE-DEH-RXN	MALATE-DEH-RXN		MALATE-DEH-RXN	MALATE-DEH-RXN
Citric Acid Cycle	SUCOAS	R00405	SUCCCOASYN-RXN	SUCCCOASYN-RXN		SUCCCOASYN-RXN	SUCCCOASYN-RXN
Cofactor and Prosthetic Group Biosynthesis	PC6AR	R05150	1.3.1.54-RXN		1.3.1.54-RXN	1.3.1.54-RXN	1.3.1.54-RXN
Cofactor and Prosthetic Group Biosynthesis	DPR	R02472	2-DEHYDROPANTOATE-REDUCT-RXN	2-DEHYDROPANTOATE-REDUCT-RXN		2-DEHYDROPANTOATE-REDUCT-RXN	2-DEHYDROPANTOATE-REDUCT-RXN
Cofactor and Prosthetic Group Biosynthesis	PC20M	R03948	2.1.1.130-RXN	2.1.1.130-RXN		2.1.1.130-RXN	2.1.1.130-RXN
Cofactor and Prosthetic Group Biosynthesis	PC17M	R05180	2.1.1.131-RXN	2.1.1.131-RXN		2.1.1.131-RXN	2.1.1.131-RXN
Cofactor and Prosthetic Group Biosynthesis	PC6YM	R05149	2.1.1.132-RXN	2.1.1.132-RXN		2.1.1.132-RXN	2.1.1.132-RXN
Cofactor and Prosthetic Group Biosynthesis	PC11M	R05181	2.1.1.133-RXN	2.1.1.133-RXN		2.1.1.133-RXN	2.1.1.133-RXN
Cofactor and Prosthetic Group Biosynthesis	CPC2MT	R05808	2.1.1.151-RXN		2.1.1.151-RXN	2.1.1.151-RXN	2.1.1.151-RXN
Cofactor and Prosthetic Group Biosynthesis	CDPMEK	R05634	2.7.1.148-RXN	2.7.1.148-RXN		2.7.1.148-RXN	2.7.1.148-RXN
Cofactor and Prosthetic Group Biosynthesis	NMNAT	R00137	2.7.7.1-RXN	2.7.7.1-RXN		2.7.7.1-RXN	2.7.7.1-RXN
Cofactor and Prosthetic Group Biosynthesis	MEPCT	R05633	2.7.7.60-RXN	2.7.7.60-RXN		2.7.7.60-RXN	2.7.7.60-RXN
Cofactor and Prosthetic Group Biosynthesis	BTS5	R01078	2.8.1.6-RXN		2.8.1.6-RXN	2.8.1.6-RXN	2.8.1.6-RXN
Cofactor and Prosthetic Group Biosynthesis	MOHMT	R01226	3-CH3-2-OXOBUTANOATE-OH-CH3-XFER-RXN		3-CH3-2-OXOBUTANOATE-OH-CH3-XFER-RXN	3-CH3-2-OXOBUTANOATE-OH-CH3-XFER-RXN	3-CH3-2-OXOBUTANOATE-OH-CH3-XFER-RXN
Cofactor and Prosthetic Group Biosynthesis	THRPD	R06530	4.1.1.81-RXN	4.1.1.81-RXN		4.1.1.81-RXN	4.1.1.81-RXN
Cofactor and Prosthetic Group Biosynthesis	SHCHCC	R05807	4.99.1.3-RXN		4.99.1.3-RXN	4.99.1.3-RXN	4.99.1.3-RXN
Cofactor and Prosthetic Group Biosynthesis	PC8XM	R05177	5.4.1.2-RXN	5.4.1.2-RXN		5.4.1.2-RXN	5.4.1.2-RXN
Cofactor and Prosthetic Group Biosynthesis	ADCPS1	R07302	6.3.1.10-RXN	6.3.1.10-RXN		6.3.1.10-RXN	6.3.1.10-RXN
Cofactor and Prosthetic Group Biosynthesis	ADCL	R05553	ADCLY-RXN	ADCLY-RXN		ADCLY-RXN	ADCLY-RXN
Cofactor and Prosthetic Group Biosynthesis	AMMQLT9				ADOMET-DMK-METHYLTRANSFER-RXN	ADOMET-DMK-METHYLTRANSFER-RXN	ADOMET-DMK-METHYLTRANSFER-RXN
Cofactor and Prosthetic Group Biosynthesis	ASP1DC	R00489	ASPDECARBOX-RXN	ASPDECARBOX-RXN		ASPDECARBOX-RXN	ASPDECARBOX-RXN
Cofactor and Prosthetic Group Biosynthesis	CBIAT	R07268	BTUR2-RXN	BTUR2-RXN		BTUR2-RXN	BTUR2-RXN
Cofactor and Prosthetic Group Biosynthesis	CBLAT	R01492	COBALADENOSYLTRANS-RXN	COBALADENOSYLTRANS-RXN		COBALADENOSYLTRANS-RXN	COBALADENOSYLTRANS-RXN
Cofactor and Prosthetic Group Biosynthesis	ADOCBLS	R05223	COBALAMINSYN-RXN	COBALAMINSYN-RXN		COBALAMINSYN-RXN	COBALAMINSYN-RXN
Cofactor and Prosthetic Group Biosynthesis	ADOCBIK	R05221	COBINAMIDEKIN-RXN	COBINAMIDEKIN-RXN		COBINAMIDEKIN-RXN	COBINAMIDEKIN-RXN
Cofactor and Prosthetic Group Biosynthesis	ACBIPGT	R05222	COBINPGUANYLYLTRANS-RXN	COBINPGUANYLYLTRANS-RXN		COBINPGUANYLYLTRANS-RXN	COBINPGUANYLYLTRANS-RXN
Cofactor and Prosthetic Group Biosynthesis	AMAOTr	R03231	DAPASYN-RXN	DAPASYN-RXN		DAPASYN-RXN	DAPASYN-RXN
Cofactor and Prosthetic Group Biosynthesis	DPCOAK	R00130	DEPHOSPHOCOAKIN-RXN	DEPHOSPHOCOAKIN-RXN		DEPHOSPHOCOAKIN-RXN	DEPHOSPHOCOAKIN-RXN
Cofactor and Prosthetic Group Biosynthesis	DBTS	R03182	DETHIOBIOTIN-SYN-RXN	DETHIOBIOTIN-SYN-RXN		DETHIOBIOTIN-SYN-RXN	DETHIOBIOTIN-SYN-RXN
Cofactor and Prosthetic Group Biosynthesis	DHFS	R02237	DIHYDROFOLATESYNTH-RXN	DIHYDROFOLATESYNTH-RXN		DIHYDROFOLATESYNTH-RXN	DIHYDROFOLATESYNTH-RXN
Cofactor and Prosthetic Group Biosynthesis	SHCHD2	R03947	DIMETHUROPORDEHYDROG-RXN	DIMETHUROPORDEHYDROG-RXN		DIMETHUROPORDEHYDROG-RXN	DIMETHUROPORDEHYDROG-RXN
Cofactor and Prosthetic Group Biosynthesis	DB4PS	R07281	DIOHBUTANONEPSYN-RXN	DIOHBUTANONEPSYN-RXN		DIOHBUTANONEPSYN-RXN	DIOHBUTANONEPSYN-RXN
Cofactor and Prosthetic Group Biosynthesis	NNDMBRT	R04148	DMBPPRIBOSYLTRANS-RXN	DMBPPRIBOSYLTRANS-RXN		DMBPPRIBOSYLTRANS-RXN	DMBPPRIBOSYLTRANS-RXN
Cofactor and Prosthetic Group Biosynthesis	DXPRIi	R05688	DXPREDISOM-RXN		DXPREDISOM-RXN	DXPREDISOM-RXN	DXPREDISOM-RXN
Cofactor and Prosthetic Group Biosynthesis	DXPS	R05636	DXS-RXN		DXS-RXN	DXS-RXN	DXS-RXN
Cofactor and Prosthetic Group Biosynthesis	E4PD	R01825	ERYTH4PDEHYDROG-RXN	ERYTH4PDEHYDROG-RXN		ERYTH4PDEHYDROG-RXN	ERYTH4PDEHYDROG-RXN
Cofactor and Prosthetic Group Biosynthesis	FMNAT	R00161	FADSYN-RXN	FADSYN-RXN		FADSYN-RXN	FADSYN-RXN
Cofactor and Prosthetic Group Biosynthesis	FRTT	R02061	FARNESYLTRANSTRANSFERASE-RXN	FARNESYLTRANSTRANSFERASE-RXN		FARNESYLTRANSTRANSFERASE-RXN	FARNESYLTRANSTRANSFERASE-RXN
Cofactor and Prosthetic Group Biosynthesis	FMNRx	R05706	FMNREDUCT-RXN		FMNREDUCT-RXN	FMNREDUCT-RXN	FMNREDUCT-RXN
Cofactor and Prosthetic Group Biosynthesis	GRTT	R02003	FPPSYN-RXN	FPPSYN-RXN		FPPSYN-RXN	FPPSYN-RXN
Cofactor and Prosthetic Group Biosynthesis	GDPDPK		GDPPYPHOSKIN-RXN	GDPPYPHOSKIN-RXN		GDPPYPHOSKIN-RXN	GDPPYPHOSKIN-RXN
Cofactor and Prosthetic Group Biosynthesis	GLUTRR	R04109	GLUTRNAREDUCT-RXN		GLUTRNAREDUCT-RXN	GLUTRNAREDUCT-RXN	GLUTRNAREDUCT-RXN
Cofactor and Prosthetic Group Biosynthesis	DMATT	R01658	GPPSYN-RXN	GPPSYN-RXN		GPPSYN-RXN	GPPSYN-RXN
Cofactor and Prosthetic Group Biosynthesis	G1SAT	R02272	GSAAMINOTRANS-RXN	GSAAMINOTRANS-RXN		GSAAMINOTRANS-RXN	GSAAMINOTRANS-RXN
Cofactor and Prosthetic Group Biosynthesis	GTPCI	R00424	GTP-CYCLOHYDRO-I-RXN	GTP-CYCLOHYDRO-I-RXN		GTP-CYCLOHYDRO-I-RXN	GTP-CYCLOHYDRO-I-RXN
Cofactor and Prosthetic Group Biosynthesis	GTPCII2	R00425	GTP-CYCLOHYDRO-II-RXN	GTP-CYCLOHYDRO-II-RXN		GTP-CYCLOHYDRO-II-RXN	GTP-CYCLOHYDRO-II-RXN
Cofactor and Prosthetic Group Biosynthesis	GTPDPK	R00429	GTPPYPHOSKIN-RXN	GTPPYPHOSKIN-RXN		GTPPYPHOSKIN-RXN	GTPPYPHOSKIN-RXN
Cofactor and Prosthetic Group Biosynthesis	DHNPA2r	R03504	H2NEOPTERINALDOL-RXN		H2NEOPTERINALDOL-RXN	H2NEOPTERINALDOL-RXN	H2NEOPTERINALDOL-RXN
Cofactor and Prosthetic Group Biosynthesis	HPPK2	R03503	H2PTERIDINEPYROPHOSPHOKIN-RXN		H2PTERIDINEPYROPHOSPHOKIN-RXN	H2PTERIDINEPYROPHOSPHOKIN-RXN	H2PTERIDINEPYROPHOSPHOKIN-RXN
Cofactor and Prosthetic Group Biosynthesis	DHPS2	R03067	H2PTEROATESYNTH-RXN		H2PTEROATESYNTH-RXN	H2PTEROATESYNTH-RXN	H2PTEROATESYNTH-RXN
Cofactor and Prosthetic Group Biosynthesis	HEMEOS	R07411	HEMEOSYN-RXN		HEMEOSYN-RXN	HEMEOSYN-RXN	HEMEOSYN-RXN
Cofactor and Prosthetic Group Biosynthesis	ACPS1	R01625	HOLO-ACP-SYNTH-RXN		HOLO-ACP-SYNTH-RXN	HOLO-ACP-SYNTH-RXN	HOLO-ACP-SYNTH-RXN
Cofactor and Prosthetic Group Biosynthesis	ACPSact	R01625	HOLO-ACP-SYNTH-RXN		HOLO-ACP-SYNTH-RXN	HOLO-ACP-SYNTH-RXN	HOLO-ACP-SYNTH-RXN
Cofactor and Prosthetic Group Biosynthesis	ACPScda	R01625	HOLO-ACP-SYNTH-RXN		HOLO-ACP-SYNTH-RXN	HOLO-ACP-SYNTH-RXN	HOLO-ACP-SYNTH-RXN
Cofactor and Prosthetic Group Biosynthesis	ACPSredL	R01625	HOLO-ACP-SYNTH-RXN		HOLO-ACP-SYNTH-RXN	HOLO-ACP-SYNTH-RXN	HOLO-ACP-SYNTH-RXN
Cofactor and Prosthetic Group Biosynthesis	ACPSredN	R01625	HOLO-ACP-SYNTH-RXN		HOLO-ACP-SYNTH-RXN	HOLO-ACP-SYNTH-RXN	HOLO-ACP-SYNTH-RXN
Cofactor and Prosthetic Group Biosynthesis	ACPSredQ	R01625	HOLO-ACP-SYNTH-RXN		HOLO-ACP-SYNTH-RXN	HOLO-ACP-SYNTH-RXN	HOLO-ACP-SYNTH-RXN
Cofactor and Prosthetic Group Biosynthesis	PCPSredO	R01625	HOLO-ACP-SYNTH-RXN	HOLO-ACP-SYNTH-RXN		HOLO-ACP-SYNTH-RXN	HOLO-ACP-SYNTH-RXN
Cofactor and Prosthetic Group Biosynthesis	IPDDI	R01123	IPPISOM-RXN	IPPISOM-RXN		IPPISOM-RXN	IPPISOM-RXN
Cofactor and Prosthetic Group Biosynthesis	IPDPS	R08209	ISPH2-RXN		ISPH2-RXN	ISPH2-RXN	ISPH2-RXN
Cofactor and Prosthetic Group Biosynthesis	ASPO6	R00481	L-ASPARTATE-OXID-RXN	L-ASPARTATE-OXID-RXN		L-ASPARTATE-OXID-RXN	L-ASPARTATE-OXID-RXN
Cofactor and Prosthetic Group Biosynthesis	RBFSa	R04457	LUMAZINESYN-RXN	LUMAZINESYN-RXN		LUMAZINESYN-RXN	LUMAZINESYN-RXN
Cofactor and Prosthetic Group Biosynthesis	NADK	R00104	NAD-KIN-RXN	NAD-KIN-RXN		NAD-KIN-RXN	NAD-KIN-RXN
Cofactor and Prosthetic Group Biosynthesis	NADS2	R00257	NAD-SYNTH-GLN-RXN	NAD-SYNTH-GLN-RXN		NAD-SYNTH-GLN-RXN	NAD-SYNTH-GLN-RXN
Cofactor and Prosthetic Group Biosynthesis	NADS1	R00189	NAD-SYNTH-NH3-RXN	NAD-SYNTH-NH3-RXN		NAD-SYNTH-NH3-RXN	NAD-SYNTH-NH3-RXN
Cofactor and Prosthetic Group Biosynthesis	NADDP	R00103	NADPYROPHOSPHAT-RXN	NADPYROPHOSPHAT-RXN		NADPYROPHOSPHAT-RXN	NADPYROPHOSPHAT-RXN
Cofactor and Prosthetic Group Biosynthesis	NNAM	R01268	NICOTINAMID-RXN	NICOTINAMID-RXN		NICOTINAMID-RXN	NICOTINAMID-RXN
Cofactor and Prosthetic Group Biosynthesis	NAMNPP	R01724	NICOTINATEPRIBOSYLTRANS-RXN	NICOTINATEPRIBOSYLTRANS-RXN		NICOTINATEPRIBOSYLTRANS-RXN	NICOTINATEPRIBOSYLTRANS-RXN
Cofactor and Prosthetic Group Biosynthesis	HMBS	R00084	OHMETHYLBILANESYN-RXN	OHMETHYLBILANESYN-RXN		OHMETHYLBILANESYN-RXN	OHMETHYLBILANESYN-RXN
Cofactor and Prosthetic Group Biosynthesis	HMPK1	R03471	OHMETPYRKIN-RXN	OHMETPYRKIN-RXN		OHMETPYRKIN-RXN	OHMETPYRKIN-RXN
Cofactor and Prosthetic Group Biosynthesis	PPCDC	R03269	P-PANTOCYSDECARB-RXN	P-PANTOCYSDECARB-RXN		P-PANTOCYSDECARB-RXN	P-PANTOCYSDECARB-RXN
Cofactor and Prosthetic Group Biosynthesis	PPNCL2	R04231	P-PANTOCYSLIG-RXN	P-PANTOCYSLIG-RXN		P-PANTOCYSLIG-RXN	P-PANTOCYSLIG-RXN
Cofactor and Prosthetic Group Biosynthesis	ADCS	R01716	PABASYN-RXN	PABASYN-RXN		PABASYN-RXN	PABASYN-RXN
Cofactor and Prosthetic Group Biosynthesis	PTPATi	R03035	PANTEPADENYLYLTRAN-RXN	PANTEPADENYLYLTRAN-RXN		PANTEPADENYLYLTRAN-RXN	PANTEPADENYLYLTRAN-RXN
Cofactor and Prosthetic Group Biosynthesis	PANTS	R02473	PANTOATE-BETA-ALANINE-LIG-RXN	PANTOATE-BETA-ALANINE-LIG-RXN		PANTOATE-BETA-ALANINE-LIG-RXN	PANTOATE-BETA-ALANINE-LIG-RXN
Cofactor and Prosthetic Group Biosynthesis	PNTK	R03018	PANTOTHENATE-KIN-RXN	PANTOTHENATE-KIN-RXN		PANTOTHENATE-KIN-RXN	PANTOTHENATE-KIN-RXN
Cofactor and Prosthetic Group Biosynthesis	PYAM5PO	R00277	PMPOXI-RXN	PMPOXI-RXN		PMPOXI-RXN	PMPOXI-RXN
Cofactor and Prosthetic Group Biosynthesis	PYDXNK	R01909	PNKIN-RXN			Missing in Combined	PNKIN-RXN
Cofactor and Prosthetic Group Biosynthesis	PDX5POi	R00278	PNPOXI-RXN	PNPOXI-RXN		PNPOXI-RXN	PNPOXI-RXN
Cofactor and Prosthetic Group Biosynthesis	PPBNGS	R00036	PORPHOBILSYNTH-RXN	PORPHOBILSYNTH-RXN		PORPHOBILSYNTH-RXN	PORPHOBILSYNTH-RXN
Cofactor and Prosthetic Group Biosynthesis	PPGPPDP	R00336	PPGPPSYN-RXN	PPGPPSYN-RXN		PPGPPSYN-RXN	PPGPPSYN-RXN
Cofactor and Prosthetic Group Biosynthesis	GTPDPDP	R03409	PPPGPPHYDRO-RXN	PPPGPPHYDRO-RXN		PPPGPPHYDRO-RXN	PPPGPPHYDRO-RXN
Cofactor and Prosthetic Group Biosynthesis	FCLT	R00310	PROTOHEMEFERROCHELAT-RXN		PROTOHEMEFERROCHELAT-RXN	PROTOHEMEFERROCHELAT-RXN	PROTOHEMEFERROCHELAT-RXN
Cofactor and Prosthetic Group Biosynthesis	PPPGO	R03222	PROTOPORGENOXI-RXN		PROTOPORGENOXI-RXN	PROTOPORGENOXI-RXN	PROTOPORGENOXI-RXN
Cofactor and Prosthetic Group Biosynthesis	OHPBAT	R05085	PSERTRANSAMPYR-RXN	PSERTRANSAMPYR-RXN		PSERTRANSAMPYR-RXN	PSERTRANSAMPYR-RXN
Cofactor and Prosthetic Group Biosynthesis	PYDAMK	R02493	PYRAMKIN-RXN			Missing in Combined	PYRAMKIN-RXN
Cofactor and Prosthetic Group Biosynthesis	PYDXK	R00174	PYRIDOXKIN-RXN			Missing in Combined	PYRIDOXKIN-RXN
Cofactor and Prosthetic Group Biosynthesis	AHMMPS	R03472	PYRIMSYN1-RXN		PYRIMSYN1-RXN	PYRIMSYN1-RXN	PYRIMSYN1-RXN
Cofactor and Prosthetic Group Biosynthesis	PMPK	R04509	PYRIMSYN3-RXN	PYRIMSYN3-RXN		PYRIMSYN3-RXN	PYRIMSYN3-RXN
Cofactor and Prosthetic Group Biosynthesis	QULNS	R04292	QUINOLINATE-SYNTHA-RXN	QUINOLINATE-SYNTHA-RXN		QUINOLINATE-SYNTHA-RXN	QUINOLINATE-SYNTHA-RXN
Cofactor and Prosthetic Group Biosynthesis	NNDPR	R03348	QUINOPRIBOTRANS-RXN	QUINOPRIBOTRANS-RXN		QUINOPRIBOTRANS-RXN	QUINOPRIBOTRANS-RXN
Cofactor and Prosthetic Group Biosynthesis	PC6AS	R05219	R322-RXN	R322-RXN		R322-RXN	R322-RXN
Cofactor and Prosthetic Group Biosynthesis	HBADAS	R05224	R341-RXN		R341-RXN	R341-RXN	R341-RXN
Cofactor and Prosthetic Group Biosynthesis	COCHL	R05227	R342-RXN		R342-RXN	R342-RXN	R342-RXN
Cofactor and Prosthetic Group Biosynthesis	CYRDAAT	R05220	R344-RXN	R344-RXN		R344-RXN	R344-RXN
Cofactor and Prosthetic Group Biosynthesis	ADCYRS	R05225	R345-RXN	R345-RXN		R345-RXN	R345-RXN
Cofactor and Prosthetic Group Biosynthesis	RZ5PP	R04594	RXN-16788,RIBAZOLEPHOSPHAT-RXN			Missing in Combined	RIBAZOLEPHOSPHAT-RXN
Cofactor and Prosthetic Group Biosynthesis	RBFSb	R00066	RIBOFLAVIN-SYN-RXN	RIBOFLAVIN-SYN-RXN		RIBOFLAVIN-SYN-RXN	RIBOFLAVIN-SYN-RXN
Cofactor and Prosthetic Group Biosynthesis	RBFK	R00549	RIBOFLAVINKIN-RXN	RIBOFLAVINKIN-RXN		RIBOFLAVINKIN-RXN	RIBOFLAVINKIN-RXN
Cofactor and Prosthetic Group Biosynthesis	DHPPDA2	R03459	RIBOFLAVINSYNDEAM-RXN	RIBOFLAVINSYNDEAM-RXN		RIBOFLAVINSYNDEAM-RXN	RIBOFLAVINSYNDEAM-RXN
Cofactor and Prosthetic Group Biosynthesis	APRAUR	R03458	RIBOFLAVINSYNREDUC-RXN	RIBOFLAVINSYNREDUC-RXN		RIBOFLAVINSYNREDUC-RXN	RIBOFLAVINSYNREDUC-RXN
Cofactor and Prosthetic Group Biosynthesis	PMDPHT	R07280	RIBOPHOSPHAT-RXN			Missing in Combined	RIBOPHOSPHAT-RXN
Cofactor and Prosthetic Group Biosynthesis	DHFUTALS	R08588	RXN-10620		RXN-10620	RXN-10620	RXN-10620
Cofactor and Prosthetic Group Biosynthesis	PYDXPS	R07456	RXN-11322		RXN-11322	RXN-11322	RXN-11322
Cofactor and Prosthetic Group Biosynthesis	FMNRx2		RXN-12444	RXN-12444		RXN-12444	RXN-12444
Cofactor and Prosthetic Group Biosynthesis	SCYSDS				RXN-12588	RXN-12588	RXN-12588
Cofactor and Prosthetic Group Biosynthesis	GTHRDH	R00494	RXN-12618	RXN-12618	RXN-15856,RXN-12618	RXN-15856,RXN-12618	RXN-12618
Cofactor and Prosthetic Group Biosynthesis	UPP3MT	R03194	RXN-13403	RXN-13403		RXN-13403	RXN-13403
Cofactor and Prosthetic Group Biosynthesis	4HTHRS	R05086	RXN-14125	RXN-14125		RXN-14125	RXN-14125
Cofactor and Prosthetic Group Biosynthesis	MECDPDH2				RXN0-882,RXN-15878	RXN-15878	RXN-15878
Cofactor and Prosthetic Group Biosynthesis	ADCPS2	R06529	RXN-6261	RXN-6261		RXN-6261	RXN-6261
Cofactor and Prosthetic Group Biosynthesis	IACGAMS2		RXN-6501,RXN-11015		RXN-6501,RXN-11015	RXN-6501,RXN-11015	RXN-6501
Cofactor and Prosthetic Group Biosynthesis	IACGAMS2		RXN-6501,RXN-11015		RXN-6501,RXN-11015	RXN-6501,RXN-11015	RXN-11015
Cofactor and Prosthetic Group Biosynthesis	CPMPS	R09394,R11372	RXN-8340,RXN-17809		RXN-8340,RXN-17809	RXN-8340,RXN-17809	RXN-8340
Cofactor and Prosthetic Group Biosynthesis	CPMPS	R09394,R11372	RXN-8340,RXN-17809		RXN-8340,RXN-17809	RXN-8340,RXN-17809	RXN-17809
Cofactor and Prosthetic Group Biosynthesis	MPTAT				RXN-8344	RXN-8344	RXN-8344
Cofactor and Prosthetic Group Biosynthesis	WCOS	R09735	RXN-8348		RXN-8348	RXN-8348	RXN-8348
Cofactor and Prosthetic Group Biosynthesis	THRPS	R06531	RXN-8626			Missing in Combined	RXN-8626
Cofactor and Prosthetic Group Biosynthesis	LIPATPT	R07770	RXN-8654		RXN-8654	RXN-8654	RXN-8654
Cofactor and Prosthetic Group Biosynthesis	LIPAMPL	R07771	RXN-8655		RXN-8655	RXN-8655	RXN-8655
Cofactor and Prosthetic Group Biosynthesis	CPC3MT	R05809	RXN-8761	RXN-8761		RXN-8761	RXN-8761
Cofactor and Prosthetic Group Biosynthesis	CPC4MT	R05810	RXN-8762		RXN-8762	RXN-8762	RXN-8762
Cofactor and Prosthetic Group Biosynthesis	CPC5MT	R07772,R07773	RXN-8763,RXN-8764		RXN-8763,RXN-8764	RXN-8763,RXN-8764	RXN-8763
Cofactor and Prosthetic Group Biosynthesis	CPC5MT	R07772,R07773	RXN-8763,RXN-8764		RXN-8763,RXN-8764	RXN-8763,RXN-8764	RXN-8764
Cofactor and Prosthetic Group Biosynthesis	CPC6R	R05812	RXN-8765		RXN-8765	RXN-8765	RXN-8765
Cofactor and Prosthetic Group Biosynthesis	CPC8MM	R05814	RXN-8768	RXN-8768		RXN-8768	RXN-8768
Cofactor and Prosthetic Group Biosynthesis	CYRDAS	R05815	RXN-8769		RXN-8769	RXN-8769	RXN-8769
Cofactor and Prosthetic Group Biosynthesis	HEPTT	R09248	RXN-8992		RXN-8992	RXN-8992	RXN-8992
Cofactor and Prosthetic Group Biosynthesis	UDCPDPS	R06447	RXN-8999	RXN-8999		RXN-8999	RXN-8999
Cofactor and Prosthetic Group Biosynthesis	GLUTRS	R05578	GLURS-RXN		RXN-9386	RXN-9386	RXN-9386
Cofactor and Prosthetic Group Biosynthesis	ASPO5		RXN-9772	RXN-9772		RXN-9772	RXN-9772
Cofactor and Prosthetic Group Biosynthesis	FUTALH	R08587	RXN-9780	RXN-9780		RXN-9780	RXN-9780
Cofactor and Prosthetic Group Biosynthesis	MECDPS	R05637	RXN0-302	RXN0-302		RXN0-302	RXN0-302
Cofactor and Prosthetic Group Biosynthesis	DXYLK		RXN0-382	RXN0-382		RXN0-382	RXN0-382
Cofactor and Prosthetic Group Biosynthesis	GDPTPDP		RXN0-6427	RXN0-6427		RXN0-6427	RXN0-6427
Cofactor and Prosthetic Group Biosynthesis	BACCL	R01074	RXN0-7192	RXN0-7192		RXN0-7192	RXN0-7192
Cofactor and Prosthetic Group Biosynthesis	DMPPS	R08210	RXN0-884		RXN0-884	RXN0-884	RXN0-884
Cofactor and Prosthetic Group Biosynthesis	LIPOCT	R07766	RXN0-947		RXN0-947	RXN0-947	RXN0-947
Cofactor and Prosthetic Group Biosynthesis	LIPOS	R07767	RXN0-949		RXN0-949	RXN0-949	RXN0-949
Cofactor and Prosthetic Group Biosynthesis	CIGAMS				RXN1G-121	RXN1G-121	RXN1G-121
Cofactor and Prosthetic Group Biosynthesis	IGAMD				RXN1G-2	RXN1G-2	RXN1G-2
Cofactor and Prosthetic Group Biosynthesis	SHCHF	R02864	SIROHEME-FERROCHELAT-RXN		SIROHEME-FERROCHELAT-RXN	SIROHEME-FERROCHELAT-RXN	SIROHEME-FERROCHELAT-RXN
Cofactor and Prosthetic Group Biosynthesis	TMPK	R00617	THI-P-KIN-RXN	THI-P-KIN-RXN		THI-P-KIN-RXN	THI-P-KIN-RXN
Cofactor and Prosthetic Group Biosynthesis	TMPPP	R03223	THI-P-SYN-RXN	THI-P-SYN-RXN		THI-P-SYN-RXN	THI-P-SYN-RXN
Cofactor and Prosthetic Group Biosynthesis	TMK	R02134	THIKIN-RXN			Missing in Combined	THIKIN-RXN
Cofactor and Prosthetic Group Biosynthesis	HEXTT	R05612	TRANS-HEXAPRENYLTRANSTRANSFERASE-RXN		TRANS-HEXAPRENYLTRANSTRANSFERASE-RXN	TRANS-HEXAPRENYLTRANSTRANSFERASE-RXN	TRANS-HEXAPRENYLTRANSTRANSFERASE-RXN
Cofactor and Prosthetic Group Biosynthesis	UPPDC1	R03197	UROGENDECARBOX-RXN	UROGENDECARBOX-RXN		UROGENDECARBOX-RXN	UROGENDECARBOX-RXN
Cofactor and Prosthetic Group Biosynthesis	UPP3S	R03165	UROGENIIISYN-RXN	UROGENIIISYN-RXN		UROGENIIISYN-RXN	UROGENIIISYN-RXN
Cofactor and Prosthetic Group Biosynthesis	OCTTT	R07267	TRANS-OCTAPRENYLTRANSTRANSFERASE-RXN			Missing in Combined	TRANS-OCTAPRENYLTRANSTRANSFERASE-RXN
Cofactor and Prosthetic Group Biosynthesis	ALATA_D2	R01147	RXN0-5240			Missing in Combined	RXN0-5240
Cofactor and Prosthetic Group Biosynthesis	CPPPGO2	R06895	HEMN-RXN			Missing in Combined	HEMN-RXN
Cofactor and Prosthetic Group Biosynthesis	FADRx2	R09520	RXN-8506			Missing in Combined	RXN-8506
Cofactor and Prosthetic Group Biosynthesis	FLVR	R05707	NADPH-DEHYDROGENASE-FLAVIN-RXN			Missing in Combined	NADPH-DEHYDROGENASE-FLAVIN-RXN
Cofactor and Prosthetic Group Biosynthesis	GGTT	R07475	RXN-8813			Missing in Combined	RXN-8813
Cofactor and Prosthetic Group Biosynthesis	GTPCIII2	R07306	RXN-10055			Missing in Combined	RXN-10055
Cofactor and Prosthetic Group Biosynthesis	PENTT	R05613	TRANS-PENTAPRENYLTRANSFERASE-RXN			Missing in Combined	TRANS-PENTAPRENYLTRANSFERASE-RXN
Cofactor and Prosthetic Group Biosynthesis	DNADDP	R03004		R03004		R03004
Cofactor and Prosthetic Group Biosynthesis	AKP1	R04620		R04620		R04620
Cofactor and Prosthetic Group Biosynthesis	HEMEAS	R07412		R07412		R07412
Cofactor and Prosthetic Group Biosynthesis	MPTS	R09395			R09395	R09395
Cofactor and Prosthetic Group Biosynthesis	OGMEACPS2	R10115			R10115	R10115
Cofactor and Prosthetic Group Biosynthesis	OGMEACPR	R10116			R10116	R10116
Cofactor and Prosthetic Group Biosynthesis	EGMEACPR	R10118			R10118	R10118
Cofactor and Prosthetic Group Biosynthesis	OPMEACPS	R10119			R10119	R10119
Cofactor and Prosthetic Group Biosynthesis	OPMEACPR	R10120			R10120	R10120
Cofactor and Prosthetic Group Biosynthesis	EPMEACPR	R10122			R10122	R10122
Cofactor and Prosthetic Group Biosynthesis	AOXSr2	R10124			R10124	R10124
Cofactor and Prosthetic Group Biosynthesis	ICYSDS	R11528			R11528	R11528
Cysteine Metabolism	PAPSR	R02021	1.8.4.8-RXN		1.8.4.8-RXN	1.8.4.8-RXN	1.8.4.8-RXN
Cysteine Metabolism	PAPSR3	R05717	1.8.4.9-RXN		1.8.4.9-RXN	1.8.4.9-RXN	1.8.4.9-RXN
Cysteine Metabolism	BPNT	R00188	325-BISPHOSPHATE-NUCLEOTIDASE-RXN	325-BISPHOSPHATE-NUCLEOTIDASE-RXN		325-BISPHOSPHATE-NUCLEOTIDASE-RXN	325-BISPHOSPHATE-NUCLEOTIDASE-RXN
Cysteine Metabolism	CYSS	R00897	ACSERLY-RXN	ACSERLY-RXN		ACSERLY-RXN	ACSERLY-RXN
Cysteine Metabolism	ADSK	R00509	ADENYLYLSULFKIN-RXN	ADENYLYLSULFKIN-RXN		ADENYLYLSULFKIN-RXN	ADENYLYLSULFKIN-RXN
Cysteine Metabolism	CYSTS	R01290	CYSTATHIONINE-BETA-SYNTHASE-RXN	CYSTATHIONINE-BETA-SYNTHASE-RXN		CYSTATHIONINE-BETA-SYNTHASE-RXN	CYSTATHIONINE-BETA-SYNTHASE-RXN
Cysteine Metabolism	CYSDS	R00782	LCYSDESULF-RXN	LCYSDESULF-RXN		LCYSDESULF-RXN	LCYSDESULF-RXN
Cysteine Metabolism	CYSTGL	R01001	RXN-15130	RXN-15130		RXN-15130	RXN-15130
Cysteine Metabolism	AMPTASECG	R00899	RXN-6622	RXN-6622		RXN-6622	RXN-6622
Cysteine Metabolism	SADT2	R00529	SULFATE-ADENYLYLTRANS-RXN		SULFATE-ADENYLYLTRANS-RXN	SULFATE-ADENYLYLTRANS-RXN	SULFATE-ADENYLYLTRANS-RXN
Cysteine Metabolism	SULRi	R00858	SULFITE-REDUCT-RXN			Missing in Combined	SULFITE-REDUCT-RXN
Ectoine Biosynthesis	DABAACT	R06978	R102-RXN		R102-RXN	R102-RXN	R102-RXN
Ectoine Biosynthesis	ECTS	R06979	R103-RXN		R103-RXN	R103-RXN	R103-RXN
Ectoine Biosynthesis	DABAAT	R06977	R101-RXN	R101-RXN		R101-RXN	R101-RXN
Ectoine Biosynthesis	ECTH	R08050	RXN-18394		RXN-18394	RXN-18394	RXN-18394
Folate Metabolism	MTHFR2	R07168	1.5.1.20-RXN		1.5.1.20-RXN	1.5.1.20-RXN	1.5.1.20-RXN
Folate Metabolism	FOMETRi	R02301	5-FORMYL-THF-CYCLO-LIGASE-RXN		5-FORMYL-THF-CYCLO-LIGASE-RXN	5-FORMYL-THF-CYCLO-LIGASE-RXN	5-FORMYL-THF-CYCLO-LIGASE-RXN
Folate Metabolism	FTHFD	R00944	FORMYLTHFDEFORMYL-RXN		FORMYLTHFDEFORMYL-RXN	FORMYLTHFDEFORMYL-RXN	FORMYLTHFDEFORMYL-RXN
Folate Metabolism	GLYCL	R01221	GCVMULTI-RXN		GCVMULTI-RXN	GCVMULTI-RXN	GCVMULTI-RXN
Folate Metabolism	GCALDD	R01333	GLYCOLALD-DEHYDROG-RXN	GLYCOLALD-DEHYDROG-RXN		GLYCOLALD-DEHYDROG-RXN	GLYCOLALD-DEHYDROG-RXN
Folate Metabolism	MTHFC	R01655	METHENYLTHFCYCLOHYDRO-RXN		METHENYLTHFCYCLOHYDRO-RXN	METHENYLTHFCYCLOHYDRO-RXN	METHENYLTHFCYCLOHYDRO-RXN
Folate Metabolism	MTHFD	R01220	METHYLENETHFDEHYDROG-NADP-RXN		METHYLENETHFDEHYDROG-NADP-RXN	METHYLENETHFDEHYDROG-NADP-RXN	METHYLENETHFDEHYDROG-NADP-RXN
Folate Metabolism	THFAT	R02300	RXN-6321	RXN-6321		RXN-6321	RXN-6321
Glutamate Metabolism	GLUDxi	R00243	GLUTAMATE-DEHYDROGENASE-RXN	GLUTAMATE-DEHYDROGENASE-RXN		GLUTAMATE-DEHYDROGENASE-RXN	GLUTAMATE-DEHYDROGENASE-RXN
Glutamate Metabolism	GLUN	R00256	GLUTAMIN-RXN	GLUTAMIN-RXN		GLUTAMIN-RXN	GLUTAMIN-RXN
Glutamate Metabolism	GLUDC	R00261	GLUTDECARBOX-RXN	GLUTDECARBOX-RXN		GLUTDECARBOX-RXN	GLUTDECARBOX-RXN
Glutamate Metabolism	GLUDyi	R00248	GLUTDEHYD-RXN		GLUTDEHYD-RXN	GLUTDEHYD-RXN	GLUTDEHYD-RXN
Glutamate Metabolism	GLUSx	R00093	GLUTAMATE-SYNTHASE-NADH-RXN	GLUTAMATE-SYNTHASE-NADH-RXN		GLUTAMATE-SYNTHASE-NADH-RXN	GLUTAMATE-SYNTHASE-NADH-RXN
Glutamate Metabolism	GLNS	R00253	GLUTAMINESYN-RXN	GLUTAMINESYN-RXN		GLUTAMINESYN-RXN	GLUTAMINESYN-RXN
Glycine and Serine Metabolism	SERD_L	R00220	4.3.1.17-RXN	4.3.1.17-RXN		4.3.1.17-RXN	4.3.1.17-RXN
Glycine and Serine Metabolism	GLYAT	R00371	AKBLIG-RXN		AKBLIG-RXN	AKBLIG-RXN	AKBLIG-RXN
Glycine and Serine Metabolism	GLYCK2	R08572	GKI-RXN	GKI-RXN		GKI-RXN	GKI-RXN
Glycine and Serine Metabolism	GHMT2	R00945	GLYOHMETRANS-RXN		GLYOHMETRANS-RXN	GLYOHMETRANS-RXN	GLYOHMETRANS-RXN
Glycine and Serine Metabolism	PGCD	R01513	PGLYCDEHYDROG-RXN	PGLYCDEHYDROG-RXN		PGLYCDEHYDROG-RXN	PGLYCDEHYDROG-RXN
Glycine and Serine Metabolism	PSERT	R04173	PSERTRANSAM-RXN		PSERTRANSAM-RXN	PSERTRANSAM-RXN	PSERTRANSAM-RXN
Glycine and Serine Metabolism	PSP_L	R00582	RXN0-5114	RXN0-5114		RXN0-5114	RXN0-5114
Glycine and Serine Metabolism	THRD	R01465	THREODEHYD-RXN	THREODEHYD-RXN		THREODEHYD-RXN	THREODEHYD-RXN
Glycolysis/Gluconeogenesis	GLGCc	R00956	2.7.7.33-RXN	2.7.7.33-RXN		2.7.7.33-RXN	2.7.7.33-RXN
Glycolysis/Gluconeogenesis	ENO	R00658	2PGADEHYDRAT-RXN	2PGADEHYDRAT-RXN		2PGADEHYDRAT-RXN	2PGADEHYDRAT-RXN
Glycolysis/Gluconeogenesis	PGM	R01518	3PGAREARR-RXN,RXN-15513	3PGAREARR-RXN,RXN-15513		3PGAREARR-RXN,RXN-15513	3PGAREARR-RXN
Glycolysis/Gluconeogenesis	PGM	R01518	3PGAREARR-RXN,RXN-15513	3PGAREARR-RXN,RXN-15513		3PGAREARR-RXN,RXN-15513	RXN-15513
Glycolysis/Gluconeogenesis	PFK	R00756	6PFRUCTPHOS-RXN		6PFRUCTPHOS-RXN	6PFRUCTPHOS-RXN	6PFRUCTPHOS-RXN
Glycolysis/Gluconeogenesis	FBA	R01068	F16ALDOLASE-RXN		F16ALDOLASE-RXN	F16ALDOLASE-RXN	F16ALDOLASE-RXN
Glycolysis/Gluconeogenesis	FBP	R00762	F16BDEPHOS-RXN		F16BDEPHOS-RXN	F16BDEPHOS-RXN	F16BDEPHOS-RXN
Glycolysis/Gluconeogenesis	GAPD	R01061	GAPOXNPHOSPHN-RXN		GAPOXNPHOSPHN-RXN	GAPOXNPHOSPHN-RXN	GAPOXNPHOSPHN-RXN
Glycolysis/Gluconeogenesis	GLGC	R00948	GLUC1PADENYLTRANS-RXN	GLUC1PADENYLTRANS-RXN		GLUC1PADENYLTRANS-RXN	GLUC1PADENYLTRANS-RXN
Glycolysis/Gluconeogenesis	HEX1	R00299	GLUCOKIN-RXN		GLUCOKIN-RXN	GLUCOKIN-RXN	GLUCOKIN-RXN
Glycolysis/Gluconeogenesis	PYK	R00200	PEPDEPHOS-RXN	PEPDEPHOS-RXN		PEPDEPHOS-RXN	PEPDEPHOS-RXN
Glycolysis/Gluconeogenesis	PGI	R00771	PGLUCISOM-RXN		R03321,R02740,PGLUCISOM-RXN	PGLUCISOM-RXN	PGLUCISOM-RXN
Glycolysis/Gluconeogenesis	PGK	R01512	PHOSGLYPHOS-RXN	PHOSGLYPHOS-RXN		PHOSGLYPHOS-RXN	PHOSGLYPHOS-RXN
Glycolysis/Gluconeogenesis	PPDK	R00206	PYRUVATEORTHOPHOSPHATE-DIKINASE-RXN	PYRUVATEORTHOPHOSPHATE-DIKINASE-RXN		PYRUVATEORTHOPHOSPHATE-DIKINASE-RXN	PYRUVATEORTHOPHOSPHATE-DIKINASE-RXN
Glycolysis/Gluconeogenesis	PDH	R00209	PYRUVDEH-RXN	PYRUVDEH-RXN		PYRUVDEH-RXN	PYRUVDEH-RXN
Glycolysis/Gluconeogenesis	GLBRAN2	R02110	RXN-7710		RXN-7710	RXN-7710	RXN-7710
Glycolysis/Gluconeogenesis	FBA2	R02568	RXN-8631		RXN-8631	RXN-8631	RXN-8631
Glycolysis/Gluconeogenesis	TPI	R01015	TRIOSEPISOMERIZATION-RXN		TRIOSEPISOMERIZATION-RXN	TRIOSEPISOMERIZATION-RXN	TRIOSEPISOMERIZATION-RXN
Glyoxylate Metabolism	GLXCL	R00013	GLYOCARBOLIG-RXN	GLYOCARBOLIG-RXN		GLYOCARBOLIG-RXN	GLYOCARBOLIG-RXN
Glyoxylate Metabolism	GLYCK	R01514	GLY3KIN-RXN			Missing in Combined	GLY3KIN-RXN
Histidine Metabolism	ATPPRT	R01071	ATPPHOSPHORIBOSYLTRANS-RXN		ATPPHOSPHORIBOSYLTRANS-RXN	ATPPHOSPHORIBOSYLTRANS-RXN	ATPPHOSPHORIBOSYLTRANS-RXN
Histidine Metabolism	FORAMD	R00524	FORMAMIDASE-RXN			Missing in Combined	FORMAMIDASE-RXN
Histidine Metabolism	FGLU	R02285	FORMIMINOGLUTAMASE-RXN			Missing in Combined	FORMIMINOGLUTAMASE-RXN
Histidine Metabolism	IG3PS	R04558	GLUTAMIDOTRANS-RXN	GLUTAMIDOTRANS-RXN		GLUTAMIDOTRANS-RXN	GLUTAMIDOTRANS-RXN
Histidine Metabolism	HSTPT	R03243	HISTAMINOTRANS-RXN	HISTAMINOTRANS-RXN		HISTAMINOTRANS-RXN	HISTAMINOTRANS-RXN
Histidine Metabolism	PRAMPC	R04037	HISTCYCLOHYD-RXN	HISTCYCLOHYD-RXN		HISTCYCLOHYD-RXN	HISTCYCLOHYD-RXN
Histidine Metabolism	HISD	R01168	HISTIDINE-AMMONIA-LYASE-RXN	HISTIDINE-AMMONIA-LYASE-RXN		HISTIDINE-AMMONIA-LYASE-RXN	HISTIDINE-AMMONIA-LYASE-RXN
Histidine Metabolism	HISTP	R03013	HISTIDPHOS-RXN	HISTIDPHOS-RXN		HISTIDPHOS-RXN	HISTIDPHOS-RXN
Histidine Metabolism	PRATPP	R04035	HISTPRATPHYD-RXN	HISTPRATPHYD-RXN		HISTPRATPHYD-RXN	HISTPRATPHYD-RXN
Histidine Metabolism	IZPN	R02288	IMIDAZOLONEPROPIONASE-RXN	IMIDAZOLONEPROPIONASE-RXN		IMIDAZOLONEPROPIONASE-RXN	IMIDAZOLONEPROPIONASE-RXN
Histidine Metabolism	IGPDH	R03457	IMIDPHOSDEHYD-RXN	IMIDPHOSDEHYD-RXN		IMIDPHOSDEHYD-RXN	IMIDPHOSDEHYD-RXN
Histidine Metabolism	PRMICIi	R04640	PRIBFAICARPISOM-RXN	PRIBFAICARPISOM-RXN		PRIBFAICARPISOM-RXN	PRIBFAICARPISOM-RXN
Histidine Metabolism	PRPPS	R01049	PRPPSYN-RXN		PRPPSYN-RXN	PRPPSYN-RXN	PRPPSYN-RXN
Histidine Metabolism	HISTD	R01158	RXN-8001	RXN-8001		RXN-8001	RXN-8001
Histidine Metabolism	URCN	R02914	UROCANATE-HYDRATASE-RXN	UROCANATE-HYDRATASE-RXN		UROCANATE-HYDRATASE-RXN	UROCANATE-HYDRATASE-RXN
Inorganic Ion Transport and Metabolism	CU2abc				TRANS-RXN-178	TRANS-RXN-178	TRANS-RXN-178
Inositol Phosphate Metabolism	DDPGA2	R05378	4.1.2.29-RXN			Missing in Combined	4.1.2.29-RXN
Inositol Phosphate Metabolism	DDGK	R05661	5-DEHYDRO-2-DEOXYGLUCONOKINASE-RXN		5-DEHYDRO-2-DEOXYGLUCONOKINASE-RXN	5-DEHYDRO-2-DEOXYGLUCONOKINASE-RXN	5-DEHYDRO-2-DEOXYGLUCONOKINASE-RXN
Inositol Phosphate Metabolism	MI1PS2	R07324	MYO-INOSITOL-1-PHOSPHATE-SYNTHASE-RXN		MYO-INOSITOL-1-PHOSPHATE-SYNTHASE-RXN	MYO-INOSITOL-1-PHOSPHATE-SYNTHASE-RXN	MYO-INOSITOL-1-PHOSPHATE-SYNTHASE-RXN
Inositol Phosphate Metabolism	INS2D	R01183	MYO-INOSITOL-2-DEHYDROGENASE-RXN		MYO-INOSITOL-2-DEHYDROGENASE-RXN	MYO-INOSITOL-2-DEHYDROGENASE-RXN	MYO-INOSITOL-2-DEHYDROGENASE-RXN
Inositol Phosphate Metabolism	INSDH	R02782	MYO-INOSOSE-2-DEHYDRATASE-RXN		MYO-INOSOSE-2-DEHYDRATASE-RXN	MYO-INOSOSE-2-DEHYDRATASE-RXN	MYO-INOSOSE-2-DEHYDRATASE-RXN
Inositol Phosphate Metabolism	THCHDH	R08603	RXN-14149		RXN-14149	RXN-14149	RXN-14149
Inositol Phosphate Metabolism	DGI	R08503	RXN-14150		RXN-14150	RXN-14150	RXN-14150
Membrane Lipid Metabolism	ACACT7r	R03991	2.3.1.155-RXN		2.3.1.155-RXN	2.3.1.155-RXN	2.3.1.155-RXN
Membrane Lipid Metabolism	KAS15	R10707	2.3.1.180-RXN	R10707	2.3.1.180-RXN	2.3.1.180-RXN	2.3.1.180-RXN
Membrane Lipid Metabolism	ACACT1r	R00238	ACETYL-COA-ACETYLTRANSFER-RXN	ACETYL-COA-ACETYLTRANSFER-RXN		ACETYL-COA-ACETYLTRANSFER-RXN	ACETYL-COA-ACETYLTRANSFER-RXN
Membrane Lipid Metabolism	ACCOAC	R00742	ACETYL-COA-CARBOXYLTRANSFER-RXN	ACETYL-COA-CARBOXYLTRANSFER-RXN		ACETYL-COA-CARBOXYLTRANSFER-RXN	ACETYL-COA-CARBOXYLTRANSFER-RXN
Membrane Lipid Metabolism	ACOATA	R01624	ACP-S-ACETYLTRANSFER-RXN		ACP-S-ACETYLTRANSFER-RXN	ACP-S-ACETYLTRANSFER-RXN	ACP-S-ACETYLTRANSFER-RXN
Membrane Lipid Metabolism	CTECOAI6				ENOYL-COA-DELTA-ISOM-RXN	ENOYL-COA-DELTA-ISOM-RXN	ENOYL-COA-DELTA-ISOM-RXN
Membrane Lipid Metabolism	CTECOAI7				ENOYL-COA-DELTA-ISOM-RXN	ENOYL-COA-DELTA-ISOM-RXN	ENOYL-COA-DELTA-ISOM-RXN
Membrane Lipid Metabolism	CTECOAI8				ENOYL-COA-DELTA-ISOM-RXN	ENOYL-COA-DELTA-ISOM-RXN	ENOYL-COA-DELTA-ISOM-RXN
Membrane Lipid Metabolism	MCOATA	R01626	MALONYL-COA-ACP-TRANSACYL-RXN		MALONYL-COA-ACP-TRANSACYL-RXN	MALONYL-COA-ACP-TRANSACYL-RXN	MALONYL-COA-ACP-TRANSACYL-RXN
Membrane Lipid Metabolism	HACD1	R01975	RXN-11662		RXN-11662,3-HYDROXYBUTYRYL-COA-DEHYDROGENASE-RXN	RXN-11662	RXN-11662
Membrane Lipid Metabolism	HACD4	R04743	RXN-12490		RXN-12490	RXN-12490	RXN-12490
Membrane Lipid Metabolism	HACD6	R04739	RXN-12507		RXN-12507	RXN-12507	RXN-12507
Membrane Lipid Metabolism	ACACT2r	R01177	RXN-12565	RXN-12565		RXN-12565	RXN-12565
Membrane Lipid Metabolism	ECOAH2	R04749	RXN-12567	RXN-12567		RXN-12567	RXN-12567
Membrane Lipid Metabolism	HACD2	R04748	RXN-12570	RXN-12570		RXN-12570	RXN-12570
Membrane Lipid Metabolism	ECOAH4	R04744	RXN-13616		RXN-13616	RXN-13616	RXN-13616
Membrane Lipid Metabolism	ACACT4r	R03778	RXN-13617		RXN-13617	RXN-13617	RXN-13617
Membrane Lipid Metabolism	ACOAD3f	R03777	RXN-14229		RXN-14229	RXN-14229	RXN-14229
Membrane Lipid Metabolism	ACOAD5f	R03857	RXN-14262		RXN-14262	RXN-14262	RXN-14262
Membrane Lipid Metabolism	ACACT6r	R03858	RXN-14268		RXN-14268	RXN-14268	RXN-14268
Membrane Lipid Metabolism	HACD7	R04737	RXN-14271		RXN-14271	RXN-14271	RXN-14271
Membrane Lipid Metabolism	ECOAH7	R04738	RXN-14272		RXN-14272	RXN-14272	RXN-14272
Membrane Lipid Metabolism	ECOAH6	R04740	RXN-14273		RXN-14273	RXN-14273	RXN-14273
Membrane Lipid Metabolism	ACACT5r	R04742	RXN-14274	RXN-14274		RXN-14274	RXN-14274
Membrane Lipid Metabolism	HACD3	R04745	RXN-14275		RXN-14275	RXN-14275	RXN-14275
Membrane Lipid Metabolism	ACACT3r	R04747	RXN-14277	RXN-14277		RXN-14277	RXN-14277
Membrane Lipid Metabolism	ACOAD2f	R04751	RXN-14278		RXN-14278	RXN-14278	RXN-14278
Membrane Lipid Metabolism	HACD8	R07759	RXN-9544		RXN-9544	RXN-9544	RXN-9544
Membrane Lipid Metabolism	MACPD	R09482	RXN-9730			Missing in Combined	RXN-9730
Membrane Lipid Metabolism	ECOAH8	R07760	RXN-9545			Missing in Combined	RXN-9545
Membrane Lipid Metabolism	ACOAD1f	R01175		R01175		R01175
Membrane Lipid Metabolism	ACOAD7f	R01279			R01279	R01279
Membrane Lipid Metabolism	ACOAD6f	R03990		R03990		R03990
Membrane Lipid Metabolism	ECOAH5	R04170		R04170		R04170
Membrane Lipid Metabolism	KAS14	R04355			R04355	R04355
Membrane Lipid Metabolism	HACD5	R04741			R04741	R04741
Membrane Lipid Metabolism	ECOAH3	R04746		R04746		R04746
Membrane Lipid Metabolism	ACOAD4f	R04754		R04754		R04754
Methionine Metabolism	METSOXR1	R02025			1.8.4.13-RXN	1.8.4.13-RXN	1.8.4.13-RXN
Methionine Metabolism	METSOXR2	R07608	1.8.4.14-RXN		1.8.4.14-RXN	1.8.4.14-RXN	1.8.4.14-RXN
Methionine Metabolism	MTAP	R01402	5-METHYLTHIOADENOSINE-PHOSPHORYLASE-RXN	5-METHYLTHIOADENOSINE-PHOSPHORYLASE-RXN		5-METHYLTHIOADENOSINE-PHOSPHORYLASE-RXN	5-METHYLTHIOADENOSINE-PHOSPHORYLASE-RXN
Methionine Metabolism	MTRI	R04420	5.3.1.23-RXN	5.3.1.23-RXN		5.3.1.23-RXN	5.3.1.23-RXN
Methionine Metabolism	AHC	R00192	ADENOSYLHOMOCYSTEINASE-RXN	ADENOSYLHOMOCYSTEINASE-RXN		ADENOSYLHOMOCYSTEINASE-RXN	ADENOSYLHOMOCYSTEINASE-RXN
Methionine Metabolism	MHPGLUT	R04405	HOMOCYSMET-RXN	HOMOCYSMET-RXN		HOMOCYSMET-RXN	HOMOCYSMET-RXN
Methionine Metabolism	METS	R00946	HOMOCYSMETB12-RXN		HOMOCYSMETB12-RXN	HOMOCYSMETB12-RXN	HOMOCYSMETB12-RXN
Methionine Metabolism	HCYSMT	R00650	HOMOCYSTEINE-S-METHYLTRANSFERASE-RXN	HOMOCYSTEINE-S-METHYLTRANSFERASE-RXN		HOMOCYSTEINE-S-METHYLTRANSFERASE-RXN	HOMOCYSTEINE-S-METHYLTRANSFERASE-RXN
Methionine Metabolism	HSST	R01777	HOMSUCTRAN-RXN			Missing in Combined	HOMSUCTRAN-RXN
Methionine Metabolism	SHSL4	R00999	METBALT-RXN	METBALT-RXN		METBALT-RXN	METBALT-RXN
Methionine Metabolism	SHSL1	R03260	O-SUCCHOMOSERLYASE-RXN	O-SUCCHOMOSERLYASE-RXN		O-SUCCHOMOSERLYASE-RXN	O-SUCCHOMOSERLYASE-RXN
Methionine Metabolism	CYSTL	R01286	CYSTATHIONINE-BETA-LYASE-RXN		R01286	R01286	CYSTATHIONINE-BETA-LYASE-RXN
Methionine Metabolism	SHSL2	R01288	RXN-9384	RXN-9384		RXN-9384	RXN-9384
Methionine Metabolism	METAT	R00177	S-ADENMETSYN-RXN	S-ADENMETSYN-RXN		S-ADENMETSYN-RXN	S-ADENMETSYN-RXN
Methionine Metabolism	SPMS	R01920	SPERMIDINESYN-RXN	SPERMIDINESYN-RXN		SPERMIDINESYN-RXN	SPERMIDINESYN-RXN
Methionine Metabolism	SPRMS	R02869	SPERMINE-SYNTHASE-RXN	SPERMINE-SYNTHASE-RXN		SPERMINE-SYNTHASE-RXN	SPERMINE-SYNTHASE-RXN
Methionine Metabolism	AHSERL2r	R01287	ACETYLHOMOSER-CYS-RXN			Missing in Combined	ACETYLHOMOSER-CYS-RXN
Methionine Metabolism	METB1r	R03217		R03217		R03217
Murein Recycling	ACGAMK	R01201	N-ACETYLGLUCOSAMINE-KINASE-RXN		N-ACETYLGLUCOSAMINE-KINASE-RXN	N-ACETYLGLUCOSAMINE-KINASE-RXN	N-ACETYLGLUCOSAMINE-KINASE-RXN
Murein Recycling	UM4PCP				RXN0-2061	RXN0-2061	RXN0-2061
Murein Recycling	ANHMK				RXN0-4621	RXN0-4621	RXN0-4621
Murein Recycling	4PCP				RXN0-5227	RXN0-5227	RXN0-5227
Nitrogen Metabolism	ALLTAH	R02422	ALLANTOICASE-RXN	ALLANTOICASE-RXN		ALLANTOICASE-RXN	ALLANTOICASE-RXN
Nitrogen Metabolism	ALLTN	R02425	ALLANTOINASE-RXN		ALLANTOINASE-RXN	ALLANTOINASE-RXN	ALLANTOINASE-RXN
Nitrogen Metabolism	NO3R2	R00798	NITRATREDUCT-RXN		NITRATREDUCT-RXN	NITRATREDUCT-RXN	NITRATREDUCT-RXN
Nitrogen Metabolism	NODOx	R05725	R621-RXN		R621-RXN	R621-RXN	R621-RXN
Nitrogen Metabolism	NODOy	R05725	R621-RXN		R621-RXN	R621-RXN	R621-RXN
Nitrogen Metabolism	UGLYCH	R00469	UREIDOGLYCOLATE-HYDROLASE-RXN			Missing in Combined	UREIDOGLYCOLATE-HYDROLASE-RXN
Nucleotide Salvage Pathway	NTP1	R00086	ABC-11-RXN	ABC-34-RXN		ABC-34-RXN	ABC-34-RXN
Nucleotide Salvage Pathway	DADA	R02556	ADDALT-RXN		ADDALT-RXN	ADDALT-RXN	ADDALT-RXN
Nucleotide Salvage Pathway	ADA	R01560	ADENODEAMIN-RXN	ADENODEAMIN-RXN		ADENODEAMIN-RXN	ADENODEAMIN-RXN
Nucleotide Salvage Pathway	ADNK1	R00185	ADENOSINE-KINASE-RXN	ADENOSINE-KINASE-RXN		ADENOSINE-KINASE-RXN	ADENOSINE-KINASE-RXN
Nucleotide Salvage Pathway	PUNP1	R01561	ADENPHOSPHOR-RXN		ADENPHOSPHOR-RXN	ADENPHOSPHOR-RXN	ADENPHOSPHOR-RXN
Nucleotide Salvage Pathway	ADPT	R00190	ADENPRIBOSYLTRAN-RXN	ADENPRIBOSYLTRAN-RXN		ADENPRIBOSYLTRAN-RXN	ADENPRIBOSYLTRAN-RXN
Nucleotide Salvage Pathway	ADK1	R00127	ADENYL-KIN-RXN	ADENYL-KIN-RXN		ADENYL-KIN-RXN	ADENYL-KIN-RXN
Nucleotide Salvage Pathway	ADNCYC	R00089	ADENYLATECYC-RXN	ADENYLATECYC-RXN		ADENYLATECYC-RXN	ADENYLATECYC-RXN
Nucleotide Salvage Pathway	RNDR1	R02017	ADPREDUCT-RXN		ADPREDUCT-RXN	ADPREDUCT-RXN	ADPREDUCT-RXN
Nucleotide Salvage Pathway	NTD7e	R00183	AMP-DEPHOSPHORYLATION-RXN		AMP-DEPHOSPHORYLATION-RXN	AMP-DEPHOSPHORYLATION-RXN	AMP-DEPHOSPHORYLATION-RXN
Nucleotide Salvage Pathway	ATPHs	R00088	ATP-DEAMINASE-RXN			Spontaneous reaction	ATP-DEAMINASE-RXN
Nucleotide Salvage Pathway	NDPK3	R00570	CDPKIN-RXN	CDPKIN-RXN		CDPKIN-RXN	CDPKIN-RXN
Nucleotide Salvage Pathway	RNDR3	R02024	CDPREDUCT-RXN		CDPREDUCT-RXN	CDPREDUCT-RXN	CDPREDUCT-RXN
Nucleotide Salvage Pathway	CSND	R00974	CYTDEAM-RXN	CYTDEAM-RXN		CYTDEAM-RXN	CYTDEAM-RXN
Nucleotide Salvage Pathway	DCYTD	R02485	CYTIDEAM-RXN		CYTIDEAM-RXN	CYTIDEAM-RXN	CYTIDEAM-RXN
Nucleotide Salvage Pathway	CYTD	R01878	CYTIDEAM2-RXN	CYTIDEAM2-RXN		CYTIDEAM2-RXN	CYTIDEAM2-RXN
Nucleotide Salvage Pathway	NDPK8	R01137	DADPKIN-RXN	DADPKIN-RXN		DADPKIN-RXN	DADPKIN-RXN
Nucleotide Salvage Pathway	NDPK7	R02326	DCDPKIN-RXN	DCDPKIN-RXN		DCDPKIN-RXN	DCDPKIN-RXN
Nucleotide Salvage Pathway	DCTPD	R02325	DCTP-DEAM-RXN	DCTP-DEAM-RXN		DCTP-DEAM-RXN	DCTP-DEAM-RXN
Nucleotide Salvage Pathway	PUNP2	R02557	DEOXYADENPHOSPHOR-RXN		DEOXYADENPHOSPHOR-RXN	DEOXYADENPHOSPHOR-RXN	DEOXYADENPHOSPHOR-RXN
Nucleotide Salvage Pathway	DADK	R01547	DEOXYADENYLATE-KINASE-RXN		DEOXYADENYLATE-KINASE-RXN	DEOXYADENYLATE-KINASE-RXN	DEOXYADENYLATE-KINASE-RXN
Nucleotide Salvage Pathway	PUNP4	R01969	DEOXYGUANPHOSPHOR-RXN		DEOXYGUANPHOSPHOR-RXN	DEOXYGUANPHOSPHOR-RXN	DEOXYGUANPHOSPHOR-RXN
Nucleotide Salvage Pathway	PUNP6	R02748	DEOXYINOPHOSPHOR-RXN		DEOXYINOPHOSPHOR-RXN	DEOXYINOPHOSPHOR-RXN	DEOXYINOPHOSPHOR-RXN
Nucleotide Salvage Pathway	NDPK5	R01857	DGDPKIN-RXN	DGDPKIN-RXN		DGDPKIN-RXN	DGDPKIN-RXN
Nucleotide Salvage Pathway	NTPTP1	R01856	DGTPTRIPHYDRO-RXN		DGTPTRIPHYDRO-RXN	DGTPTRIPHYDRO-RXN	DGTPTRIPHYDRO-RXN
Nucleotide Salvage Pathway	NDPK4	R02093	DTDPKIN-RXN	DTDPKIN-RXN		DTDPKIN-RXN	DTDPKIN-RXN
Nucleotide Salvage Pathway	DTMPK	R02094	DTMPKI-RXN		DTMPKI-RXN	DTMPKI-RXN	DTMPKI-RXN
Nucleotide Salvage Pathway	NDPK6	R02331	DUDPKIN-RXN	DUDPKIN-RXN		DUDPKIN-RXN	DUDPKIN-RXN
Nucleotide Salvage Pathway	DURIK1	R02099	DURIDKI-RXN		DURIDKI-RXN	DURIDKI-RXN	DURIDKI-RXN
Nucleotide Salvage Pathway	DUTPDP	R02100	DUTP-PYROP-RXN		DUTP-PYROP-RXN	DUTP-PYROP-RXN	DUTP-PYROP-RXN
Nucleotide Salvage Pathway	NDPK1	R00330	GDPKIN-RXN	GDPKIN-RXN		GDPKIN-RXN	GDPKIN-RXN
Nucleotide Salvage Pathway	RNDR2	R02019	GDPREDUCT-RXN		GDPREDUCT-RXN	GDPREDUCT-RXN	GDPREDUCT-RXN
Nucleotide Salvage Pathway	DGK1	R02090	GMKALT-RXN		GMKALT-RXN	GMKALT-RXN	GMKALT-RXN
Nucleotide Salvage Pathway	GUAPRT	R01229	GUANPRIBOSYLTRAN-RXN		GUANPRIBOSYLTRAN-RXN	GUANPRIBOSYLTRAN-RXN	GUANPRIBOSYLTRAN-RXN
Nucleotide Salvage Pathway	GK1i	R00332	GUANYL-KIN-RXN	GUANYL-KIN-RXN		GUANYL-KIN-RXN	GUANYL-KIN-RXN
Nucleotide Salvage Pathway	GUACYC	R00434	GUANYLCYC-RXN	GUANYLCYC-RXN		GUANYLCYC-RXN	GUANYLCYC-RXN
Nucleotide Salvage Pathway	HXPRT	R01132	HYPOXANPRIBOSYLTRAN-RXN		HYPOXANPRIBOSYLTRAN-RXN	HYPOXANPRIBOSYLTRAN-RXN	HYPOXANPRIBOSYLTRAN-RXN
Nucleotide Salvage Pathway	PUNP5	R01863	INOPHOSPHOR-RXN		INOPHOSPHOR-RXN	INOPHOSPHOR-RXN	INOPHOSPHOR-RXN
Nucleotide Salvage Pathway	INSH	R01770	INOSINE-NUCLEOSIDASE-RXN		INOSINE-NUCLEOSIDASE-RXN	INOSINE-NUCLEOSIDASE-RXN	INOSINE-NUCLEOSIDASE-RXN
Nucleotide Salvage Pathway	NNAT	R03005	NICONUCADENYLYLTRAN-RXN	NICONUCADENYLYLTRAN-RXN		NICONUCADENYLYLTRAN-RXN	NICONUCADENYLYLTRAN-RXN
Nucleotide Salvage Pathway	NTPP1	R01532	NUCLEOTIDE-PYROPHOSPHATASE-RXN		NUCLEOTIDE-PYROPHOSPHATASE-RXN	NUCLEOTIDE-PYROPHOSPHATASE-RXN	NUCLEOTIDE-PYROPHOSPHATASE-RXN
Nucleotide Salvage Pathway	NTPP2	R00426	RXN-14140	RXN-14140	NUCLEOTIDE-PYROPHOSPHATASE-RXN	NUCLEOTIDE-PYROPHOSPHATASE-RXN	NUCLEOTIDE-PYROPHOSPHATASE-RXN
Nucleotide Salvage Pathway	NTPP3	R01532	NUCLEOTIDE-PYROPHOSPHATASE-RXN		NUCLEOTIDE-PYROPHOSPHATASE-RXN	NUCLEOTIDE-PYROPHOSPHATASE-RXN	NUCLEOTIDE-PYROPHOSPHATASE-RXN
Nucleotide Salvage Pathway	NTPP4	R00515	RXN0-383		NUCLEOTIDE-PYROPHOSPHATASE-RXN	NUCLEOTIDE-PYROPHOSPHATASE-RXN	NUCLEOTIDE-PYROPHOSPHATASE-RXN
Nucleotide Salvage Pathway	NTPP5	R01532	NUCLEOTIDE-PYROPHOSPHATASE-RXN		NUCLEOTIDE-PYROPHOSPHATASE-RXN	NUCLEOTIDE-PYROPHOSPHATASE-RXN	NUCLEOTIDE-PYROPHOSPHATASE-RXN
Nucleotide Salvage Pathway	NTPP6	R00087	ATP-PYROPHOSPHATASE-RXN		NUCLEOTIDE-PYROPHOSPHATASE-RXN	NUCLEOTIDE-PYROPHOSPHATASE-RXN	NUCLEOTIDE-PYROPHOSPHATASE-RXN
Nucleotide Salvage Pathway	NTPP7	R01532	NUCLEOTIDE-PYROPHOSPHATASE-RXN		NUCLEOTIDE-PYROPHOSPHATASE-RXN	NUCLEOTIDE-PYROPHOSPHATASE-RXN	NUCLEOTIDE-PYROPHOSPHATASE-RXN
Nucleotide Salvage Pathway	NTPP8	R00662	RXN-14139		NUCLEOTIDE-PYROPHOSPHATASE-RXN	NUCLEOTIDE-PYROPHOSPHATASE-RXN	NUCLEOTIDE-PYROPHOSPHATASE-RXN
Nucleotide Salvage Pathway	NTPP9	R01532	NUCLEOTIDE-PYROPHOSPHATASE-RXN		NUCLEOTIDE-PYROPHOSPHATASE-RXN	NUCLEOTIDE-PYROPHOSPHATASE-RXN	NUCLEOTIDE-PYROPHOSPHATASE-RXN
Nucleotide Salvage Pathway	DCTPD2	R00568	RXN-14118		R00568	R00568	RXN-14118
Nucleotide Salvage Pathway	CYTK1	R00512	RXN-11832	RXN-11832		RXN-11832	RXN-11832
Nucleotide Salvage Pathway	UMPK	R00158	RXN-12002	RXN-12002		RXN-12002	RXN-12002
Nucleotide Salvage Pathway	NTD2e	R00963	RXN-14025		RXN-14025	RXN-14025	RXN-14025
Nucleotide Salvage Pathway	NTD4e	R00511	RXN-14026		RXN-14026	RXN-14026	RXN-14026
Nucleotide Salvage Pathway	23PDE9e	R05135	RXN-14064		RXN-14064	RXN-14064	RXN-14064
Nucleotide Salvage Pathway	ADK3i		RXN-14074	RXN-14074		RXN-14074	RXN-14074
Nucleotide Salvage Pathway	3NTD4e	R02370	RXN-14090		RXN-14090	RXN-14090	RXN-14090
Nucleotide Salvage Pathway	23PDE2e	R03538	RXN-14091		RXN-14091	RXN-14091	RXN-14091
Nucleotide Salvage Pathway	23PDE4e	R03929	RXN-14112		RXN-14112	RXN-14112	RXN-14112
Nucleotide Salvage Pathway	23PDE7e	R03537	RXN-14113		RXN-14113	RXN-14113	RXN-14113
Nucleotide Salvage Pathway	3NTD2e	R01877	RXN-14115		RXN-14115	RXN-14115	RXN-14115
Nucleotide Salvage Pathway	NDPK9	R00722	RXN-14120	RXN-14120		RXN-14120	RXN-14120
Nucleotide Salvage Pathway	3NTD9e	R02148	RXN-14124		RXN-14124	RXN-14124	RXN-14124
Nucleotide Salvage Pathway	3NTD7e	R01562	RXN-14126		RXN-14126	RXN-14126	RXN-14126
Nucleotide Salvage Pathway	NTD8e	R01968	RXN-14142		RXN-14142	RXN-14142	RXN-14142
Nucleotide Salvage Pathway	NTD1e	R02102	RXN-14143		RXN-14143	RXN-14143	RXN-14143
Nucleotide Salvage Pathway	NTD6e	R02088	RXN-14161		RXN-14161	RXN-14161	RXN-14161
Nucleotide Salvage Pathway	NTD11e	R01126	RXN-7607		RXN-7607	RXN-7607	RXN-7607
Nucleotide Salvage Pathway	NTD9e	R01227	RXN-7609		RXN-7609	RXN-7609	RXN-7609
Nucleotide Salvage Pathway	HXAND	R01768	RXN-7682	RXN-7682		RXN-7682	RXN-7682
Nucleotide Salvage Pathway	CYTK2	R01665	RXN-7913		RXN-7913	RXN-7913	RXN-7913
Nucleotide Salvage Pathway	TMDSf	R06613	RXN-8850		RXN-8850	RXN-8850	RXN-8850
Nucleotide Salvage Pathway	ADPRDP	R01054	RXN0-1441		RXN0-1441	RXN0-1441	RXN0-1441
Nucleotide Salvage Pathway	NTPP10	R03531	RXN0-1602		RXN0-1602	RXN0-1602	RXN0-1602
Nucleotide Salvage Pathway	NTPP11	R02720	RXN0-1603		RXN0-1603	RXN0-1603	RXN0-1603
Nucleotide Salvage Pathway	XTSNH	R02143	RXN0-363		RXN0-363	RXN0-363	RXN0-363
Nucleotide Salvage Pathway	PDE1	R00191	RXN0-5038	RXN0-5038		RXN0-5038	RXN0-5038
Nucleotide Salvage Pathway	PUNP3	R02147	RXN0-5199		RXN0-5199	RXN0-5199	RXN0-5199
Nucleotide Salvage Pathway	NTD3e	R01664	RXN0-5292		RXN0-5292	RXN0-5292	RXN0-5292
Nucleotide Salvage Pathway	NTP3	R00335	RXN0-5462	RXN0-5462		RXN0-5462	RXN0-5462
Nucleotide Salvage Pathway	XAND	R02103	RXN0-901	RXN0-901		RXN0-901	RXN0-901
Nucleotide Salvage Pathway	TMDK1	R01567	THYKI-RXN		THYKI-RXN	THYKI-RXN	THYKI-RXN
Nucleotide Salvage Pathway	TMDPP	R01570	THYM-PHOSPH-RXN		THYM-PHOSPH-RXN	THYM-PHOSPH-RXN	THYM-PHOSPH-RXN
Nucleotide Salvage Pathway	NTD5e	R01569	THYMIDYLATE-5-PHOSPHATASE-RXN		THYMIDYLATE-5-PHOSPHATASE-RXN	THYMIDYLATE-5-PHOSPHATASE-RXN	THYMIDYLATE-5-PHOSPHATASE-RXN
Nucleotide Salvage Pathway	NDPK2	R00156	UDPKIN-RXN	UDPKIN-RXN		UDPKIN-RXN	UDPKIN-RXN
Nucleotide Salvage Pathway	RNDR4	R02018	UDPREDUCT-RXN		UDPREDUCT-RXN	UDPREDUCT-RXN	UDPREDUCT-RXN
Nucleotide Salvage Pathway	DURIPP	R02484	URA-PHOSPH-RXN		URA-PHOSPH-RXN	URA-PHOSPH-RXN	URA-PHOSPH-RXN
Nucleotide Salvage Pathway	UPPRT	R00966	URACIL-PRIBOSYLTRANS-RXN	URACIL-PRIBOSYLTRANS-RXN		URACIL-PRIBOSYLTRANS-RXN	URACIL-PRIBOSYLTRANS-RXN
Nucleotide Salvage Pathway	PUNP7	R02297	XANTHOSINEPHOSPHORY-RXN		XANTHOSINEPHOSPHORY-RXN	XANTHOSINEPHOSPHORY-RXN	XANTHOSINEPHOSPHORY-RXN
Nucleotide Salvage Pathway	NTD10e	R02719	XMPXAN-RXN		XMPXAN-RXN	XMPXAN-RXN	XMPXAN-RXN
Nucleotide Salvage Pathway	NTP10	R00719	RXN0-5073			Missing in Combined	RXN0-5073
Nucleotide Salvage Pathway	NTP5	R00569	RXN-12195			Missing in Combined	RXN-12195
Nucleotide Salvage Pathway	PDE4	R01234	35-CYCLIC-GMP-PHOSPHODIESTERASE-RXN			Missing in Combined	35-CYCLIC-GMP-PHOSPHODIESTERASE-RXN
Oxidative Phosphorylation	ATPS4r				ATPSYN-RXN	ATPSYN-RXN	ATPSYN-RXN
Oxidative Phosphorylation	CYO2b	R00081	CYTOCHROME-C-OXIDASE-RXN		CYTOCHROME-C-OXIDASE-RXN	CYTOCHROME-C-OXIDASE-RXN	CYTOCHROME-C-OXIDASE-RXN
Oxidative Phosphorylation	L-LACD4				L-LACTDEHYDROGFMN-RXN	L-LACTDEHYDROGFMN-RXN	L-LACTDEHYDROGFMN-RXN
Oxidative Phosphorylation	NADH17	R02163	NADH-DEHYDROG-A-RXN		NADH-DEHYDROG-A-RXN	NADH-DEHYDROG-A-RXN	NADH-DEHYDROG-A-RXN
Oxidative Phosphorylation	NADH10	R02964	NADH-DEHYDROGENASE-QUINONE-RXN		NADH-DEHYDROGENASE-QUINONE-RXN	NADH-DEHYDROGENASE-QUINONE-RXN	NADH-DEHYDROGENASE-QUINONE-RXN
Oxidative Phosphorylation	NADTRHD	R00112	PYRNUTRANSHYDROGEN-RXN	PYRNUTRANSHYDROGEN-RXN		PYRNUTRANSHYDROGEN-RXN	PYRNUTRANSHYDROGEN-RXN
Oxidative Phosphorylation	FRD8				R601-RXN	R601-RXN	R601-RXN
Oxidative Phosphorylation	POX3	R03145	RXN-11496		RXN-11496	RXN-11496	RXN-11496
Oxidative Phosphorylation	NTRIR2x				RXN-13854	RXN-13854	RXN-13854
Oxidative Phosphorylation	SUCD3				RXN-14971	RXN-14971	RXN-14971
Oxidative Phosphorylation	G3PD6				RXN-15745	RXN-15745	RXN-15745
Oxidative Phosphorylation	CYTBD2				RXN0-5266	RXN0-5266	RXN0-5266
Oxidative Phosphorylation	TRDR	R02016	THIOREDOXIN-REDUCT-NADPH-RXN		THIOREDOXIN-REDUCT-NADPH-RXN	THIOREDOXIN-REDUCT-NADPH-RXN	THIOREDOXIN-REDUCT-NADPH-RXN
Oxidative Phosphorylation	THD2				TRANS-RXN0-277	TRANS-RXN0-277	TRANS-RXN0-277
Pentose Phosphate Pathway	TKT1	R01641	1TRANSKETO-RXN		1TRANSKETO-RXN	1TRANSKETO-RXN	1TRANSKETO-RXN
Pentose Phosphate Pathway	TKT2	R01830	2TRANSKETO-RXN		2TRANSKETO-RXN	2TRANSKETO-RXN	2TRANSKETO-RXN
Pentose Phosphate Pathway	PGL	R02035	6PGLUCONOLACT-RXN	6PGLUCONOLACT-RXN		6PGLUCONOLACT-RXN	6PGLUCONOLACT-RXN
Pentose Phosphate Pathway	GLNLASE	R01519	GLUCONOLACT-RXN	GLUCONOLACT-RXN		GLUCONOLACT-RXN	GLUCONOLACT-RXN
Pentose Phosphate Pathway	G1DH	R00300	GLUCOSE-1-DEHYDROGENASE-RXN		GLUCOSE-1-DEHYDROGENASE-NADP+-RXN	GLUCOSE-1-DEHYDROGENASE-NADP+-RXN	GLUCOSE-1-DEHYDROGENASE-NADP+-RXN
Pentose Phosphate Pathway	EDA	R05605	KDPGALDOL-RXN		KDPGALDOL-RXN	KDPGALDOL-RXN	KDPGALDOL-RXN
Pentose Phosphate Pathway	PKT	R01621	PHOSPHOKETOLASE-RXN		PHOSPHOKETOLASE-RXN	PHOSPHOKETOLASE-RXN	PHOSPHOKETOLASE-RXN
Pentose Phosphate Pathway	RPI	R01056	RIB5PISOM-RXN		RIB5PISOM-RXN	RIB5PISOM-RXN	RIB5PISOM-RXN
Pentose Phosphate Pathway	RPE	R01529	RIBULP3EPIM-RXN	RIBULP3EPIM-RXN		RIBULP3EPIM-RXN	RIBULP3EPIM-RXN
Pentose Phosphate Pathway	G6PDH2	R00835	RXN-14819		RXN-14819	RXN-14819	RXN-14819
Pentose Phosphate Pathway	GND2	R10221	RXN-3341	RXN-3341		RXN-3341	RXN-3341
Pentose Phosphate Pathway	GND	R01528	RXN-9952	RXN-9952		RXN-9952	RXN-9952
Pentose Phosphate Pathway	FBA3	R01829	SEDOBISALDOL-RXN		SEDOBISALDOL-RXN	SEDOBISALDOL-RXN	SEDOBISALDOL-RXN
Pentose Phosphate Pathway	TALA	R01827	TRANSALDOL-RXN		TRANSALDOL-RXN	TRANSALDOL-RXN	TRANSALDOL-RXN
Pentose Phosphate Pathway	PFK_3	R01843	RXN0-6541			Missing in Combined	RXN0-6541
Propanoate Metabolism	MME	R02765	METHYLMALONYL-COA-EPIM-RXN	METHYLMALONYL-COA-EPIM-RXN		METHYLMALONYL-COA-EPIM-RXN	METHYLMALONYL-COA-EPIM-RXN
Propanoate Metabolism	MMM	R00833	METHYLMALONYL-COA-MUT-RXN		METHYLMALONYL-COA-MUT-RXN	METHYLMALONYL-COA-MUT-RXN	METHYLMALONYL-COA-MUT-RXN
Propanoate Metabolism	PPCOAC	R01859	PROPIONYL-COA-CARBOXY-RXN	PROPIONYL-COA-CARBOXY-RXN		PROPIONYL-COA-CARBOXY-RXN	PROPIONYL-COA-CARBOXY-RXN
Propanoate Metabolism	MMSAD4	R00935	RXN-11213		RXN-11213	RXN-11213	RXN-11213
Propanoate Metabolism	MMSAD3	R00705	RXN-2902	RXN-2902		RXN-2902	RXN-2902
Propanoate Metabolism	MMSAD5	R03381				Missing in Combined
Purine and Pyrimidine Biosynthesis	ADSS	R01135	ADENYLOSUCCINATE-SYNTHASE-RXN		ADENYLOSUCCINATE-SYNTHASE-RXN	ADENYLOSUCCINATE-SYNTHASE-RXN	ADENYLOSUCCINATE-SYNTHASE-RXN
Purine and Pyrimidine Biosynthesis	ADSL2r	R04559	AICARSYN-RXN	AICARSYN-RXN		AICARSYN-RXN	AICARSYN-RXN
Purine and Pyrimidine Biosynthesis	AICART	R04560	AICARTRANSFORM-RXN		AICARTRANSFORM-RXN	AICARTRANSFORM-RXN	AICARTRANSFORM-RXN
Purine and Pyrimidine Biosynthesis	AIRCr	R04209	AIRCARBOXY-RXN	AIRCARBOXY-RXN		AIRCARBOXY-RXN	AIRCARBOXY-RXN
Purine and Pyrimidine Biosynthesis	PRAIS	R04208	AIRS-RXN	AIRS-RXN		AIRS-RXN	AIRS-RXN
Purine and Pyrimidine Biosynthesis	ADSL1r	R01083	AMPSYN-RXN	AMPSYN-RXN		AMPSYN-RXN	AMPSYN-RXN
Purine and Pyrimidine Biosynthesis	ASPCT	R01397	ASPCARBTRANS-RXN	ASPCARBTRANS-RXN		ASPCARBTRANS-RXN	ASPCARBTRANS-RXN
Purine and Pyrimidine Biosynthesis	CTPS2	R00573	CTPSYN-RXN	CTPSYN-RXN		CTPSYN-RXN	CTPSYN-RXN
Purine and Pyrimidine Biosynthesis	DHORTS	R01993	DIHYDROOROT-RXN	DIHYDROOROT-RXN		DIHYDROOROT-RXN	DIHYDROOROT-RXN
Purine and Pyrimidine Biosynthesis	PRFGS	R04463	FGAMSYN-RXN	FGAMSYN-RXN		FGAMSYN-RXN	FGAMSYN-RXN
Purine and Pyrimidine Biosynthesis	GARFT	R04325	GART-RXN		GART-RXN	GART-RXN	GART-RXN
Purine and Pyrimidine Biosynthesis	PRAGSr	R04144	GLYRIBONUCSYN-RXN	GLYRIBONUCSYN-RXN		GLYRIBONUCSYN-RXN	GLYRIBONUCSYN-RXN
Purine and Pyrimidine Biosynthesis	GMPS2	R01231	GMP-SYN-GLUT-RXN		GMP-SYN-GLUT-RXN	GMP-SYN-GLUT-RXN	GMP-SYN-GLUT-RXN
Purine and Pyrimidine Biosynthesis	IMPD	R01130	IMP-DEHYDROG-RXN		IMP-DEHYDROG-RXN	IMP-DEHYDROG-RXN	IMP-DEHYDROG-RXN
Purine and Pyrimidine Biosynthesis	IMPC	R01127	IMPCYCLOHYDROLASE-RXN		IMPCYCLOHYDROLASE-RXN	IMPCYCLOHYDROLASE-RXN	IMPCYCLOHYDROLASE-RXN
Purine and Pyrimidine Biosynthesis	ORPT	R01870	OROPRIBTRANS-RXN	OROPRIBTRANS-RXN		OROPRIBTRANS-RXN	OROPRIBTRANS-RXN
Purine and Pyrimidine Biosynthesis	OMPDC	R00965	OROTPDECARB-RXN	OROTPDECARB-RXN		OROTPDECARB-RXN	OROTPDECARB-RXN
Purine and Pyrimidine Biosynthesis	GLUPRT	R01072	PRPPAMIDOTRANS-RXN		PRPPAMIDOTRANS-RXN	PRPPAMIDOTRANS-RXN	PRPPAMIDOTRANS-RXN
Purine and Pyrimidine Biosynthesis	CTPS1	R00571	RXN-14325		R00571	R00571	RXN-14325
Purine and Pyrimidine Biosynthesis	DHORD5				RXN0-6491	RXN0-6491	RXN0-6491
Purine and Pyrimidine Biosynthesis	PRASCSi	R04591	SAICARSYN-RXN	SAICARSYN-RXN		SAICARSYN-RXN	SAICARSYN-RXN
Pyruvate Metabolism	ACS	R00235	ACETATE--COA-LIGASE-RXN	ACETATE--COA-LIGASE-RXN		ACETATE--COA-LIGASE-RXN	ACETATE--COA-LIGASE-RXN
Pyruvate Metabolism	ACKr	R00315	ACETATEKIN-RXN	ACETATEKIN-RXN		ACETATEKIN-RXN	ACETATEKIN-RXN
Pyruvate Metabolism	ALCD2x	R00754	ALCOHOL-DEHYDROG-RXN	ALCOHOL-DEHYDROG-RXN		ALCOHOL-DEHYDROG-RXN	ALCOHOL-DEHYDROG-RXN
Pyruvate Metabolism	LDH_D	R00704	DLACTDEHYDROGNAD-RXN		DLACTDEHYDROGNAD-RXN	DLACTDEHYDROGNAD-RXN	DLACTDEHYDROGNAD-RXN
Pyruvate Metabolism	PTAr	R00230	PHOSACETYLTRANS-RXN	PHOSACETYLTRANS-RXN		PHOSACETYLTRANS-RXN	PHOSACETYLTRANS-RXN
Pyruvate Metabolism	PC	R00344	PYRUVATE-CARBOXYLASE-RXN	PYRUVATE-CARBOXYLASE-RXN		PYRUVATE-CARBOXYLASE-RXN	PYRUVATE-CARBOXYLASE-RXN
Pyruvate Metabolism	ALCD2y	R00746	RXN-12484			Missing in Combined	RXN-12484
Teichoic Acid Biosynthesis	G3PCT	R00856	2.7.7.39-RXN			Missing in Combined	2.7.7.39-RXN
Threonine and Lysine Metabolism	2OXOADOX	R01933	2-KETO-ADIPATE-DEHYDROG-RXN	2-KETO-ADIPATE-DEHYDROG-RXN		2-KETO-ADIPATE-DEHYDROG-RXN	2-KETO-ADIPATE-DEHYDROG-RXN
Threonine and Lysine Metabolism	ASAD	R02291	ASPARTATE-SEMIALDEHYDE-DEHYDROGENASE-RXN	ASPARTATE-SEMIALDEHYDE-DEHYDROGENASE-RXN		ASPARTATE-SEMIALDEHYDE-DEHYDROGENASE-RXN	ASPARTATE-SEMIALDEHYDE-DEHYDROGENASE-RXN
Threonine and Lysine Metabolism	ASPK	R00480	ASPARTATEKIN-RXN	ASPARTATEKIN-RXN		ASPARTATEKIN-RXN	ASPARTATEKIN-RXN
Threonine and Lysine Metabolism	DAPDC	R00451	DIAMINOPIMDECARB-RXN	DIAMINOPIMDECARB-RXN		DIAMINOPIMDECARB-RXN	DIAMINOPIMDECARB-RXN
Threonine and Lysine Metabolism	DAPE	R02735	DIAMINOPIMEPIM-RXN	DIAMINOPIMEPIM-RXN		DIAMINOPIMEPIM-RXN	DIAMINOPIMEPIM-RXN
Threonine and Lysine Metabolism	DHDPS	R10147	DIHYDRODIPICSYN-RXN		DIHYDRODIPICSYN-RXN	DIHYDRODIPICSYN-RXN	DIHYDRODIPICSYN-RXN
Threonine and Lysine Metabolism	GLCOAS	R02402	GLUTARATE--COA-LIGASE-RXN			Missing in Combined	GLUTARATE--COA-LIGASE-RXN
Threonine and Lysine Metabolism	OXPTNDH	R02401	GLUTARATE-SEMIALDEHYDE-DEHYDROGENASE-RXN	GLUTARATE-SEMIALDEHYDE-DEHYDROGENASE-RXN		GLUTARATE-SEMIALDEHYDE-DEHYDROGENASE-RXN	GLUTARATE-SEMIALDEHYDE-DEHYDROGENASE-RXN
Threonine and Lysine Metabolism	HSDy	R01775	HOMOSERDEHYDROG-RXN		HOMOSERDEHYDROG-RXN	HOMOSERDEHYDROG-RXN	HOMOSERDEHYDROG-RXN
Threonine and Lysine Metabolism	HSK	R01771	HOMOSERKIN-RXN	HOMOSERKIN-RXN		HOMOSERKIN-RXN	HOMOSERKIN-RXN
Threonine and Lysine Metabolism	THRA2i	R06171	LTAA-RXN	LTAA-RXN		LTAA-RXN	LTAA-RXN
Threonine and Lysine Metabolism	LYSDC	R00462	LYSDECARBOX-RXN	LYSDECARBOX-RXN		LYSDECARBOX-RXN	LYSDECARBOX-RXN
Threonine and Lysine Metabolism	PPRDNDH		RXN-10854			Missing in Combined	RXN-10854
Threonine and Lysine Metabolism	ECOAH1	R03026	RXN-11667	RXN-11667		RXN-11667	RXN-11667
Threonine and Lysine Metabolism	DHDPRy	R04199	RXN-14014		RXN-14014	RXN-14014	RXN-14014
Threonine and Lysine Metabolism	SDPDS	R02734	SUCCDIAMINOPIMDESUCC-RXN	SUCCDIAMINOPIMDESUCC-RXN		SUCCDIAMINOPIMDESUCC-RXN	SUCCDIAMINOPIMDESUCC-RXN
Threonine and Lysine Metabolism	SDPTA	R04475	SUCCINYLDIAMINOPIMTRANS-RXN	SUCCINYLDIAMINOPIMTRANS-RXN		SUCCINYLDIAMINOPIMTRANS-RXN	SUCCINYLDIAMINOPIMTRANS-RXN
Threonine and Lysine Metabolism	THDPS	R04365	TETHYDPICSUCC-RXN	TETHYDPICSUCC-RXN		TETHYDPICSUCC-RXN	TETHYDPICSUCC-RXN
Threonine and Lysine Metabolism	THRAi	R00751	THREONINE-ALDOLASE-RXN	THREONINE-ALDOLASE-RXN		THREONINE-ALDOLASE-RXN	THREONINE-ALDOLASE-RXN
Threonine and Lysine Metabolism	AOBUTDs	R03758	THREOSPON-RXN			Spontaneous reaction	THREOSPON-RXN
Threonine and Lysine Metabolism	THRS	R01466	THRESYN-RXN	THRESYN-RXN		THRESYN-RXN	THRESYN-RXN
Threonine and Lysine Metabolism	APTNAT	R02274	VAGL-RXN			Missing in Combined	VAGL-RXN
Threonine and Lysine Metabolism	GLUTCOADHc	R02487		R02487		R02487
Transport, Membrane	CBIuabc				TRANS-RXN-296	TRANS-RXN-296	TRANS-RXN-296
Transport, Membrane	CBL1abc				ABC-5-RXN	ABC-5-RXN	ABC-5-RXN
Transport, Membrane	GSNt2				RXN0-22	RXN0-22	RXN0-22
Transport, Membrane	INSt2r				RXN0-18	RXN0-18	RXN0-18
tRNA Charging	ALATRS	R03038	ALANINE--TRNA-LIGASE-RXN	ALANINE--TRNA-LIGASE-RXN		ALANINE--TRNA-LIGASE-RXN	ALANINE--TRNA-LIGASE-RXN
tRNA Charging	ARGTRS	R03646	ARGININE--TRNA-LIGASE-RXN	ARGININE--TRNA-LIGASE-RXN		ARGININE--TRNA-LIGASE-RXN	ARGININE--TRNA-LIGASE-RXN
tRNA Charging	ASPTRS	R05577	ASPARTATE--TRNA-LIGASE-RXN	ASPARTATE--TRNA-LIGASE-RXN		ASPARTATE--TRNA-LIGASE-RXN	ASPARTATE--TRNA-LIGASE-RXN
tRNA Charging	CYSTRS	R03650	CYSTEINE--TRNA-LIGASE-RXN	CYSTEINE--TRNA-LIGASE-RXN		CYSTEINE--TRNA-LIGASE-RXN	CYSTEINE--TRNA-LIGASE-RXN
tRNA Charging	GLNTRS	R05578	GLURS-RXN	GLURS-RXN		GLURS-RXN	GLURS-RXN
tRNA Charging	GLYTRS	R03654	GLYCINE--TRNA-LIGASE-RXN	GLYCINE--TRNA-LIGASE-RXN		GLYCINE--TRNA-LIGASE-RXN	GLYCINE--TRNA-LIGASE-RXN
tRNA Charging	HISTRS	R03655	HISTIDINE--TRNA-LIGASE-RXN	HISTIDINE--TRNA-LIGASE-RXN		HISTIDINE--TRNA-LIGASE-RXN	HISTIDINE--TRNA-LIGASE-RXN
tRNA Charging	ILETRS	R03656	ISOLEUCINE--TRNA-LIGASE-RXN	ISOLEUCINE--TRNA-LIGASE-RXN		ISOLEUCINE--TRNA-LIGASE-RXN	ISOLEUCINE--TRNA-LIGASE-RXN
tRNA Charging	LEUTRS	R03657	LEUCINE--TRNA-LIGASE-RXN	LEUCINE--TRNA-LIGASE-RXN		LEUCINE--TRNA-LIGASE-RXN	LEUCINE--TRNA-LIGASE-RXN
tRNA Charging	LYSTRS	R03658	LYSINE--TRNA-LIGASE-RXN	LYSINE--TRNA-LIGASE-RXN		LYSINE--TRNA-LIGASE-RXN	LYSINE--TRNA-LIGASE-RXN
tRNA Charging	METTRS	R03659	METHIONINE--TRNA-LIGASE-RXN	METHIONINE--TRNA-LIGASE-RXN		METHIONINE--TRNA-LIGASE-RXN	METHIONINE--TRNA-LIGASE-RXN
tRNA Charging	FMETTRS	R03940	METHIONYL-TRNA-FORMYLTRANSFERASE-RXN	METHIONYL-TRNA-FORMYLTRANSFERASE-RXN		METHIONYL-TRNA-FORMYLTRANSFERASE-RXN	METHIONYL-TRNA-FORMYLTRANSFERASE-RXN
tRNA Charging	PHETRS	R03660	PHENYLALANINE--TRNA-LIGASE-RXN	PHENYLALANINE--TRNA-LIGASE-RXN		PHENYLALANINE--TRNA-LIGASE-RXN	PHENYLALANINE--TRNA-LIGASE-RXN
tRNA Charging	PROTRS	R03661	PROLINE--TRNA-LIGASE-RXN	PROLINE--TRNA-LIGASE-RXN		PROLINE--TRNA-LIGASE-RXN	PROLINE--TRNA-LIGASE-RXN
tRNA Charging	SERTRS	R03662	SERINE--TRNA-LIGASE-RXN	SERINE--TRNA-LIGASE-RXN		SERINE--TRNA-LIGASE-RXN	SERINE--TRNA-LIGASE-RXN
tRNA Charging	THRTRS	R03663	THREONINE--TRNA-LIGASE-RXN	THREONINE--TRNA-LIGASE-RXN		THREONINE--TRNA-LIGASE-RXN	THREONINE--TRNA-LIGASE-RXN
tRNA Charging	TRPTRS	R03664	TRYPTOPHAN--TRNA-LIGASE-RXN	TRYPTOPHAN--TRNA-LIGASE-RXN		TRYPTOPHAN--TRNA-LIGASE-RXN	TRYPTOPHAN--TRNA-LIGASE-RXN
tRNA Charging	TYRTRS	R02918	TYROSINE--TRNA-LIGASE-RXN	TYROSINE--TRNA-LIGASE-RXN		TYROSINE--TRNA-LIGASE-RXN	TYROSINE--TRNA-LIGASE-RXN
tRNA Charging	VALTRS	R03665	VALINE--TRNA-LIGASE-RXN	VALINE--TRNA-LIGASE-RXN		VALINE--TRNA-LIGASE-RXN	VALINE--TRNA-LIGASE-RXN
Tyrosine, Tryptophan, and Phenylalanine Metabolism	PSCVT	R03460	2.5.1.19-RXN	2.5.1.19-RXN		2.5.1.19-RXN	2.5.1.19-RXN
Tyrosine, Tryptophan, and Phenylalanine Metabolism	DHQTi	R03084	3-DEHYDROQUINATE-DEHYDRATASE-RXN	3-DEHYDROQUINATE-DEHYDRATASE-RXN		3-DEHYDROQUINATE-DEHYDRATASE-RXN	3-DEHYDROQUINATE-DEHYDRATASE-RXN
Tyrosine, Tryptophan, and Phenylalanine Metabolism	DHQS	R03083	3-DEHYDROQUINATE-SYNTHASE-RXN	3-DEHYDROQUINATE-SYNTHASE-RXN		3-DEHYDROQUINATE-SYNTHASE-RXN	3-DEHYDROQUINATE-SYNTHASE-RXN
Tyrosine, Tryptophan, and Phenylalanine Metabolism	HKYNH	R02668	3-HYDROXY-KYNURENINASE-RXN		3-HYDROXY-KYNURENINASE-RXN	3-HYDROXY-KYNURENINASE-RXN	3-HYDROXY-KYNURENINASE-RXN
Tyrosine, Tryptophan, and Phenylalanine Metabolism	34HPPOR	R02521	4-HYDROXYPHENYLPYRUVATE-DIOXYGENASE-RXN	4-HYDROXYPHENYLPYRUVATE-DIOXYGENASE-RXN		4-HYDROXYPHENYLPYRUVATE-DIOXYGENASE-RXN	4-HYDROXYPHENYLPYRUVATE-DIOXYGENASE-RXN
Tyrosine, Tryptophan, and Phenylalanine Metabolism	PEAMNO		AMINEPHEN-RXN			Missing in Combined	AMINEPHEN-RXN
Tyrosine, Tryptophan, and Phenylalanine Metabolism	ANS	R00986	ANTHRANSYN-RXN	ANTHRANSYN-RXN		ANTHRANSYN-RXN	ANTHRANSYN-RXN
Tyrosine, Tryptophan, and Phenylalanine Metabolism	CHORS	R01714	CHORISMATE-SYNTHASE-RXN	CHORISMATE-SYNTHASE-RXN		CHORISMATE-SYNTHASE-RXN	CHORISMATE-SYNTHASE-RXN
Tyrosine, Tryptophan, and Phenylalanine Metabolism	CHORM	R01715	CHORISMATEMUT-RXN	CHORISMATEMUT-RXN		CHORISMATEMUT-RXN	CHORISMATEMUT-RXN
Tyrosine, Tryptophan, and Phenylalanine Metabolism	DDPA	R01826	DAHPSYN-RXN	DAHPSYN-RXN		DAHPSYN-RXN	DAHPSYN-RXN
Tyrosine, Tryptophan, and Phenylalanine Metabolism	FUMAC	R01364	FUMARYLACETOACETASE-RXN	FUMARYLACETOACETASE-RXN		FUMARYLACETOACETASE-RXN	FUMARYLACETOACETASE-RXN
Tyrosine, Tryptophan, and Phenylalanine Metabolism	HGNTOR	R02519	HOMOGENTISATE-12-DIOXYGENASE-RXN	HOMOGENTISATE-12-DIOXYGENASE-RXN		HOMOGENTISATE-12-DIOXYGENASE-RXN	HOMOGENTISATE-12-DIOXYGENASE-RXN
Tyrosine, Tryptophan, and Phenylalanine Metabolism	IGPS	R03508	IGPSYN-RXN	IGPSYN-RXN		IGPSYN-RXN	IGPSYN-RXN
Tyrosine, Tryptophan, and Phenylalanine Metabolism	KYN	R00987	KYNURENINASE-RXN		KYNURENINASE-RXN	KYNURENINASE-RXN	KYNURENINASE-RXN
Tyrosine, Tryptophan, and Phenylalanine Metabolism	MACACI	R03181	MALEYLACETOACETATE-ISOMERASE-RXN			Missing in Combined	MALEYLACETOACETATE-ISOMERASE-RXN
Tyrosine, Tryptophan, and Phenylalanine Metabolism	PHETA1	R00694	PHEAMINOTRANS-RXN		PHEAMINOTRANS-RXN	PHEAMINOTRANS-RXN	PHEAMINOTRANS-RXN
Tyrosine, Tryptophan, and Phenylalanine Metabolism	PHYCBOXL	R00699	PHENYLALANINE-DECARBOXYLASE-RXN			Missing in Combined	PHENYLALANINE-DECARBOXYLASE-RXN
Tyrosine, Tryptophan, and Phenylalanine Metabolism	PRAIi	R03509	PRAISOM-RXN	PRAISOM-RXN		PRAISOM-RXN	PRAISOM-RXN
Tyrosine, Tryptophan, and Phenylalanine Metabolism	PPNDH	R01373	PREPHENATEDEHYDRAT-RXN	PREPHENATEDEHYDRAT-RXN		PREPHENATEDEHYDRAT-RXN	PREPHENATEDEHYDRAT-RXN
Tyrosine, Tryptophan, and Phenylalanine Metabolism	PPND	R01728	PREPHENATEDEHYDROG-RXN	PREPHENATEDEHYDROG-RXN		PREPHENATEDEHYDROG-RXN	PREPHENATEDEHYDROG-RXN
Tyrosine, Tryptophan, and Phenylalanine Metabolism	ANPRT	R01073	PRTRANS-RXN		PRTRANS-RXN	PRTRANS-RXN	PRTRANS-RXN
Tyrosine, Tryptophan, and Phenylalanine Metabolism	TRPO2	R00678	RXN-8665	RXN-8665		RXN-8665	RXN-8665
Tyrosine, Tryptophan, and Phenylalanine Metabolism	TRPS3	R02340	RXN0-2381		RXN0-2381	RXN0-2381	RXN0-2381
Tyrosine, Tryptophan, and Phenylalanine Metabolism	TRPS2	R00674	RXN0-2382	RXN0-2382		RXN0-2382	RXN0-2382
Tyrosine, Tryptophan, and Phenylalanine Metabolism	SHK3Dr	R02413	SHIKIMATE-5-DEHYDROGENASE-RXN	SHIKIMATE-5-DEHYDROGENASE-RXN		SHIKIMATE-5-DEHYDROGENASE-RXN	SHIKIMATE-5-DEHYDROGENASE-RXN
Tyrosine, Tryptophan, and Phenylalanine Metabolism	SHKK	R02412	SHIKIMATE-KINASE-RXN	SHIKIMATE-KINASE-RXN		SHIKIMATE-KINASE-RXN	SHIKIMATE-KINASE-RXN
Tyrosine, Tryptophan, and Phenylalanine Metabolism	TRPS1	R02722	TRYPSYN-RXN		TRYPSYN-RXN	TRYPSYN-RXN	TRYPSYN-RXN
Tyrosine, Tryptophan, and Phenylalanine Metabolism	TYRTA	R00734	TYROSINE-AMINOTRANSFERASE-RXN	TYROSINE-AMINOTRANSFERASE-RXN		TYROSINE-AMINOTRANSFERASE-RXN	TYROSINE-AMINOTRANSFERASE-RXN
Tyrosine, Tryptophan, and Phenylalanine Metabolism	FKYNH	R01959	ARYLFORMAMIDASE-RXN			Missing in Combined	ARYLFORMAMIDASE-RXN
Tyrosine, Tryptophan, and Phenylalanine Metabolism	LFORKYNHYD	R03936		R03936		R03936
Tyrosine, Tryptophan, and Phenylalanine Metabolism	FANH	R00988				Missing in Combined
Unassigned	ACONIs	R02244	ACONITATE-DELTA-ISOMERASE-RXN			Spontaneous reaction	ACONITATE-DELTA-ISOMERASE-RXN
Unassigned	ATPM	R00086	ATPASE-RXN		ATPASE-RXN	ATPASE-RXN	ATPASE-RXN
Unassigned	BETALDHx	R02565	BADH-RXN	BADH-RXN		BADH-RXN	BADH-RXN
Unassigned	CAT	R00009	CATAL-RXN	CATAL-RXN		CATAL-RXN	CATAL-RXN
Unassigned	CHOLD	R08557	RXN-6021		CHD-RXN	CHD-RXN	RXN-6021
Unassigned	GTHPi	R00274	GLUTATHIONE-PEROXIDASE-RXN	GLUTATHIONE-PEROXIDASE-RXN		GLUTATHIONE-PEROXIDASE-RXN	GLUTATHIONE-PEROXIDASE-RXN
Unassigned	PRDX	R00602	RXN-14189	RXN-14189		RXN-14189	RXN-14189
Unassigned	EMCCCM	R09292	RXN-8958		RXN-8958	RXN-8958	RXN-8958
Unassigned	ACONMT	R05763	RXN0-2441	RXN0-2441		RXN0-2441	RXN0-2441
Unassigned	THIORDXi				RXN0-267	RXN0-267	RXN0-267
Unassigned	SPODM	R00275	SUPEROX-DISMUT-RXN	SUPEROX-DISMUT-RXN		SUPEROX-DISMUT-RXN	SUPEROX-DISMUT-RXN
Unassigned	URIC	R02106	URATE-OXIDASE-RXN		URATE-OXIDASE-RXN	URATE-OXIDASE-RXN	URATE-OXIDASE-RXN
Unassigned	BETALDHy	R02566		R02566		R02566
Unassigned	EME	R09979		R09979		R09979
Unassigned	HCO3E	R10092		R10092		R10092
Unassigned	CCCR	R09291				Missing in Combined
Valine, Leucine, and Isoleucine Metabolism	HACD9	R04203	1.1.1.178-RXN	1.1.1.178-RXN		1.1.1.178-RXN	1.1.1.178-RXN
Valine, Leucine, and Isoleucine Metabolism	OIVD2	R01210	1.2.1.25-RXN	1.2.1.25-RXN		1.2.1.25-RXN	1.2.1.25-RXN
Valine, Leucine, and Isoleucine Metabolism	IPPS	R01213	2-ISOPROPYLMALATESYN-RXN	2-ISOPROPYLMALATESYN-RXN		2-ISOPROPYLMALATESYN-RXN	2-ISOPROPYLMALATESYN-RXN
Valine, Leucine, and Isoleucine Metabolism	ACOADH1	R03169	2-METHYLACYL-COA-DEHYDROGENASE-RXN		R03172,2-METHYLACYL-COA-DEHYDROGENASE-RXN	2-METHYLACYL-COA-DEHYDROGENASE-RXN	2-METHYLACYL-COA-DEHYDROGENASE-RXN
Valine, Leucine, and Isoleucine Metabolism	OIVD3	R03171	2KETO-3METHYLVALERATE-RXN	2KETO-3METHYLVALERATE-RXN		2KETO-3METHYLVALERATE-RXN	2KETO-3METHYLVALERATE-RXN
Valine, Leucine, and Isoleucine Metabolism	OIVD1	R01651	2KETO-4METHYL-PENTANOATE-DEHYDROG-RXN	2KETO-4METHYL-PENTANOATE-DEHYDROG-RXN		2KETO-4METHYL-PENTANOATE-DEHYDROG-RXN	2KETO-4METHYL-PENTANOATE-DEHYDROG-RXN
Valine, Leucine, and Isoleucine Metabolism	HIBD	R05066	3-HYDROXYISOBUTYRATE-DEHYDROGENASE-RXN		3-HYDROXYISOBUTYRATE-DEHYDROGENASE-RXN	3-HYDROXYISOBUTYRATE-DEHYDROGENASE-RXN	3-HYDROXYISOBUTYRATE-DEHYDROGENASE-RXN
Valine, Leucine, and Isoleucine Metabolism	IPMD	R04426	3-ISOPROPYLMALDEHYDROG-RXN	3-ISOPROPYLMALDEHYDROG-RXN		3-ISOPROPYLMALDEHYDROG-RXN	3-ISOPROPYLMALDEHYDROG-RXN
Valine, Leucine, and Isoleucine Metabolism	IPPMIb	R03968	3-ISOPROPYLMALISOM-RXN	3-ISOPROPYLMALISOM-RXN		3-ISOPROPYLMALISOM-RXN	3-ISOPROPYLMALISOM-RXN
Valine, Leucine, and Isoleucine Metabolism	ACLS	R00226	ACETOLACTSYN-RXN	ACETOLACTSYN-RXN		ACETOLACTSYN-RXN	ACETOLACTSYN-RXN
Valine, Leucine, and Isoleucine Metabolism	KARA2i		ACETOOHBUTREDUCTOISOM-RXN	ACETOOHBUTREDUCTOISOM-RXN		ACETOOHBUTREDUCTOISOM-RXN	ACETOOHBUTREDUCTOISOM-RXN
Valine, Leucine, and Isoleucine Metabolism	ACHBS	R08648	ACETOOHBUTSYN-RXN	ACETOOHBUTSYN-RXN		ACETOOHBUTSYN-RXN	ACETOOHBUTSYN-RXN
Valine, Leucine, and Isoleucine Metabolism	ILETA	R02199	BRANCHED-CHAINAMINOTRANSFERILEU-RXN	BRANCHED-CHAINAMINOTRANSFERILEU-RXN		BRANCHED-CHAINAMINOTRANSFERILEU-RXN	BRANCHED-CHAINAMINOTRANSFERILEU-RXN
Valine, Leucine, and Isoleucine Metabolism	LEUTA	R01090	BRANCHED-CHAINAMINOTRANSFERLEU-RXN	BRANCHED-CHAINAMINOTRANSFERLEU-RXN		BRANCHED-CHAINAMINOTRANSFERLEU-RXN	BRANCHED-CHAINAMINOTRANSFERLEU-RXN
Valine, Leucine, and Isoleucine Metabolism	VALTA	R01214	BRANCHED-CHAINAMINOTRANSFERVAL-RXN	BRANCHED-CHAINAMINOTRANSFERVAL-RXN		BRANCHED-CHAINAMINOTRANSFERVAL-RXN	BRANCHED-CHAINAMINOTRANSFERVAL-RXN
Valine, Leucine, and Isoleucine Metabolism	DHAD1	R04441	DIHYDROXYISOVALDEHYDRAT-RXN	DIHYDROXYISOVALDEHYDRAT-RXN		DIHYDROXYISOVALDEHYDRAT-RXN	DIHYDROXYISOVALDEHYDRAT-RXN
Valine, Leucine, and Isoleucine Metabolism	DHAD2	R05070	DIHYDROXYMETVALDEHYDRAT-RXN	DIHYDROXYMETVALDEHYDRAT-RXN		DIHYDROXYMETVALDEHYDRAT-RXN	DIHYDROXYMETVALDEHYDRAT-RXN
Valine, Leucine, and Isoleucine Metabolism	HMGL	R01360	HYDROXYMETHYLGLUTARYL-COA-LYASE-RXN	HYDROXYMETHYLGLUTARYL-COA-LYASE-RXN		HYDROXYMETHYLGLUTARYL-COA-LYASE-RXN	HYDROXYMETHYLGLUTARYL-COA-LYASE-RXN
Valine, Leucine, and Isoleucine Metabolism	ILEDxi	R01212	ILEDEAMINE-RXN			Missing in Combined	ILEDEAMINE-RXN
Valine, Leucine, and Isoleucine Metabolism	ACOAD9	R02661	MEPROPCOA-FAD-RXN	MEPROPCOA-FAD-RXN		MEPROPCOA-FAD-RXN	MEPROPCOA-FAD-RXN
Valine, Leucine, and Isoleucine Metabolism	ACACT10r	R00927	METHYLACETOACETYLCOATHIOL-RXN	METHYLACETOACETYLCOATHIOL-RXN		METHYLACETOACETYLCOATHIOL-RXN	METHYLACETOACETYLCOATHIOL-RXN
Valine, Leucine, and Isoleucine Metabolism	ECOAH12	R04224	METHYLACYLYLCOA-HYDROXY-RXN		METHYLACYLYLCOA-HYDROXY-RXN	METHYLACYLYLCOA-HYDROXY-RXN	METHYLACYLYLCOA-HYDROXY-RXN
Valine, Leucine, and Isoleucine Metabolism	MCCC	R04138	METHYLCROTONYL-COA-CARBOXYLASE-RXN	METHYLCROTONYL-COA-CARBOXYLASE-RXN		METHYLCROTONYL-COA-CARBOXYLASE-RXN	METHYLCROTONYL-COA-CARBOXYLASE-RXN
Valine, Leucine, and Isoleucine Metabolism	VALDxi	R01434	RXN-13184	RXN-13184		RXN-13184	RXN-13184
Valine, Leucine, and Isoleucine Metabolism	ACOAD8	R04095	RXN-14264	RXN-14264		RXN-14264	RXN-14264
Valine, Leucine, and Isoleucine Metabolism	OMCDC	R01652	RXN-7800			Spontaneous reaction	RXN-7800
Valine, Leucine, and Isoleucine Metabolism	IPPMIa	R04001	RXN-8991	RXN-8991		RXN-8991	RXN-8991
Valine, Leucine, and Isoleucine Metabolism	OCOAT1	R00410	RXNI-2	RXNI-2		RXNI-2	RXNI-2
Valine, Leucine, and Isoleucine Metabolism	THRD_L	R00996	THREDEHYD-RXN	THREDEHYD-RXN		THREDEHYD-RXN	THREDEHYD-RXN
Valine, Leucine, and Isoleucine Metabolism	ECOAH9ir	R04204	TIGLYLCOA-HYDROXY-RXN		TIGLYLCOA-HYDROXY-RXN	TIGLYLCOA-HYDROXY-RXN	TIGLYLCOA-HYDROXY-RXN
Valine, Leucine, and Isoleucine Metabolism	KARA1i	R03051			R03051	R03051
