# Supplementary material for: RAVEN 2.0: A versatile toolbox for metabolic network reconstruction and a case study on Streptomyces coelicolor
Source: PLoS Comput Biol. 2018 Oct 18;14(10):e1006541. doi: 10.1371/journal.pcbi.1006541 (PMC6207324; doi:10.1371/journal.pcbi.1006541)
Supplement: S2 Table — To facilitate comparison of the existing iMK1208 model and the de novo reconstructions, iMK1208 metabolites were mapped to their respective KEGG and MetaCyc identifiers. This table is used in the Sco4Reconstruction script available from the Sco4 GitHub repository under ComplementaryScripts. (XLSX) [file pcbi.1006541.s003.xlsx]

## Sheet: Sheet1
Metabolite ID in iMK1208	Metatolibe NAME	KEGG	MetaCycID
acyl carrier protein (specific to actinorhodin PKS)[c]	acyl carrier protein (specific to actinorhodin PKS)	C00229
Malonyl-CoA[c]	Malonyl-CoA	C00083	MALONYL-COA
Coenzyme A[c]	Coenzyme A	C00010	CO-A
Malonyl-[acyl-carrier protein] (specific to actinorhodin PKS)[c]	Malonyl-[acyl-carrier protein] (specific to actinorhodin PKS)	C01209
7,9,12-Octaketide intermediate 1-[acp][c]	7,9,12-Octaketide intermediate 1-[acp]
Nicotinamide adenine dinucleotide phosphate - reduced[c]	Nicotinamide adenine dinucleotide phosphate - reduced	C00005	NADPH
H+[c]	H+	C00080	PROTON
7,9,12-Octaketide intermediate 2-[acp][c]	7,9,12-Octaketide intermediate 2-[acp]
Nicotinamide adenine dinucleotide phosphate[c]	Nicotinamide adenine dinucleotide phosphate	C00006	NADP
7,9,12-Octaketide intermediate 3-[acp][c]	7,9,12-Octaketide intermediate 3-[acp]
H2O[c]	H2O	C00001	WATER
Octaketide bicyclic intermediate-[acp][c]	Octaketide bicyclic intermediate-[acp]
Octaketide tricyclic intermediate-[acp] ((S)-Hemiketal)[c]	Octaketide tricyclic intermediate-[acp] ((S)-Hemiketal)
4-Dihydro-9-hydroxy-1-methyl-10-oxo-3-H-naphtho[2,3-c]pyran-3-acetic acid-[acp][c]	4-Dihydro-9-hydroxy-1-methyl-10-oxo-3-H-naphtho[2,3-c]pyran-3-acetic acid-[acp]
6-Deoxydihydrokalafungin-[acp][c]	6-Deoxydihydrokalafungin-[acp]
O2[c]	O2	C00007	OXYGEN-MOLECULE
Dihydrokalafungin-[acp][c]	Dihydrokalafungin-[acp]
Nicotinamide adenine dinucleotide - reduced[c]	Nicotinamide adenine dinucleotide - reduced	C00004	NADH
Hydroxylated dihydrokalafungin-[acp][c]	Hydroxylated dihydrokalafungin-[acp]
Nicotinamide adenine dinucleotide[c]	Nicotinamide adenine dinucleotide	C00003	NAD
Hydroxylated dihydrokalafungin[c]	Hydroxylated dihydrokalafungin	C18358
Actinorhodin[c]	Actinorhodin	C06691	CPD1A0-6123
Acetyl-CoA[c]	Acetyl-CoA	C00024	ACETYL-COA
Acetoacetyl-ACP (specific to actinorhodin PKS)[c]	Acetoacetyl-ACP (specific to actinorhodin PKS)	C05744
CO2[c]	CO2	C00011	CARBON-DIOXIDE
3,5-Dioxo-hexanoyl-[acp][c]	3,5-Dioxo-hexanoyl-[acp]
3,5,7-Trioxo-octanoyl-[acp][c]	3,5,7-Trioxo-octanoyl-[acp]
3,5,7,9-Tetraoxo-decanoyl-[acp][c]	3,5,7,9-Tetraoxo-decanoyl-[acp]
3,5,7,9,11-Pentaoxo-dodecanoyl-[acp][c]	3,5,7,9,11-Pentaoxo-dodecanoyl-[acp]
3,5,7,9,11,13-Hexaoxo-tetradecanoyl-[acp][c]	3,5,7,9,11,13-Hexaoxo-tetradecanoyl-[acp]
3,5,7,9,11,13,15-Heptaoxo-hexadecanoyl-[acp][c]	3,5,7,9,11,13,15-Heptaoxo-hexadecanoyl-[acp]
L-Alanine[c]	L-Alanine	C00041	L-ALPHA-ALANINE
Ammonium[c]	Ammonium	C01342	AMMONIUM
Pyruvate[c]	Pyruvate	C00022	PYRUVATE
D-Alanine[c]	D-Alanine	C00133	D-ALANINE
2-Oxoglutarate[c]	2-Oxoglutarate	C00026	2-KETOGLUTARATE
L-Glutamate[c]	L-Glutamate	C00025	GLT
beta-Alanine[c]	beta-Alanine	C00099	B-ALANINE
Malonate semialdehyde[c]	Malonate semialdehyde	C00222	MALONATE-S-ALD
L-Asparagine[c]	L-Asparagine	C00152	ASN
L-Aspartate[c]	L-Aspartate	C00049	L-ASPARTATE
ATP[c]	ATP	C00002	ATP
L-Glutamine[c]	L-Glutamine	C00064	GLN
AMP[c]	AMP	C00020	AMP
Diphosphate[c]	Diphosphate	C00013	PPI
Hydrogen peroxide[c]	Hydrogen peroxide	C00027	HYDROGEN-PEROXIDE
Oxaloacetate[c]	Oxaloacetate	C00036	OXALACETIC_ACID
3-Oxoadipyl-CoA[c]	3-Oxoadipyl-CoA	C02232	3-KETO-ADIPYL-COA
Succinyl-CoA[c]	Succinyl-CoA	C00091	SUC-COA
5-Dehydro-D-gluconate[c]	5-Dehydro-D-gluconate	C01062	5-DEHYDROGLUCONATE
D-Gluconate[c]	D-Gluconate	C00257	GLUCONATE
Salicin 6-phosphate[c]	Salicin 6-phosphate	C06188	CPD-1181
2-(Hydroxymethyl)phenol[c]	2-(Hydroxymethyl)phenol	C02323	CPD-173
D-Glucose 6-phosphate[c]	D-Glucose 6-phosphate	C00092	D-glucopyranose-6-phosphate
1,4-alpha-D-glucan[e]	1,4-alpha-D-glucan	C00718
Maltohexaose[e]	Maltohexaose	C01936
N-acetylmuramate 6-phosphate[c]	N-acetylmuramate 6-phosphate	C16698	CPD0-881
N-Acetyl-D-glucosamine 6-phosphate[c]	N-Acetyl-D-glucosamine 6-phosphate	C00357	N-ACETYL-D-GLUCOSAMINE-6-P
D-Lactate[c]	D-Lactate	C00256	D-LACTATE
Propionate (n-C3:0)[c]	Propionate (n-C3:0)	C00163	PROPIONATE
Propanoyl-CoA[c]	Propanoyl-CoA	C00100	PROPIONYL-COA
Adenosine[c]	Adenosine	C00212	ADENOSINE
Adenine[c]	Adenine	C00147	ADENINE
D-Ribose[c]	D-Ribose	C00121	D-Ribofuranose
Acetate[c]	Acetate	C00033	ACET
D-Glucosamine 6-phosphate[c]	D-Glucosamine 6-phosphate	C00352	D-GLUCOSAMINE-6-P
D-Glyceraldehyde[c]	D-Glyceraldehyde	C00577	GLYCERALD
Glycerol[c]	Glycerol	C00116	GLYCEROL
Formaldehyde[c]	Formaldehyde	C00067	FORMALDEHYDE
Formate[c]	Formate	C00058	FORMATE
Phenylacetaldehyde[c]	Phenylacetaldehyde	C00601	PHENYLACETALDEHYDE
Phenylacetic acid[c]	Phenylacetic acid	C07086	PHENYLACETATE
Acetaldehyde[c]	Acetaldehyde	C00084	ACETALD
Allantoate[c]	Allantoate	C00499	ALLANTOATE
(-)-Ureidoglycolate[c]	(-)-Ureidoglycolate	C00603	CPD-1091
Maltose[c]	Maltose	C00208	MALTOSE
Maltotriose[c]	Maltotriose	C01835	MALTOTRIOSE
D-Glucose[c]	D-Glucose	C00031	Glucopyranose
Maltotetraose[c]	Maltotetraose	C02052	MALTOTETRAOSE
Maltopentaose[c]	Maltopentaose	G00343	MALTOPENTAOSE
Maltohexaose[c]	Maltohexaose	C01936	MALTOHEXAOSE
Maltoheptaose[c]	Maltoheptaose	G00689	CPD0-1133
L-Arabinose[c]	L-Arabinose	C00259	L-arabinopyranose
L-Ribulose[c]	L-Ribulose	C00508	L-RIBULOSE
Cellobiose[c]	Cellobiose	C00185	CELLOBIOSE
Cytidine[c]	Cytidine	C00475	CYTIDINE
Cytosine[c]	Cytosine	C00380	CYTOSINE
D-Arabinitol[c]	D-Arabinitol	C01904	CPD-355
D-Xylulose[c]	D-Xylulose	C00310	D-XYLULOSE
N,N'-diacetylchitobiose[c]	N,N'-diacetylchitobiose	C01674	CHITOBIOSE
N-Acetyl-D-glucosamine[c]	N-Acetyl-D-glucosamine	C00140	N-acetyl-D-glucosamine
2-Dehydro-3-deoxy-D-gluconate[c]	2-Dehydro-3-deoxy-D-gluconate	C00204	2-DEHYDRO-3-DEOXY-D-GLUCONATE
2-Dehydro-3-deoxy-D-gluconate 6-phosphate[c]	2-Dehydro-3-deoxy-D-gluconate 6-phosphate	C04442	2-KETO-3-DEOXY-6-P-GLUCONATE
ADP[c]	ADP	C00008	ADP
2,3-dehydroadipyl-CoA[c]	2,3-dehydroadipyl-CoA	C14144	TRANS-23-DEHYDROADIPYL-COA
(3S)-3-Hydroxyadipyl-CoA[c]	(3S)-3-Hydroxyadipyl-CoA	C14145	3-HYDROXYADIPYL-COA
Dihydroxyacetone[c]	Dihydroxyacetone	C00184	DIHYDROXYACETONE
Dihydroxyacetone phosphate[c]	Dihydroxyacetone phosphate	C00111	DIHYDROXY-ACETONE-PHOSPHATE
5-Dehydro-4-deoxy-D-glucarate[c]	5-Dehydro-4-deoxy-D-glucarate	C00679	5-KETO-4-DEOXY-D-GLUCARATE
2,5-Dioxopentanoate[c]	2,5-Dioxopentanoate	C00433	CPD-654
Deoxyribose[c]	Deoxyribose	C01801	2-DEOXYRIBOSE
2-Deoxy-D-ribose 5-phosphate[c]	2-Deoxy-D-ribose 5-phosphate	C00673	DEOXY-RIBOSE-5P
Glyceraldehyde 3-phosphate[c]	Glyceraldehyde 3-phosphate	C00118	GAP
D-tartrate[c]	D-tartrate	C02107	D-TARTRATE
Epimelibiose[c]	Epimelibiose	C05400
D-Galactose[c]	D-Galactose	C00124	D-galactopyranose
D-Mannose[c]	D-Mannose	C00159	D-mannopyranose
Formyl-CoA[c]	Formyl-CoA	C00798	FORMYL-COA
Oxalate[c]	Oxalate	C00209	OXALATE
Oxalyl-CoA[c]	Oxalyl-CoA	C00313	OXALYL-COA
D-Fructose 1-phosphate[c]	D-Fructose 1-phosphate	C01094	FRU1P
D-Fructose 1,6-bisphosphate[c]	D-Fructose 1,6-bisphosphate	C00354	FRUCTOSE-16-DIPHOSPHATE
Glycerol 3-phosphate[c]	Glycerol 3-phosphate	C00093	GLYCEROL-3P
D-Fructose 6-phosphate[c]	D-Fructose 6-phosphate	C00085	FRUCTOSE-6P
D-Galactose 6-phosphate[c]	D-Galactose 6-phosphate	C01113	D-galactopyranose-6-phosphate
D-Tagatose 6-phosphate[c]	D-Tagatose 6-phosphate	C01097	TAGATOSE-6-PHOSPHATE
D-Galactonate[c]	D-Galactonate	C00880	D-GALACTONATE
2-Dehydro-3-deoxy-D-galactonate[c]	2-Dehydro-3-deoxy-D-galactonate	C01216	2-DEHYDRO-3-DEOXY-D-GALACTONATE
1-alpha-D-Galactosyl-myo-inositol[c]	1-alpha-D-Galactosyl-myo-inositol	C01235	CPD-458
myo-Inositol[c]	myo-Inositol	C00137	MYO-INOSITOL
alpha-D-Galactose 1-phosphate[c]	alpha-D-Galactose 1-phosphate	C00446	GALACTOSE-1P
Melibiose[c]	Melibiose	C05402	MELIBIOSE
Galactosylglycerol[c]	Galactosylglycerol	C05401	3-B-D-GALACTOSYL-SN-GLYCEROL
6-Acetyl-D-glucose[c]	6-Acetyl-D-glucose	C02655	CPD-522
2-Hydroxy-3-oxopropanoate[c]	2-Hydroxy-3-oxopropanoate	C01146	TARTRONATE-S-ALD
D-Glucarate[c]	D-Glucarate	C00818	D-GLUCARATE
(R)-Glycerate[c]	(R)-Glycerate	C00258	GLYCERATE
Glycolate[c]	Glycolate	C00160	GLYCOLLATE
Glyoxylate[c]	Glyoxylate	C00048	GLYOX
Menaquinone 9[c]	Menaquinone 9	C00828	Menaquinones
Menaquinol 9[c]	Menaquinol 9	C05819	Menaquinols
6-Phospho-D-gluconate[c]	6-Phospho-D-gluconate	C00345	CPD-2961
D-Mannose 6-phosphate[c]	D-Mannose 6-phosphate	C00275	CPD-15979
D-Fructose[c]	D-Fructose	C00095	CPD-15382
Hydroxypyruvate[c]	Hydroxypyruvate	C00168	OH-PYR
L-Idonate[c]	L-Idonate	C00770	L-IDONATE
Lactose[c]	Lactose	C00243	CPD-15972
L-Lactaldehyde[c]	L-Lactaldehyde	C00424	LACTALD
L-Lactate[c]	L-Lactate	C00186	L-LACTATE
L-Lyxose[c]	L-Lyxose	C01508	L-LYXOSE
L-Xylulose[c]	L-Xylulose	C00312	L-XYLULOSE
Acetyl-maltose[c]	Acetyl-maltose	C02130	CPD-18529
Melibiitol[c]	Melibiitol	C05399
D-Sorbitol[c]	D-Sorbitol	C00794	SORBITOL
H2O[e]	H2O	C00001
Maltotriose[e]	Maltotriose	C01835
D-Glucose[e]	D-Glucose	C00031
Maltose[e]	Maltose	C00208
Maltotetraose[e]	Maltotetraose	C02052
Maltopentaose[e]	Maltopentaose
Maltoheptaose[e]	Maltoheptaose
Phosphate[c]	Phosphate	C00009	Pi
D-Glucose 1-phosphate[c]	D-Glucose 1-phosphate	C00103	GLC-1-P
D-Mannitol[c]	D-Mannitol	C00392	MANNITOL
Trehalose[c]	Trehalose	C01083	TREHALOSE
3-oxo-5,6-dehydrosuberyl-CoA[c]	3-oxo-5,6-dehydrosuberyl-CoA		CPD0-2364
Phenylacetyl-CoA[c]	Phenylacetyl-CoA	C00582	CPD-207
Ring 1,2-epoxyphenylacetyl-CoA[c]	Ring 1,2-epoxyphenylacetyl-CoA		CPD0-2362
D-Tagatose 1,6-biphosphate[c]	D-Tagatose 1,6-biphosphate	C03785	TAGATOSE-1-6-DIPHOSPHATE
D-Mannose 1-phosphate[c]	D-Mannose 1-phosphate	C00636	MANNOSE-1P
Propanoyl phosphate[c]	Propanoyl phosphate	C02876	PROPIONYL-P
alpha-D-Ribose 1-phosphate[c]	alpha-D-Ribose 1-phosphate	C00620	RIBOSE-1P
alpha-D-Ribose 5-phosphate[c]	alpha-D-Ribose 5-phosphate	C00117	RIBOSE-5P
2-Deoxy-D-ribose 1-phosphate[c]	2-Deoxy-D-ribose 1-phosphate	C00672	DEOXY-D-RIBOSE-1-PHOSPHATE
Raffinose[c]	Raffinose	C00492	CPD-1099
Sucrose[c]	Sucrose	C00089	SUCROSE
L-Ribulose 5-phosphate[c]	L-Ribulose 5-phosphate	C01101	L-RIBULOSE-5-P
D-Xylulose 5-phosphate[c]	D-Xylulose 5-phosphate	C00231	XYLULOSE-5-PHOSPHATE
2-oxepin-2(3H)-ylideneacetyl-CoA[c]	2-oxepin-2(3H)-ylideneacetyl-CoA		CPD0-2363
L-Rhamnose[c]	L-Rhamnose	C02338	CPD0-1112
L-Rhamnulose[c]	L-Rhamnulose	C00861	CPD-16566
L-Rhamnulose 1-phosphate[c]	L-Rhamnulose 1-phosphate	C01131	RHAMNULOSE-1P
Taurine[c]	Taurine	C00245	TAURINE
Aminoacetaldehyde[c]	Aminoacetaldehyde	C06735	CPD-1772
Sulfite[c]	Sulfite	C00094	SO3
Succinate[c]	Succinate	C00042	SUC
alpha,alpha'-Trehalose 6-phosphate[c]	alpha,alpha'-Trehalose 6-phosphate	C00689	TREHALOSE-6P
UDPglucose[c]	UDPglucose	C00029	CPD-12575
UDP[c]	UDP	C00015	UDP
UDPgalactose[c]	UDPgalactose	C00052	CPD-14553
Uridine[c]	Uridine	C00299	URIDINE
Uracil[c]	Uracil	C00106	URACIL
L-Xylulose 5-phosphate[c]	L-Xylulose 5-phosphate	C03291	L-XYLULOSE-5-P
D-Xylose[c]	D-Xylose	C00181	D-Xylopyranose
Xylitol[c]	Xylitol	C00379	XYLITOL
Isocitrate[c]	Isocitrate	C00451	THREO-DS-ISO-CITRATE
L-Malate[c]	L-Malate	C00149	MAL
GTP[c]	GTP	C00044	GTP
GDP[c]	GDP	C00035	GDP
Phosphoenolpyruvate[c]	Phosphoenolpyruvate	C00074	PHOSPHO-ENOL-PYRUVATE
H+[e]	H+	C00080
L-4-Hydroxyglutamate semialdehyde[c]	L-4-Hydroxyglutamate semialdehyde	C05938	L-4-HYDROXYGLUTAMATE_SEMIALDEHYDE
L-erythro-4-Hydroxyglutamate[c]	L-erythro-4-Hydroxyglutamate	C05947	L-ERYTHRO-4-HYDROXY-GLUTAMATE
4-Aminobutanoate[c]	4-Aminobutanoate	C00334	4-AMINO-BUTYRATE
Succinic semialdehyde[c]	Succinic semialdehyde	C00232	SUCC-S-ALD
4-Aminobutanal[c]	4-Aminobutanal	C00555	4-AMINO-BUTYRALDEHYDE
N-Acetyl-L-glutamate[c]	N-Acetyl-L-glutamate	C00624	ACETYL-GLU
N-Acetyl-L-glutamyl 5-phosphate[c]	N-Acetyl-L-glutamyl 5-phosphate	C04133	N-ACETYL-GLUTAMYL-P
N2-Acetyl-L-ornithine[c]	N2-Acetyl-L-ornithine	C00437	N-ALPHA-ACETYLORNITHINE
N-Acetyl-L-glutamate 5-semialdehyde[c]	N-Acetyl-L-glutamate 5-semialdehyde	C01250	CPD-469
S-Adenosyl-L-methionine[c]	S-Adenosyl-L-methionine	C00019	S-ADENOSYLMETHIONINE
S-Adenosylmethioninamine[c]	S-Adenosylmethioninamine	C01137	S-ADENOSYLMETHIONINAMINE
Agmatine[c]	Agmatine	C00179	AGMATHINE
N-Carbamoylputrescine[c]	N-Carbamoylputrescine	C00436	CPD-597
Putrescine[c]	Putrescine	C00134	PUTRESCINE
Urea[c]	Urea	C00086	UREA
L-Prolinylglycine[c]	L-Prolinylglycine		CPD0-2182
Glycine[c]	Glycine	C00037	GLY
L-Proline[c]	L-Proline	C00148	PRO
1,5-Diaminopentane[c]	1,5-Diaminopentane	C01672	CADAVERINE
5-Methylthioadenosine[c]	5-Methylthioadenosine	C00170	5-METHYLTHIOADENOSINE
N-3-aminopropyl-1,5-diaminopentane[c]	N-3-aminopropyl-1,5-diaminopentane	C16565	CPD0-1065
L-Arginine[c]	L-Arginine	C00062	ARG
L-Citrulline[c]	L-Citrulline	C00327	L-CITRULLINE
N(omega)-(L-Arginino)succinate[c]	N(omega)-(L-Arginino)succinate	C03406	L-ARGININO-SUCCINATE
Fumarate[c]	Fumarate	C00122	FUM
Bicarbonate[c]	Bicarbonate	C00288	HCO3
Carbamoyl phosphate[c]	Carbamoyl phosphate	C00169	CARBAMOYL-P
4-Hydroxy-2-oxoglutarate[c]	4-Hydroxy-2-oxoglutarate	C01127	CPD-15015
L-Glutamate 5-semialdehyde[c]	L-Glutamate 5-semialdehyde	C01165	L-GLUTAMATE_GAMMA-SEMIALDEHYDE
1-Pyrroline-5-carboxylate[c]	1-Pyrroline-5-carboxylate	C03912	L-DELTA1-PYRROLINE_5-CARBOXYLATE
L-Glutamate 5-phosphate[c]	L-Glutamate 5-phosphate	C03287	L-GLUTAMATE-5-P
L-1-Pyrroline-3-hydroxy-5-carboxylate[c]	L-1-Pyrroline-3-hydroxy-5-carboxylate	C04281	PYRROLINE-HYDROXY-CARBOXYLATE
trans-4-Hydroxy-L-proline[c]	trans-4-Hydroxy-L-proline	C01157	4-HYDROXY-L-PROLINE
5-Methylthio-D-ribose[c]	5-Methylthio-D-ribose	C03089	CPD-560
Ornithine[c]	Ornithine	C00077	L-ORNITHINE
Flavin adenine dinucleotide oxidized[c]	Flavin adenine dinucleotide oxidized	C00016	FAD
Flavin adenine dinucleotide reduced[c]	Flavin adenine dinucleotide reduced	C01352	FADH2
3-Oxoadipate[c]	3-Oxoadipate	C00846	3-KETO-ADIPATE
4-Carboxymuconolactone[c]	4-Carboxymuconolactone	C01278	CPD-7737
5-Oxo-4,5-dihydrofuran-2-acetate[c]	5-Oxo-4,5-dihydrofuran-2-acetate	C03586	3-OXOADIPATE-ENOL-LACTONE
cis,cis-Butadiene-1,2,4-tricarboxylate[c]	cis,cis-Butadiene-1,2,4-tricarboxylate	C01163	CPD-245
3,4-Dihydroxybenzoate[c]	3,4-Dihydroxybenzoate	C00230	3-4-DIHYDROXYBENZOATE
Vanillate[c]	Vanillate	C06672	VANILLATE
Acetoacetate[c]	Acetoacetate	C00164	3-KETOBUTYRATE
Acetoacetyl-CoA[c]	Acetoacetyl-CoA	C00332	ACETOACETYL-COA
(R)-3-Hydroxybutanoate[c]	(R)-3-Hydroxybutanoate	C01089	CPD-335
Isobutyryl-CoA[c]	Isobutyryl-CoA	C00630	ISOBUTYRYL-COA
Butanoyl-CoA[c]	Butanoyl-CoA	C00136	BUTYRYL-COA
acyl carrier protein (specific to CDA)[c]	acyl carrier protein (specific to CDA)	C00229
Malonyl-[acyl-carrier protein] (specific to CDA)[c]	Malonyl-[acyl-carrier protein] (specific to CDA)	C01209
Hexanoyl-ACP (n-C6:0ACP) (hexACPcda)[c]	Hexanoyl-ACP (n-C6:0ACP) (hexACPcda)	C05749
Hexanoate (n-C6:0)[c]	Hexanoate (n-C6:0)	C01585	HEXANOATE
Hexanoyl-CoA (n-C6:0CoA)[c]	Hexanoyl-CoA (n-C6:0CoA)	C05270	HEXANOYL-COA
trans-Hex-2-enoyl-CoA[c]	trans-Hex-2-enoyl-CoA	C05271	CPD0-2121
trans-2,3-epoxyhexanoyl-CoA[c]	trans-2,3-epoxyhexanoyl-CoA
3-(4-Hydroxyphenyl)pyruvate[c]	3-(4-Hydroxyphenyl)pyruvate	C01179	P-HYDROXY-PHENYLPYRUVATE
4-Hydroxymandelate[c]	4-Hydroxymandelate	C11527	4-HYDROXYMANDELATE
4-Hydroxyphenylglyoxylate[c]	4-Hydroxyphenylglyoxylate	C03590	CPD-142
L-4-Hydroxyphenylglycine[c]	L-4-Hydroxyphenylglycine	C12323	CPD-16508
5-Methyltetrahydrofolate[c]	5-Methyltetrahydrofolate	C00440	5-METHYL-THF-GLU-N
L-3-methylglutamic acid[c]	L-3-methylglutamic acid
5,6,7,8-Tetrahydrofolate[c]	5,6,7,8-Tetrahydrofolate	C00101	THF-GLU-N
L-Serine[c]	L-Serine	C00065	SER
L-Threonine[c]	L-Threonine	C00188	THR
L-Tryptophan[c]	L-Tryptophan	C00078	TRP
calcium-dependent antibiotics intermediate 1[c]	calcium-dependent antibiotics intermediate 1
calcium-dependent antibiotics intermediate 2[c]	calcium-dependent antibiotics intermediate 2	C12024
calcium-dependent antibiotics 2b[c]	calcium-dependent antibiotics 2b
Acetoacetyl-ACP (specific to CDA)[c]	Acetoacetyl-ACP (specific to CDA)	C05744	Acetoacetyl-ACP
(3R)-3-Hydroxyacyl-[acyl-carrier protein] (3haACPcda)[c]	(3R)-3-Hydroxyacyl-[acyl-carrier protein] (3haACPcda)	C01271	OH-ACYL-ACP
But-2-enoyl-[acyl-carrier protein] (but2eACPcda)[c]	But-2-enoyl-[acyl-carrier protein] (but2eACPcda)	C04246
Butyryl-ACP (n-C4:0ACP) (butACPcda)[c]	Butyryl-ACP (n-C4:0ACP) (butACPcda)	C05745	Butanoyl-ACPs
3-Oxohexanoyl-[acyl-carrier protein] (3ohexACPcda)[c]	3-Oxohexanoyl-[acyl-carrier protein] (3ohexACPcda)	C05746	3-oxo-hexanoyl-ACPs
(R)-3-Hydroxyhexanoyl-[acyl-carrier protein] (3hhexACPcda)[c]	(R)-3-Hydroxyhexanoyl-[acyl-carrier protein] (3hhexACPcda)	C05747
trans-Hex-2-enoyl-[acyl-carrier protein] (thex2eACPcda)[c]	trans-Hex-2-enoyl-[acyl-carrier protein] (thex2eACPcda)	C05748	Hex-2-enoyl-ACPs
(R)-3-Hydroxydecanoyl-[acyl-carrier protein] (3hdecACP)[c]	(R)-3-Hydroxydecanoyl-[acyl-carrier protein] (3hdecACP)	C04619	Beta-hydroxydecanoyl-ACPs
trans-Dec-2-enoyl-[acyl-carrier protein] (tdec2eACP)[c]	trans-Dec-2-enoyl-[acyl-carrier protein] (tdec2eACP)	C05754
(R)-3-Hydroxyundecanoyl-[acyl-carrier protein][c]	(R)-3-Hydroxyundecanoyl-[acyl-carrier protein]
trans-undec-2-enoyl-[acyl-carrier protein][c]	trans-undec-2-enoyl-[acyl-carrier protein]
(R)-3-Hydroxydodecanoyl-[acyl-carrier protein] (3hddecACP)[c]	(R)-3-Hydroxydodecanoyl-[acyl-carrier protein] (3hddecACP)	C05757
trans-Dodec-2-enoyl-[acyl-carrier protein] (tddec2eACP)[c]	trans-Dodec-2-enoyl-[acyl-carrier protein] (tddec2eACP)	C05758	Dodec-2-enoyl-ACPs
(R)-3-hydroxy-cis-dodec-5-enoyl-[acyl-carrier protein][c]	(R)-3-hydroxy-cis-dodec-5-enoyl-[acyl-carrier protein]
trans-3-cis-5-dodecenoyl-[acyl-carrier protein][c]	trans-3-cis-5-dodecenoyl-[acyl-carrier protein]
(R)-3-Hydroxytridecanoyl-[acyl-carrier protein][c]	(R)-3-Hydroxytridecanoyl-[acyl-carrier protein]
trans-tridec-2-enoyl-[acyl-carrier protein][c]	trans-tridec-2-enoyl-[acyl-carrier protein]
(R)-3-Hydroxytetradecanoyl-[acyl-carrier protein][c]	(R)-3-Hydroxytetradecanoyl-[acyl-carrier protein]	C04688	R-3-hydroxymyristoyl-ACPs
trans-Tetradec-2-enoyl-[acyl-carrier protein][c]	trans-Tetradec-2-enoyl-[acyl-carrier protein]	C05760	Tetradec-2-enoyl-ACPs
(R)-3-hydroxy-cis-myristol-7-eoyl-[acyl-carrier protein][c]	(R)-3-hydroxy-cis-myristol-7-eoyl-[acyl-carrier protein]
trans-3-cis-7-myristoleoyl-[acyl-carrier protein][c]	trans-3-cis-7-myristoleoyl-[acyl-carrier protein]
(R)-3-Hydroxypentadecanoyl-[acyl-carrier protein][c]	(R)-3-Hydroxypentadecanoyl-[acyl-carrier protein]
trans-pentadec-2-enoyl-[acyl-carrier protein][c]	trans-pentadec-2-enoyl-[acyl-carrier protein]
R-3-hydroxypalmitoyl-[acyl-carrier protein][c]	R-3-hydroxypalmitoyl-[acyl-carrier protein]	C04633
trans-Hexadec-2-enoyl-[acyl-carrier protein][c]	trans-Hexadec-2-enoyl-[acyl-carrier protein]	C05763	2-Hexadecenoyl-ACPs
(R)-3-hydroxy-cis-palm-9-eoyl-[acyl-carrier protein][c]	(R)-3-hydroxy-cis-palm-9-eoyl-[acyl-carrier protein]
trans-3-cis-9-palmitoleoyl-[acyl-carrier protein][c]	trans-3-cis-9-palmitoleoyl-[acyl-carrier protein]
(R)-3-Hydroxyheptadecanoyl-[acyl-carrier protein][c]	(R)-3-Hydroxyheptadecanoyl-[acyl-carrier protein]
trans-heptadec-2-enoyl-[acyl-carrier protein][c]	trans-heptadec-2-enoyl-[acyl-carrier protein]
(R)-3-Hydroxyoctadecanoyl-[acyl-carrier protein][c]	(R)-3-Hydroxyoctadecanoyl-[acyl-carrier protein]	C16220
trans-octadec-2-enoyl-[acyl-carrier protein][c]	trans-octadec-2-enoyl-[acyl-carrier protein]	C16221	Octadec-2-enoyl-ACPs
(R)-3-hydroxy-cis-vacc-11-enoyl-[acyl-carrier protein][c]	(R)-3-hydroxy-cis-vacc-11-enoyl-[acyl-carrier protein]
trans-3-cis-11-vacceoyl-[acyl-carrier protein][c]	trans-3-cis-11-vacceoyl-[acyl-carrier protein]
(3R)-3-Hydroxyacyl-[acyl-carrier protein] (3haACP)[c]	(3R)-3-Hydroxyacyl-[acyl-carrier protein] (3haACP)	C01271	OH-ACYL-ACP
But-2-enoyl-[acyl-carrier protein] (but2eACP)[c]	But-2-enoyl-[acyl-carrier protein] (but2eACP)	C04246
(R)-3-Hydroxypentanoyl-[acyl-carrier protein][c]	(R)-3-Hydroxypentanoyl-[acyl-carrier protein]
trans-pent-2-enoyl-[acyl-carrier protein][c]	trans-pent-2-enoyl-[acyl-carrier protein]
(R)-3-Hydroxyhexanoyl-[acyl-carrier protein] (3hhexACP)[c]	(R)-3-Hydroxyhexanoyl-[acyl-carrier protein] (3hhexACP)	C05747
trans-Hex-2-enoyl-[acyl-carrier protein] (thex2eACP)[c]	trans-Hex-2-enoyl-[acyl-carrier protein] (thex2eACP)	C05748	Hex-2-enoyl-ACPs
(R)-3-Hydroxyheptanoyl-[acyl-carrier protein][c]	(R)-3-Hydroxyheptanoyl-[acyl-carrier protein]
trans-hep-2-enoyl-[acyl-carrier protein][c]	trans-hep-2-enoyl-[acyl-carrier protein]
(R)-3-Hydroxyoctanoyl-[acyl-carrier protein] (3hoctACP)[c]	(R)-3-Hydroxyoctanoyl-[acyl-carrier protein] (3hoctACP)	C04620	3-Hydroxy-octanoyl-ACPs
trans-Oct-2-enoyl-[acyl-carrier protein] (toct2eACP)[c]	trans-Oct-2-enoyl-[acyl-carrier protein] (toct2eACP)	C05751	2-Octenoyl-ACPs
(R)-3-Hydroxynonanoyl-[acyl-carrier protein][c]	(R)-3-Hydroxynonanoyl-[acyl-carrier protein]
trans-non-2-enoyl-[acyl-carrier protein][c]	trans-non-2-enoyl-[acyl-carrier protein]
(R)-3-Hydroxyante-isoundecanoyl-[acyl-carrier protein][c]	(R)-3-Hydroxyante-isoundecanoyl-[acyl-carrier protein]
trans-ante-isoundec-2-enoyl-[acyl-carrier protein][c]	trans-ante-isoundec-2-enoyl-[acyl-carrier protein]
(R)-3-Hydroxyante-isotridecanoyl-[acyl-carrier protein][c]	(R)-3-Hydroxyante-isotridecanoyl-[acyl-carrier protein]
trans-ante-isotridec-2-enoyl-[acyl-carrier protein][c]	trans-ante-isotridec-2-enoyl-[acyl-carrier protein]
(R)-3-Hydroxyante-isopentadecanoyl-[acyl-carrier protein][c]	(R)-3-Hydroxyante-isopentadecanoyl-[acyl-carrier protein]
trans-ante-isopentadec-2-enoyl-[acyl-carrier protein][c]	trans-ante-isopentadec-2-enoyl-[acyl-carrier protein]
(R)-3-Hydroxyante-isoheptadecanoyl-[acyl-carrier protein][c]	(R)-3-Hydroxyante-isoheptadecanoyl-[acyl-carrier protein]
trans-ante-isoheptadec-2-enoyl-[acyl-carrier protein][c]	trans-ante-isoheptadec-2-enoyl-[acyl-carrier protein]
(R)-3-Hydroxyante-isoheptanoyl-[acyl-carrier protein][c]	(R)-3-Hydroxyante-isoheptanoyl-[acyl-carrier protein]
trans-ante-isohep-2-enoyl-[acyl-carrier protein][c]	trans-ante-isohep-2-enoyl-[acyl-carrier protein]
(R)-3-Hydroxyante-isononanoyl-[acyl-carrier protein][c]	(R)-3-Hydroxyante-isononanoyl-[acyl-carrier protein]
trans-ante-isonon-2-enoyl-[acyl-carrier protein][c]	trans-ante-isonon-2-enoyl-[acyl-carrier protein]
(R)-3-Hydroxyisodecanoyl-[acyl-carrier protein][c]	(R)-3-Hydroxyisodecanoyl-[acyl-carrier protein]
trans-isodec-2-enoyl-[acyl-carrier protein][c]	trans-isodec-2-enoyl-[acyl-carrier protein]
(R)-3-Hydroxyisoundecanoyl-[acyl-carrier protein][c]	(R)-3-Hydroxyisoundecanoyl-[acyl-carrier protein]
trans-isoundec-2-enoyl-[acyl-carrier protein][c]	trans-isoundec-2-enoyl-[acyl-carrier protein]
(R)-3-Hydroxyisododecanoyl-[acyl-carrier protein][c]	(R)-3-Hydroxyisododecanoyl-[acyl-carrier protein]
trans-isododec-2-enoyl-[acyl-carrier protein][c]	trans-isododec-2-enoyl-[acyl-carrier protein]
(R)-3-Hydroxyisotridecanoyl-[acyl-carrier protein][c]	(R)-3-Hydroxyisotridecanoyl-[acyl-carrier protein]
trans-isotridec-2-enoyl-[acyl-carrier protein][c]	trans-isotridec-2-enoyl-[acyl-carrier protein]
(R)-3-Hydroxyisotetradecanoyl-[acyl-carrier protein][c]	(R)-3-Hydroxyisotetradecanoyl-[acyl-carrier protein]
trans-isoetradec-2-enoyl-[acyl-carrier protein][c]	trans-isoetradec-2-enoyl-[acyl-carrier protein]
(R)-3-Hydroxyisopentadecanoyl-[acyl-carrier protein][c]	(R)-3-Hydroxyisopentadecanoyl-[acyl-carrier protein]
trans-isopentadec-2-enoyl-[acyl-carrier protein][c]	trans-isopentadec-2-enoyl-[acyl-carrier protein]
R-3-hydroxyisopalmitoyl-[acyl-carrier protein][c]	R-3-hydroxyisopalmitoyl-[acyl-carrier protein]
trans-isohexadec-2-enoyl-[acyl-carrier protein][c]	trans-isohexadec-2-enoyl-[acyl-carrier protein]
(R)-3-Hydroxyisoheptadecanoyl-[acyl-carrier protein][c]	(R)-3-Hydroxyisoheptadecanoyl-[acyl-carrier protein]
trans-isoheptadec-2-enoyl-[acyl-carrier protein][c]	trans-isoheptadec-2-enoyl-[acyl-carrier protein]
(R)-3-Hydroxyisooctadecanoyl-[acyl-carrier protein][c]	(R)-3-Hydroxyisooctadecanoyl-[acyl-carrier protein]
trans-isooctadec-2-enoyl-[acyl-carrier protein][c]	trans-isooctadec-2-enoyl-[acyl-carrier protein]
(R)-3-Hydroxyisohexanoyl-[acyl-carrier protein][c]	(R)-3-Hydroxyisohexanoyl-[acyl-carrier protein]
trans-isohex-2-enoyl-[acyl-carrier protein][c]	trans-isohex-2-enoyl-[acyl-carrier protein]
(R)-3-Hydroxyisoheptanoyl-[acyl-carrier protein][c]	(R)-3-Hydroxyisoheptanoyl-[acyl-carrier protein]
trans-isohep-2-enoyl-[acyl-carrier protein][c]	trans-isohep-2-enoyl-[acyl-carrier protein]
(R)-3-Hydroxyisooctanoyl-[acyl-carrier protein][c]	(R)-3-Hydroxyisooctanoyl-[acyl-carrier protein]
trans-isooct-2-enoyl-[acyl-carrier protein][c]	trans-isooct-2-enoyl-[acyl-carrier protein]
(R)-3-Hydroxyisononanoyl-[acyl-carrier protein][c]	(R)-3-Hydroxyisononanoyl-[acyl-carrier protein]
trans-isonon-2-enoyl-[acyl-carrier protein][c]	trans-isonon-2-enoyl-[acyl-carrier protein]
3-Oxodecanoyl-[acyl-carrier protein] (3odecACP)[c]	3-Oxodecanoyl-[acyl-carrier protein] (3odecACP)	C05753	3-oxo-decanoyl-ACPs
3-Oxoundecanoyl-[acyl-carrier protein][c]	3-Oxoundecanoyl-[acyl-carrier protein]
3-Oxododecanoyl-[acyl-carrier protein] (3oddecACP)[c]	3-Oxododecanoyl-[acyl-carrier protein] (3oddecACP)	C05756	3-oxo-dodecanoyl-ACPs
3-oxo-cis-dodec-5-enoyl-[acyl-carrier protein][c]	3-oxo-cis-dodec-5-enoyl-[acyl-carrier protein]
3-Oxotridecanoyl-[acyl-carrier protein][c]	3-Oxotridecanoyl-[acyl-carrier protein]
3-Oxotetradecanoyl-[acyl-carrier protein] (3omrsACP)[c]	3-Oxotetradecanoyl-[acyl-carrier protein] (3omrsACP)	C05759	3-oxo-myristoyl-ACPs
3-oxo-cis-myristol-7-eoyl-[acyl-carrier protein][c]	3-oxo-cis-myristol-7-eoyl-[acyl-carrier protein]
3-Oxopentadecanoyl-[acyl-carrier protein][c]	3-Oxopentadecanoyl-[acyl-carrier protein]
3-Oxohexadecanoyl-[acyl-carrier protein][c]	3-Oxohexadecanoyl-[acyl-carrier protein]	C05762	3-oxo-palmitoyl-ACPs
3-oxo-cis-palm-9-eoyl-[acyl-carrier protein][c]	3-oxo-cis-palm-9-eoyl-[acyl-carrier protein]
3-Oxoheptadecanoyl-[acyl-carrier protein][c]	3-Oxoheptadecanoyl-[acyl-carrier protein]
3-Oxooctadecanoyl-[acyl-carrier protein][c]	3-Oxooctadecanoyl-[acyl-carrier protein]	C16219	3-oxo-stearoyl-ACPs
3-oxo-cis-vacc-11-enoyl-[acyl-carrier protein][c]	3-oxo-cis-vacc-11-enoyl-[acyl-carrier protein]
Acetoacetyl-ACP[c]	Acetoacetyl-ACP	C05744	Acetoacetyl-ACP
3-Oxopentanoyl-[acyl-carrier protein][c]	3-Oxopentanoyl-[acyl-carrier protein]
3-Oxohexanoyl-[acyl-carrier protein] (3ohexACP)[c]	3-Oxohexanoyl-[acyl-carrier protein] (3ohexACP)	C05746	3-oxo-hexanoyl-ACPs
3-Oxoheptanoyl-[acyl-carrier protein][c]	3-Oxoheptanoyl-[acyl-carrier protein]
3-Oxooctanoyl-[acyl-carrier protein] (3ooctACP)[c]	3-Oxooctanoyl-[acyl-carrier protein] (3ooctACP)	C05750	3-Oxo-octanoyl-ACPs
3-Oxononanoyl-[acyl-carrier protein][c]	3-Oxononanoyl-[acyl-carrier protein]
3-Oxoante-isoundecanoyl-[acyl-carrier protein][c]	3-Oxoante-isoundecanoyl-[acyl-carrier protein]
3-Oxoante-isotridecanoyl-[acyl-carrier protein][c]	3-Oxoante-isotridecanoyl-[acyl-carrier protein]
3-Oxoante-isopentadecanoyl-[acyl-carrier protein][c]	3-Oxoante-isopentadecanoyl-[acyl-carrier protein]
3-Oxoante-isoheptadecanoyl-[acyl-carrier protein][c]	3-Oxoante-isoheptadecanoyl-[acyl-carrier protein]
3-Oxoante-isoheptanoyl-[acyl-carrier protein][c]	3-Oxoante-isoheptanoyl-[acyl-carrier protein]
3-Oxoante-isononanoyl-[acyl-carrier protein][c]	3-Oxoante-isononanoyl-[acyl-carrier protein]
3-Oxoisodecanoyl-[acyl-carrier protein][c]	3-Oxoisodecanoyl-[acyl-carrier protein]
3-Oxoisoundecanoyl-[acyl-carrier protein][c]	3-Oxoisoundecanoyl-[acyl-carrier protein]
3-Oxoisododecanoyl-[acyl-carrier protein][c]	3-Oxoisododecanoyl-[acyl-carrier protein]
3-Oxoisotridecanoyl-[acyl-carrier protein][c]	3-Oxoisotridecanoyl-[acyl-carrier protein]
3-Oxoisotetradecanoyl-[acyl-carrier protein][c]	3-Oxoisotetradecanoyl-[acyl-carrier protein]
3-Oxoisopentadecanoyl-[acyl-carrier protein][c]	3-Oxoisopentadecanoyl-[acyl-carrier protein]
3-Oxoisohexadecanoyl-[acyl-carrier protein][c]	3-Oxoisohexadecanoyl-[acyl-carrier protein]
3-Oxoisoheptadecanoyl-[acyl-carrier protein][c]	3-Oxoisoheptadecanoyl-[acyl-carrier protein]
3-Oxoisooctadecanoyl-[acyl-carrier protein][c]	3-Oxoisooctadecanoyl-[acyl-carrier protein]
3-Oxoisohexanoyl-[acyl-carrier protein][c]	3-Oxoisohexanoyl-[acyl-carrier protein]
3-Oxoisoheptanoyl-[acyl-carrier protein][c]	3-Oxoisoheptanoyl-[acyl-carrier protein]
3-Oxoisooctanoyl-[acyl-carrier protein][c]	3-Oxoisooctanoyl-[acyl-carrier protein]
3-Oxoisononanoyl-[acyl-carrier protein][c]	3-Oxoisononanoyl-[acyl-carrier protein]
Malonyl-[acyl-carrier protein][c]	Malonyl-[acyl-carrier protein]	C01209	MALONYL-ACP
Octanoyl-ACP (n-C8:0ACP) (ocACP)[c]	Octanoyl-ACP (n-C8:0ACP) (ocACP)	C05752	Octanoyl-ACPs
acyl carrier protein[c]	acyl carrier protein	C00229	ACP
Nonanoyl-ACP (n-C9:0ACP)[c]	Nonanoyl-ACP (n-C9:0ACP)
Decanoyl-ACP (n-C10:0ACP) (dcaACP)[c]	Decanoyl-ACP (n-C10:0ACP) (dcaACP)	C05755	Decanoyl-ACPs
cis-dec-3-enoyl-[acyl-carrier protein] (n-C10:1)[c]	cis-dec-3-enoyl-[acyl-carrier protein] (n-C10:1)
Undecanoyl-ACP (n-C11:0ACP)[c]	Undecanoyl-ACP (n-C11:0ACP)
Dodecanoyl-ACP (n-C12:0ACP)[c]	Dodecanoyl-ACP (n-C12:0ACP)	C05223	Dodecanoyl-ACPs
cis-dodec-5-enoyl-[acyl-carrier protein] (n-C12:1)[c]	cis-dodec-5-enoyl-[acyl-carrier protein] (n-C12:1)
Tridecanoyl-ACP (n-C13:0ACP)[c]	Tridecanoyl-ACP (n-C13:0ACP)
Myristoyl-ACP (n-C14:0ACP)[c]	Myristoyl-ACP (n-C14:0ACP)	C05761	Myristoyl-ACPs
cis-tetradec-7-enoyl-[acyl-carrier protein] (n-C14:1)[c]	cis-tetradec-7-enoyl-[acyl-carrier protein] (n-C14:1)
Pentadecanoyl-ACP (n-C15:0ACP)[c]	Pentadecanoyl-ACP (n-C15:0ACP)
Palmitoyl-ACP (n-C16:0ACP)[c]	Palmitoyl-ACP (n-C16:0ACP)	C05764	Palmitoyl-ACPs
cis-hexadec-9-enoyl-[acyl-carrier protein] (n-C16:1)[c]	cis-hexadec-9-enoyl-[acyl-carrier protein] (n-C16:1)
Propionyl-ACP (n-C3:0ACP)[c]	Propionyl-ACP (n-C3:0ACP)
Butyryl-ACP (n-C4:0ACP) (butACP)[c]	Butyryl-ACP (n-C4:0ACP) (butACP)	C05745	Butanoyl-ACPs
Pentanoyl-ACP (n-C5:0ACP)[c]	Pentanoyl-ACP (n-C5:0ACP)
Hexanoyl-ACP (n-C6:0ACP) (hexACP)[c]	Hexanoyl-ACP (n-C6:0ACP) (hexACP)	C05749	Hexanoyl-ACPs
Heptanoyl-ACP (n-C7:0ACP)[c]	Heptanoyl-ACP (n-C7:0ACP)
Ante-isononanoyl-ACP (ante-iso-C9:0ACP)[c]	Ante-isononanoyl-ACP (ante-iso-C9:0ACP)
Ante-isoundecanoyl-ACP (ante-iso-C11:0ACP)[c]	Ante-isoundecanoyl-ACP (ante-iso-C11:0ACP)
Ante-isotridecanoyl-ACP (ante-iso-C13:0ACP)[c]	Ante-isotridecanoyl-ACP (ante-iso-C13:0ACP)
Ante-isopentadecanoyl-ACP (ante-iso-C15:0ACP)[c]	Ante-isopentadecanoyl-ACP (ante-iso-C15:0ACP)
Ante-isovaleryl-ACP (ante-iso-C5:0ACP)[c]	Ante-isovaleryl-ACP (ante-iso-C5:0ACP)
Ante-isoheptanoyl-ACP (ante-iso-C7:0ACP)[c]	Ante-isoheptanoyl-ACP (ante-iso-C7:0ACP)
Isooctanoyl-ACP (iso-C8:0ACP)[c]	Isooctanoyl-ACP (iso-C8:0ACP)
Isononanoyl-ACP (iso-C9:0ACP)[c]	Isononanoyl-ACP (iso-C9:0ACP)
Isodecanoyl-ACP (iso-C10:0ACP)[c]	Isodecanoyl-ACP (iso-C10:0ACP)
Isoundecanoyl-ACP (iso-C11:0ACP)[c]	Isoundecanoyl-ACP (iso-C11:0ACP)
Isododecanoyl-ACP (iso-C12:0ACP)[c]	Isododecanoyl-ACP (iso-C12:0ACP)
Isotridecanoyl-ACP (iso-C13:0ACP)[c]	Isotridecanoyl-ACP (iso-C13:0ACP)
Isomyristoyl-ACP (iso-C14:0ACP)[c]	Isomyristoyl-ACP (iso-C14:0ACP)
Isopentadecanoyl-ACP (iso-C15:0ACP)[c]	Isopentadecanoyl-ACP (iso-C15:0ACP)
Isopalmitoyl-ACP (iso-C16:0ACP)[c]	Isopalmitoyl-ACP (iso-C16:0ACP)
Isobutyryl-ACP (iso-C4:0ACP)[c]	Isobutyryl-ACP (iso-C4:0ACP)
Isovaleryl-ACP (iso-C5:0ACP)[c]	Isovaleryl-ACP (iso-C5:0ACP)
Isohexanoyl-ACP (iso-C6:0ACP)[c]	Isohexanoyl-ACP (iso-C6:0ACP)
Isoheptanoyl-ACP (iso-C7:0ACP)[c]	Isoheptanoyl-ACP (iso-C7:0ACP)
D-Alanyl-D-alanine[c]	D-Alanyl-D-alanine	C00993	D-ALA-D-ALA
D-Alanyl-D-lactate[c]	D-Alanyl-D-lactate	C19694	CPD-12247
Heptadecanoyl-ACP (n-C17:0ACP)[c]	Heptadecanoyl-ACP (n-C17:0ACP)
Octadecanoyl-ACP (n-C18:0ACP)[c]	Octadecanoyl-ACP (n-C18:0ACP)	C04088	Stearoyl-ACPs
cis-octadec-11-enoyl-[acyl-carrier protein] (n-C18:1)[c]	cis-octadec-11-enoyl-[acyl-carrier protein] (n-C18:1)
Ante-isoheptadecanoyl-ACP (ante-iso-C17:0ACP)[c]	Ante-isoheptadecanoyl-ACP (ante-iso-C17:0ACP)
Isoheptadecanoyl-ACP (iso-C17:0ACP)[c]	Isoheptadecanoyl-ACP (iso-C17:0ACP)
Isooctadecanoyl-ACP (iso-C18:0ACP)[c]	Isooctadecanoyl-ACP (iso-C18:0ACP)
Ethanolamine[c]	Ethanolamine	C00189	ETHANOL-AMINE
Decanoyl-CoA (n-C10:0CoA)[c]	Decanoyl-CoA (n-C10:0CoA)	C05274	CPD-10267
Decanoate (n-C10:0)[c]	Decanoate (n-C10:0)	C01571	CPD-3617
Dodecanoyl-CoA (n-C12:0CoA)[c]	Dodecanoyl-CoA (n-C12:0CoA)	C01832	LAUROYLCOA-CPD
Dodecanoate (n-C12:0)[c]	Dodecanoate (n-C12:0)	C02679	DODECANOATE
Tetradecanoyl-CoA (n-C14:0CoA)[c]	Tetradecanoyl-CoA (n-C14:0CoA)	C02593	TETRADECANOYL-COA
tetradecanoate (n-C14:0)[c]	tetradecanoate (n-C14:0)	C06424	CPD-7836
Tetradecenoyl-CoA (n-C14:1CoA)[c]	Tetradecenoyl-CoA (n-C14:1CoA)
tetradecenoate (n-C14:1)[c]	tetradecenoate (n-C14:1)
Palmitoyl-CoA (n-C16:0CoA)[c]	Palmitoyl-CoA (n-C16:0CoA)	C00154	PALMITYL-COA
Hexadecanoate (n-C16:0)[c]	Hexadecanoate (n-C16:0)	C00249	PALMITATE
Hexadecenoyl-CoA (n-C16:1CoA)[c]	Hexadecenoyl-CoA (n-C16:1CoA)	C05272	CPD0-2117
Hexadecenoate (n-C16:1)[c]	Hexadecenoate (n-C16:1)	C08362	CPD-9245
Stearoyl-CoA (n-C18:0CoA)[c]	Stearoyl-CoA (n-C18:0CoA)	C00412	STEAROYL-COA
octadecanoate (n-C18:0)[c]	octadecanoate (n-C18:0)	C01530	STEARIC_ACID
Octadecenoyl-CoA (n-C18:1CoA)[c]	Octadecenoyl-CoA (n-C18:1CoA)	C00510	OLEOYL-COA
octadecenoate (n-C18:1)[c]	octadecenoate (n-C18:1)	C00712	OLEATE-CPD
Octanoyl-CoA (n-C8:0CoA)[c]	Octanoyl-CoA (n-C8:0CoA)	C01944	CPD-196
octanoate (n-C8:0)[c]	octanoate (n-C8:0)	C06423	CPD-195
D-Glucosamine 1-phosphate[c]	D-Glucosamine 1-phosphate	C06156	GLUCOSAMINE-1P
N-Acetyl-D-glucosamine 1-phosphate[c]	N-Acetyl-D-glucosamine 1-phosphate	C04256	N-ACETYL-D-GLUCOSAMINE-1-P
UTP[c]	UTP	C00075	UTP
GDP-D-mannose[c]	GDP-D-mannose	C00096	GDP-MANNOSE
GMP[c]	GMP	C00144	GMP
D-Glutamate[c]	D-Glutamate	C00217	D-GLT
1D-myo-Inositol 1-phosphate[c]	1D-myo-Inositol 1-phosphate	C01177	D-MYO-INOSITOL-1-MONOPHOSPHATE
Undecaprenyl phosphate[c]	Undecaprenyl phosphate	C17556	CPD-9646
UDP-N-acetylmuramoyl-L-alanyl-D-glutamyl-meso-2,6-diaminopimeloyl-D-alanyl-D-alanine[c]	UDP-N-acetylmuramoyl-L-alanyl-D-glutamyl-meso-2,6-diaminopimeloyl-D-alanyl-D-alanine	C04882	C1
Undecaprenyl-diphospho-N-acetylmuramoyl-L-alanyl-D-glutamyl-meso-2,6-diaminopimeloyl-D-alanyl-D-alanine[c]	Undecaprenyl-diphospho-N-acetylmuramoyl-L-alanyl-D-glutamyl-meso-2,6-diaminopimeloyl-D-alanyl-D-alanine	C05897	C5
UMP[c]	UMP	C00105	UMP
dTDP-4-dehydro-6-deoxy-D-glucose[c]	dTDP-4-dehydro-6-deoxy-D-glucose	C11907	DTDP-DEOH-DEOXY-GLUCOSE
dTDP-4-dehydro-6-deoxy-L-mannose[c]	dTDP-4-dehydro-6-deoxy-L-mannose	C00688	DTDP-DEOH-DEOXY-MANNOSE
dTDP-L-rhamnose[c]	dTDP-L-rhamnose	C03319	DTDP-RHAMNOSE
dTDPglucose[c]	dTDPglucose	C00842	DTDP-D-GLUCOSE
meso-2,6-Diaminoheptanedioate[c]	meso-2,6-Diaminoheptanedioate	C00680	MESO-DIAMINOPIMELATE
UDP-N-acetylmuramoyl-L-alanyl-D-glutamate[c]	UDP-N-acetylmuramoyl-L-alanyl-D-glutamate	C00692	UDP-AA-GLUTAMATE
UDP-N-acetylmuramoyl-L-alanyl-D-gamma-glutamyl-meso-2,6-diaminopimelate[c]	UDP-N-acetylmuramoyl-L-alanyl-D-gamma-glutamyl-meso-2,6-diaminopimelate	C04877	UDP-AAGM-DIAMINOHEPTANEDIOATE
UDP-N-acetyl-D-mannosamine[c]	UDP-N-acetyl-D-mannosamine	C01170	UDP-MANNAC
UDP-N-acetyl-D-mannosaminouronate[c]	UDP-N-acetyl-D-mannosaminouronate	C06240	UDP-N-ACETYL-2-AMINO-D-GLUCURONATE
UDP-N-acetyl-D-glucosamine[c]	UDP-N-acetyl-D-glucosamine	C00043	UDP-N-ACETYL-D-GLUCOSAMINE
UDP-N-acetyl-3-O-(1-carboxyvinyl)-D-glucosamine[c]	UDP-N-acetyl-3-O-(1-carboxyvinyl)-D-glucosamine	C04631	UDP-ACETYL-CARBOXYVINYL-GLUCOSAMINE
Undecaprenyl-diphospho-N-acetylmuramoyl-(N-acetylglucosamine)-L-ala-D-glu-meso-2,6-diaminopimeloyl-D-ala-D-ala[c]	Undecaprenyl-diphospho-N-acetylmuramoyl-(N-acetylglucosamine)-L-ala-D-glu-meso-2,6-diaminopimeloyl-D-ala-D-ala	C05898	C6
UDP-N-acetylmuramoyl-L-alanine[c]	UDP-N-acetylmuramoyl-L-alanine	C01212	CPD0-1456
UDP-N-acetylmuramate[c]	UDP-N-acetylmuramate	C01050	UDP-N-ACETYLMURAMATE
Undecaprenyl diphosphate[c]	Undecaprenyl diphosphate	C04574	UNDECAPRENYL-DIPHOSPHATE
UDP-D-glucuronate[c]	UDP-D-glucuronate	C00167	UDP-GLUCURONATE
Citrate[c]	Citrate	C00158	CIT
cis-Aconitate[c]	cis-Aconitate	C00417	CIS-ACONITATE
O-Phospho-4-hydroxy-L-threonine[c]	O-Phospho-4-hydroxy-L-threonine	C06055	4-PHOSPHONOOXY-THREONINE
4-Hydroxy-L-threonine[c]	4-Hydroxy-L-threonine	C06056	CPD0-2189
5'-Deoxyadenosine[c]	5'-Deoxyadenosine	C05198	CH33ADO
5'-deoxyribose[c]	5'-deoxyribose		CPD0-2167
Adenosyl cobinamide phosphate[c]	Adenosyl cobinamide phosphate	C06509	ADENOSYLCOBINAMIDE-P
Adenosine-GDP-cobinamide[c]	Adenosine-GDP-cobinamide	C06510	ADENOSYLCOBINAMIDE-GDP
apoprotein [acyl carrier protein] (apoACP)[c]	apoprotein [acyl carrier protein] (apoACP)	C03688	apo-ACP
Pantetheine 4'-phosphate[c]	Pantetheine 4'-phosphate	C01134	PANTETHEINE-P
apoprotein [acyl carrier protein] (ACT)[c]	apoprotein [acyl carrier protein] (ACT)	C03688
apoprotein [acyl carrier protein] (CDA)[c]	apoprotein [acyl carrier protein] (CDA)	C03688
acyl carrier protein (specific to RED(redL))[c]	acyl carrier protein (specific to RED(redL))	C00229
apoprotein [acyl carrier protein] (RED - redL)[c]	apoprotein [acyl carrier protein] (RED - redL)	C03688
acyl carrier protein (specific to RED(redN))[c]	acyl carrier protein (specific to RED(redN))	C00229
apoprotein [acyl carrier protein] (RED - redN)[c]	apoprotein [acyl carrier protein] (RED - redN)	C03688
acyl carrier protein (specific to RED(redQ))[c]	acyl carrier protein (specific to RED(redQ))	C00229
apoprotein [acyl carrier protein] (RED - redQ)[c]	apoprotein [acyl carrier protein] (RED - redQ)	C03688
Adenosine 3',5'-bisphosphate[c]	Adenosine 3',5'-bisphosphate	C00054	3-5-ADP
4-amino-4-deoxychorismate[c]	4-amino-4-deoxychorismate	C11355	4-AMINO-4-DEOXYCHORISMATE
4-Aminobenzoate[c]	4-Aminobenzoate	C00568	P-AMINO-BENZOATE
adenosyl-cobyric acid[c]	adenosyl-cobyric acid	C06507	CPD-691
1-Aminopropan-2-ol[c]	1-Aminopropan-2-ol	C05771	1-AMINO-PROPAN-2-OL
Adenosyl cobinamide[c]	Adenosyl cobinamide	C06508	ADENOSYLCOBINAMIDE
D-1-Aminopropan-2-ol O-phosphate[c]	D-1-Aminopropan-2-ol O-phosphate	C04122	R-1-AMINOPROPAN-2-YL-PHOSPHATE
chorismate[c]	chorismate	C00251	CHORISMATE
Adenosyl cobyrinate diamide[c]	Adenosyl cobyrinate diamide	C06506	CPD-690
N1-(alpha-D-ribosyl)-5,6-dimethylbenzimidazole[c]	N1-(alpha-D-ribosyl)-5,6-dimethylbenzimidazole	C05775	ALPHA-RIBAZOLE
Adenosylcobalamin[c]	Adenosylcobalamin	C00194	ADENOSYLCOBALAMIN
5-amino-1-(5-phospho-D-ribosyl)imidazole[c]	5-amino-1-(5-phospho-D-ribosyl)imidazole	C03373	5-PHOSPHORIBOSYL-5-AMINOIMIDAZOLE
4-Amino-5-hydroxymethyl-2-methylpyrimidine[c]	4-Amino-5-hydroxymethyl-2-methylpyrimidine	C01279	HMP
Glycolaldehyde[c]	Glycolaldehyde	C00266	GLYCOLALDEHYDE
2-Amino-4-hydroxy-6-(erythro-1,2,3-trihydroxypropyl)dihydropteridine triphosphate[c]	2-Amino-4-hydroxy-6-(erythro-1,2,3-trihydroxypropyl)dihydropteridine triphosphate	C04895	DIHYDRONEOPTERIN-P3
Dihydroneopterin[c]	Dihydroneopterin	C04874	DIHYDRO-NEO-PTERIN
Pyridoxal 5'-phosphate[c]	Pyridoxal 5'-phosphate	C00018	PYRIDOXAL_PHOSPHATE
Pyridoxamine 5'-phosphate[c]	Pyridoxamine 5'-phosphate	C00647	PYRIDOXAMINE-5P
8-Amino-7-oxononanoate[c]	8-Amino-7-oxononanoate	C01092	8-AMINO-7-OXONONANOATE
S-Adenosyl-4-methylthio-2-oxobutanoate[c]	S-Adenosyl-4-methylthio-2-oxobutanoate	C04425	S-ADENOSYL-4-METHYLTHIO-2-OXOBUTANOATE
7,8-Diaminononanoate[c]	7,8-Diaminononanoate	C01037	DIAMINONONANOATE
2-Demethylmenaquinol 9[c]	2-Demethylmenaquinol 9
S-Adenosyl-L-homocysteine[c]	S-Adenosyl-L-homocysteine	C00021	ADENOSYL-HOMO-CYS
Pimeloyl-[acyl-carrier protein][c]	Pimeloyl-[acyl-carrier protein]		Pimeloyl-ACPs
5-Amino-6-(5'-phosphoribosylamino)uracil[c]	5-Amino-6-(5'-phosphoribosylamino)uracil	C01268	CPD-602
5-Amino-6-(5'-phosphoribitylamino)uracil[c]	5-Amino-6-(5'-phosphoribitylamino)uracil	C04454	CPD-1086
Iminoaspartate[c]	Iminoaspartate	C05840	IMINOASPARTATE
Biotin[c]	Biotin	C00120	BIOTIN
Biotinyl-5'-AMP[c]	Biotinyl-5'-AMP	C05921	BIO-5-AMP
molybdenum cofactor[c]	molybdenum cofactor	C18237	CPD-8123
adenylated molybdopterin[c]	adenylated molybdopterin		CPD-8122
bis-molybdenum cofactor[c]	bis-molybdenum cofactor		CPD-15874
Cu2+[c]	Cu2+	C00070	CU+2
bis-molybdopterin mono-guanine dinucleotide[c]	bis-molybdopterin mono-guanine dinucleotide
bis-molybdopterin guanine dinucleotide[c]	bis-molybdopterin guanine dinucleotide
[2Fe-2S] iron-sulfur cluster[c]	[2Fe-2S] iron-sulfur cluster
Dethiobiotin[c]	Dethiobiotin	C01909	DETHIOBIOTIN
[2Fe-1S] desulfurated iron-sulfur cluster[c]	[2Fe-1S] desulfurated iron-sulfur cluster
L-Methionine[c]	L-Methionine	C00073	MET
tungsten bispterin cofactor[c]	tungsten bispterin cofactor
tungsten bispterin cofactor mono-guanine dinucleotide[c]	tungsten bispterin cofactor mono-guanine dinucleotide
tungsten bispterin cofactor guanine dinucleotide[c]	tungsten bispterin cofactor guanine dinucleotide
tungsten binding cofactor[c]	tungsten binding cofactor
Cobinamide[c]	Cobinamide	C05774	COBINAMIDE
Inorganic triphosphate[c]	Inorganic triphosphate	C00536	P3I
Cob(I)alamin[c]	Cob(I)alamin	C00853	COB-I-ALAMIN
4-(cytidine 5'-diphospho)-2-C-methyl-D-erythritol[c]	4-(cytidine 5'-diphospho)-2-C-methyl-D-erythritol	C11435	4-CYTIDINE-5-DIPHOSPHO-2-C
2-phospho-4-(cytidine 5'-diphospho)-2-C-methyl-D-erythritol[c]	2-phospho-4-(cytidine 5'-diphospho)-2-C-methyl-D-erythritol	C11436	2-PHOSPHO-4-CYTIDINE-5-DIPHOSPHO-2-C-MET
Inosine[c]	Inosine	C00294	INOSINE
futalosine[c]	futalosine	C16999	CPD-10477
L-Cysteine[c]	L-Cysteine	C00097	CYS
1D-myo-inositol 2-deoxy-D-glucopyranoside[c]	1D-myo-inositol 2-deoxy-D-glucopyranoside	C15658	CPD1G-0
cys-1D-myo-inositol 2-deoxy-D-glucopyranoside[c]	cys-1D-myo-inositol 2-deoxy-D-glucopyranoside		CPD1G-120
Co2+[c]	Co2+	C00175	CO+2
Hydrogenobyrinate a,c diamide[c]	Hydrogenobyrinate a,c diamide	C06503	CPD-688
Cob(II)yrinate a,c diamide[c]	Cob(II)yrinate a,c diamide	C06504	CPD-689
cobalt-precorrin 2[c]	cobalt-precorrin 2	C11538	COBALT-SIROHYDROCHLORIN
cobalt-precorrin 3[c]	cobalt-precorrin 3	C11539	CPD-9040
cobalt-precorrin 4[c]	cobalt-precorrin 4	C11540	CPD-9041
cobalt-precorrin 5[c]	cobalt-precorrin 5	C11541
cobalt-precorrin 6[c]	cobalt-precorrin 6	C11542	CPD-9043
cobalt-dihydro-precorrin 6[c]	cobalt-dihydro-precorrin 6	C11543	CPD-9044
cobalt-precorrin 8[c]	cobalt-precorrin 8	C11545	CPD-9045
Cobyrinic acid[c]	Cobyrinic acid	C05773	CPD-9049
cyclic pyranopterin monophosphate[c]	cyclic pyranopterin monophosphate	C18239	CPD-13467
Coproporphyrinogen III[c]	Coproporphyrinogen III	C03263	COPROPORPHYRINOGEN_III
Protoporphyrinogen IX[c]	Protoporphyrinogen IX	C01079	PROTOPORPHYRINOGEN
Cob(I)yrinate a,c diamide[c]	Cob(I)yrinate a,c diamide	C06505	CPD-694
D-Ribulose 5-phosphate[c]	D-Ribulose 5-phosphate	C00199	RIBULOSE-5P
3,4-dihydroxy-2-butanone 4-phosphate[c]	3,4-dihydroxy-2-butanone 4-phosphate	C15556	DIHYDROXY-BUTANONE-P
7,8-Dihydrofolate[c]	7,8-Dihydrofolate	C00415	DIHYDROFOLATE
Dihydropteroate[c]	Dihydropteroate	C00921	7-8-DIHYDROPTEROATE
de-Hypoxanthine futalosine[c]	de-Hypoxanthine futalosine	C17010	CPD-10484
Cyclic de-hypoxanthine futalosine[c]	Cyclic de-hypoxanthine futalosine	C17017	CPD-11419
1,4-Dihydroxy-6-naphthoate[c]	1,4-Dihydroxy-6-naphthoate	C17018	CPD-11420
1,4-Dihydroxy-2-naphthoate[c]	1,4-Dihydroxy-2-naphthoate	C03657	DIHYDROXYNAPHTHOATE
all-trans-Nonaprenyl diphosphate[c]	all-trans-Nonaprenyl diphosphate	C04145	SOLANESYL-PYROPHOSPHATE
6-hydroxymethyl dihydropterin[c]	6-hydroxymethyl dihydropterin	C01300	AMINO-OH-HYDROXYMETHYL-DIHYDROPTERIDINE
Dihydromonapterin[c]	Dihydromonapterin	C04874	DIHYDRO-NEO-PTERIN
2,5-Diamino-6-(ribosylamino)-4-(3H)-pyrimidinone 5'-phosphate[c]	2,5-Diamino-6-(ribosylamino)-4-(3H)-pyrimidinone 5'-phosphate	C01304	DIAMINO-OH-PHOSPHORIBOSYLAMINO-PYR
6-hydroxymethyl-dihydropterin pyrophosphate[c]	6-hydroxymethyl-dihydropterin pyrophosphate	C04807	DIHYDROPTERIN-CH2OH-PP
Dimethylallyl diphosphate[c]	Dimethylallyl diphosphate	C00235	CPD-4211
Isopentenyl diphosphate[c]	Isopentenyl diphosphate	C00129	DELTA3-ISOPENTENYL-PP
Geranyl diphosphate[c]	Geranyl diphosphate	C00341	GERANYL-PP
Reduced FMN[c]	Reduced FMN	C01847	FMNH2
5,6-Dimethylbenzimidazole[c]	5,6-Dimethylbenzimidazole	C03114	DIMETHYLBENZIMIDAZOLE
Dialuric acid[c]	Dialuric acid
D-Erythrose 4-phosphate[c]	D-Erythrose 4-phosphate	C00279	ERYTHROSE-4P
1-hydroxy-2-methyl-2-(E)-butenyl 4-diphosphate[c]	1-hydroxy-2-methyl-2-(E)-butenyl 4-diphosphate	C11811	HYDROXY-METHYL-BUTENYL-DIP
Deamino-NAD+[c]	Deamino-NAD+	C00857	DEAMIDO-NAD
Nicotinate D-ribonucleotide[c]	Nicotinate D-ribonucleotide	C01185	NICOTINATE_NUCLEOTIDE
Dephospho-CoA[c]	Dephospho-CoA	C00882	DEPHOSPHO-COA
2-Dehydropantoate[c]	2-Dehydropantoate	C00966	2-DEHYDROPANTOATE
(R)-Pantoate[c]	(R)-Pantoate	C00522	L-PANTOATE
1-deoxy-D-xylulose 5-phosphate[c]	1-deoxy-D-xylulose 5-phosphate	C11437	DEOXYXYLULOSE-5P
2-C-methyl-D-erythritol 4-phosphate[c]	2-C-methyl-D-erythritol 4-phosphate	C11434	2-C-METHYL-D-ERYTHRITOL-4-PHOSPHATE
1-deoxy-D-xylulose[c]	1-deoxy-D-xylulose	C06257	CPD-1093
4-Phospho-D-erythronate[c]	4-Phospho-D-erythronate	C03393	ERYTHRONATE-4P
Enoylglutaryl-[acyl-carrier protein] methyl ester[c]	Enoylglutaryl-[acyl-carrier protein] methyl ester		Enoylglutaryl-ACP-methyl-esters
Glutaryl-[acyl-carrier protein] methyl ester[c]	Glutaryl-[acyl-carrier protein] methyl ester		Glutaryl-ACP-methyl-esters
Enoylpimeloyl-[acyl-carrier protein] methyl ester[c]	Enoylpimeloyl-[acyl-carrier protein] methyl ester		Enoylpimeloyl-ACP-methyl-esters
Pimeloyl-[acyl-carrier protein] methyl ester[c]	Pimeloyl-[acyl-carrier protein] methyl ester		Pimeloyl-ACP-methyl-esters
Fe2+[c]	Fe2+	C14818	FE+2
Protoporphyrin[c]	Protoporphyrin	C02191	PROTOPORPHYRIN_IX
Protoheme[c]	Protoheme	C00032	PROTOHEME
Fe3+[c]	Fe3+	C14819	FE+3
[4Fe-4S] iron-sulfur cluster[c]	[4Fe-4S] iron-sulfur cluster		CPD-7
[3Fe-4S] damaged iron-sulfur cluster[c]	[3Fe-4S] damaged iron-sulfur cluster
Nitric oxide[c]	Nitric oxide	C00533	NITRIC-OXIDE
Nitrous oxide[c]	Nitrous oxide	C00887	NITROUS-OXIDE
Riboflavin[c]	Riboflavin	C00255	RIBOFLAVIN
Reduced riboflavin[c]	Reduced riboflavin	C01007	CPD-316
FMN[c]	FMN	C00061	FMN
Farnesyl diphosphate[c]	Farnesyl diphosphate	C00448	FARNESYL-PP
Geranylgeranyl diphosphate[c]	Geranylgeranyl diphosphate	C00353	GERANYLGERANYL-PP
Hypoxanthine[c]	Hypoxanthine	C00262	HYPOXANTHINE
L-Glutamate 1-semialdehyde[c]	L-Glutamate 1-semialdehyde	C03741	GLUTAMATE-1-SEMIALDEHYDE
5-Amino-4-oxopentanoate[c]	5-Amino-4-oxopentanoate	C00430	5-AMINO-LEVULINATE
Guanosine 3',5'-bis(diphosphate)[c]	Guanosine 3',5'-bis(diphosphate)	C01228	GUANOSINE-5DP-3DP
Guanosine 3'-diphosphate 5'-triphosphate[c]	Guanosine 3'-diphosphate 5'-triphosphate	C04494	GDP-TP
all-trans-Pentaprenyl diphosphate[c]	all-trans-Pentaprenyl diphosphate	C04217	ALL-TRANS-PENTAPRENYL-DIPHOSPHATE
L-Glutamyl-tRNA(Glu)[c]	L-Glutamyl-tRNA(Glu)	C02987
tRNA (Glu)[c]	tRNA (Glu)	C01641	GLT-tRNAs
Reduced glutathione[c]	Reduced glutathione	C00051	GLUTATHIONE
Cys-Gly[c]	Cys-Gly	C01419	CYS-GLY
2-Amino-5-formylamino-6-(5-phospho-D-ribosylamino)pyrimidin-4(3H)-one[c]	2-Amino-5-formylamino-6-(5-phospho-D-ribosylamino)pyrimidin-4(3H)-one	C15563	CPD-10808
Hydrogenobyrinate[c]	Hydrogenobyrinate	C06399	CPD-687
Heme O[c]	Heme O	C15672	CPD-17063
Heme A[c]	Heme A		CPD-13734
all-trans-Heptaprenyl diphosphate[c]	all-trans-Heptaprenyl diphosphate	C04216	ALL-TRANS-HEPTAPRENYL-DIPHOSPHATE
all-trans-Octaprenyl diphosphate[c]	all-trans-Octaprenyl diphosphate	C04146	OCTAPRENYL-DIPHOSPHATE
all-trans-Hexaprenyl diphosphate[c]	all-trans-Hexaprenyl diphosphate	C01230	ALL-TRANS-HEXAPRENYL-DIPHOSPHATE
Porphobilinogen[c]	Porphobilinogen	C00931	PORPHOBILINOGEN
Hydroxymethylbilane[c]	Hydroxymethylbilane	C01024	HYDROXYMETHYLBILANE
4-Amino-2-methyl-5-phosphomethylpyrimidine[c]	4-Amino-2-methyl-5-phosphomethylpyrimidine	C04556	AMINO-HYDROXYMETHYL-METHYL-PYR-P
CTP[c]	CTP	C00063	CTP
CDP[c]	CDP	C00112	CDP
1L-myo-Inositol 1-phosphate[c]	1L-myo-Inositol 1-phosphate	C04006	1-L-MYO-INOSITOL-1-P
1D-myo-inositol 2-Acetamido-2-deoxy-D-glucopyranoside[c]	1D-myo-inositol 2-Acetamido-2-deoxy-D-glucopyranoside	C19784	CPD1G-1
IscS sulfur acceptor protein[c]	IscS sulfur acceptor protein
IscS with bound sulfur[c]	IscS with bound sulfur
lipoyl-AMP[c]	lipoyl-AMP	C16238	LIPOYL-AMP
lipoate (protein bound)[c]	lipoate (protein bound)
Lipoate[c]	Lipoate	C16241	LIPOIC-ACID
octanoate (protein bound)[c]	octanoate (protein bound)
Malonyl-[acyl-carrier protein] methyl ester[c]	Malonyl-[acyl-carrier protein] methyl ester
2-C-methyl-D-erythritol 2,4-cyclodiphosphate[c]	2-C-methyl-D-erythritol 2,4-cyclodiphosphate	C11453	2C-METH-D-ERYTHRITOL-CYCLODIPHOSPHATE
CMP[c]	CMP	C00055	CMP
MoaD Protein with bound AMP[c]	MoaD Protein with bound AMP
MoaD Protein with thiocarboxylate[c]	MoaD Protein with thiocarboxylate
Molybdate[c]	Molybdate	C06232	CPD-3
molybdopterin guanine dinucleotide[c]	molybdopterin guanine dinucleotide
3-Methyl-2-oxobutanoate[c]	3-Methyl-2-oxobutanoate	C00141	2-KETO-ISOVALERATE
5,10-Methylenetetrahydrofolate[c]	5,10-Methylenetetrahydrofolate	C00143	METHYLENE-THF-GLU-N
molybdopterin[c]	molybdopterin	C05924	CPD-4
MoaD Protein with carboxylate[c]	MoaD Protein with carboxylate
mycothiol (reduced)[c]	mycothiol (reduced)	C00051	GLUTATHIONE
mycothiol (oxidized - dimer)[c]	mycothiol (oxidized - dimer)	C00127	OXIDIZED-GLUTATHIONE
NMN[c]	NMN	C00455	NICOTINAMIDE_NUCLEOTIDE
Nicotinate[c]	Nicotinate	C00253	NIACINE
5-Phospho-alpha-D-ribose 1-diphosphate[c]	5-Phospho-alpha-D-ribose 1-diphosphate	C00119	PRPP
Nicotinamide[c]	Nicotinamide	C00153	NIACINAMIDE
N1-(5-Phospho-alpha-D-ribosyl)-5,6-dimethylbenzimidazole[c]	N1-(5-Phospho-alpha-D-ribosyl)-5,6-dimethylbenzimidazole	C04778	ALPHA-RIBAZOLE-5-P
Quinolinate[c]	Quinolinate	C03722	QUINOLINATE
3-Hydroxyglutaryl-[acyl-carrier protein] methyl ester[c]	3-Hydroxyglutaryl-[acyl-carrier protein] methyl ester		3-Hydroxyglutaryl-ACP-methyl-ester
3-Oxo-glutaryl-[acyl-carrier protein] methyl ester[c]	3-Oxo-glutaryl-[acyl-carrier protein] methyl ester
2-Oxo-3-hydroxy-4-phosphobutanoate[c]	2-Oxo-3-hydroxy-4-phosphobutanoate	C06054	3OH-4P-OH-ALPHA-KETOBUTYRATE
3-Hydroxypimeloyl-[acyl-carrier protein] methyl ester[c]	3-Hydroxypimeloyl-[acyl-carrier protein] methyl ester		3-hydroxypimeloyl-ACP-methyl-esters
3-Oxo-pimeloyl-[acyl-carrier protein] methyl ester[c]	3-Oxo-pimeloyl-[acyl-carrier protein] methyl ester
(R)-Pantothenate[c]	(R)-Pantothenate	C00864	PANTOTHENATE
Precorrin 4[c]	Precorrin 4	C06407	CPD-651
Precorrin 5[c]	Precorrin 5	C06416	CPD-662
Precorrin 3B[c]	Precorrin 3B	C06406	CPD-643
dihydrosirohydrochlorin[c]	dihydrosirohydrochlorin	C02463	DIHYDROSIROHYDROCHLORIN
Precorrin 3A[c]	Precorrin 3A	C05772	CPD-642
Precorrin 6A[c]	Precorrin 6A	C06320	CPD-675
Precorrin 6B[c]	Precorrin 6B	C06319	CPD-679
Precorrin 8[c]	Precorrin 8	C06408	CPD-686
peptidyl carrier protein (redO)[c]	peptidyl carrier protein (redO)
apoprotein [acyl carrier protein] (apoPCPredO)[c]	apoprotein [acyl carrier protein] (apoPCPredO)
Pyridoxine 5'-phosphate[c]	Pyridoxine 5'-phosphate	C00627	PYRIDOXINE-5P
4-(1-D-Ribitylamino)-5-aminouracil[c]	4-(1-D-Ribitylamino)-5-aminouracil	C04732	AMINO-RIBOSYLAMINO-1H-3H-PYR-DIONE
Methanol[c]	Methanol	C00132	METOH
2-Methyl-4-amino-5-hydroxymethylpyrimidine diphosphate[c]	2-Methyl-4-amino-5-hydroxymethylpyrimidine diphosphate	C04752	AMINO-HYDROXYMETHYL-METHYLPYRIMIDINE-PP
D-4'-Phosphopantothenate[c]	D-4'-Phosphopantothenate	C03492	4-P-PANTOTHENATE
N-((R)-4-Phosphopantothenoyl)-L-cysteine[c]	N-((R)-4-Phosphopantothenoyl)-L-cysteine	C04352	R-4-PHOSPHOPANTOTHENOYL-L-CYSTEINE
Pyridoxamine[c]	Pyridoxamine	C00534	PYRIDOXAMINE
Pyridoxal[c]	Pyridoxal	C00250	PYRIDOXAL
Pyridoxine[c]	Pyridoxine	C00314	PYRIDOXINE
6,7-Dimethyl-8-(1-D-ribityl)lumazine[c]	6,7-Dimethyl-8-(1-D-ribityl)lumazine	C04332	DIMETHYL-D-RIBITYL-LUMAZINE
SufBCD scaffold complex[c]	SufBCD scaffold complex
SufSE with bound sulfur[c]	SufSE with bound sulfur		Sulfurated-Sulfur-Acceptors
SufBCD with bound [2Fe-2S] cluster[c]	SufBCD with bound [2Fe-2S] cluster
SufSE sulfur acceptor complex[c]	SufSE sulfur acceptor complex		Unsulfurated-Sulfur-Acceptors
SufBCD with two bound [2Fe-2S] clusters[c]	SufBCD with two bound [2Fe-2S] clusters
SufBCD with bound [4Fe-4S] cluster[c]	SufBCD with bound [4Fe-4S] cluster
sirohydrochlorin[c]	sirohydrochlorin	C05778	SIROHYDROCHLORIN
Fe2+[c]	Siroheme	C00748	SIROHEME
L-Threonine O-3-phosphate[c]	L-Threonine O-3-phosphate	C12147	L-THREONINE-O-3-PHOSPHATE
dehydroglycine[c]	dehydroglycine	C15809	CPD-12279
4-Methyl-5-(2-phosphoethyl)-thiazole[c]	4-Methyl-5-(2-phosphoethyl)-thiazole	C04327	THZ-P
Thiamin[c]	Thiamin	C00378	THIAMINE
Thiamin monophosphate[c]	Thiamin monophosphate	C01081	THIAMINE-P
Thiamine diphosphate[c]	Thiamine diphosphate	C00068	THIAMINE-PYROPHOSPHATE
L-Tyrosine[c]	L-Tyrosine	C00082	TYR
p-Cresol[c]	p-Cresol	C01468	CPD-108
Uroporphyrinogen III[c]	Uroporphyrinogen III	C01051	UROPORPHYRINOGEN-III
tungstate[c]	tungstate		TUNGSTATE
Adenosine 5'-phosphosulfate[c]	Adenosine 5'-phosphosulfate	C00224	APS
3'-Phosphoadenylyl sulfate[c]	3'-Phosphoadenylyl sulfate	C00053	PAPS
Hydrogen sulfide[c]	Hydrogen sulfide	C00283	HS
O-Acetyl-L-serine[c]	O-Acetyl-L-serine	C00979	ACETYLSERINE
L-Cystathionine[c]	L-Cystathionine	C02291	L-CYSTATHIONINE
2-Oxobutanoate[c]	2-Oxobutanoate	C00109	2-OXOBUTANOATE
L-Homocysteine[c]	L-Homocysteine	C00155	HOMO-CYS
Reduced thioredoxin[c]	Reduced thioredoxin	C00342	Red-Thioredoxin
Oxidized thioredoxin[c]	Oxidized thioredoxin	C00343	Ox-Thioredoxin
Sulfate[c]	Sulfate	C00059	SULFATE
L-2,4-Diaminobutanoate[c]	L-2,4-Diaminobutanoate	C03283	CPD-470
N4-acetyl-L-2.4-diaminobutanoate[c]	N4-acetyl-L-2.4-diaminobutanoate	C06442	N-ACETYL-L-24-DIAMINOBUTANOATE
L-Aspartate 4-semialdehyde[c]	L-Aspartate 4-semialdehyde	C00441	L-ASPARTATE-SEMIALDEHYDE
L-ectoine[c]	L-ectoine	C06231	ECTOINE
5-hydroxyectoine[c]	5-hydroxyectoine	C16432	CPD-19755
L-Histidine[c]	L-Histidine	C00135	HIS
L-Isoleucine[c]	L-Isoleucine	C00407	ILE
L-Leucine[c]	L-Leucine	C00123	LEU
L-Lysine[c]	L-Lysine	C00047	LYS
L-Phenylalanine[c]	L-Phenylalanine	C00079	PHE
L-Valine[c]	L-Valine	C00183	VAL
dATP[c]	dATP	C00131	DATP
dCTP[c]	dCTP	C00458	DCTP
dGTP[c]	dGTP	C00286	DGTP
dTTP[c]	dTTP	C00459	TTP
cardiolipin (isotetratetradecanoyl, iso-C14:0)[c]	cardiolipin (isotetratetradecanoyl, iso-C14:0)	C05980
cardiolipin (isotetrapentadecanoyl, iso-C15:0)[c]	cardiolipin (isotetrapentadecanoyl, iso-C15:0)	C05980
cardiolipin (ante-isotetrapentadecanoyl, ante-iso-C15:0)[c]	cardiolipin (ante-isotetrapentadecanoyl, ante-iso-C15:0)	C05980
cardiolipin (isotetrahexadecanoyl, iso-C16:0)[c]	cardiolipin (isotetrahexadecanoyl, iso-C16:0)	C05980
cardiolipin (isotetraheptadecanoyl, iso-C17:0)[c]	cardiolipin (isotetraheptadecanoyl, iso-C17:0)	C05980
cardiolipin (ante-isotetraheptadecanoyl, ante-iso-C17:0)[c]	cardiolipin (ante-isotetraheptadecanoyl, ante-iso-C17:0)	C05980
cardiolipin (tetratetradecanoyl, n-C14:0)[c]	cardiolipin (tetratetradecanoyl, n-C14:0)	C05980	CPD-19676
cardiolipin (tetrapentadecanoyl, n-C15:0)[c]	cardiolipin (tetrapentadecanoyl, n-C15:0)	C05980
cardiolipin (tetrahexadec-9-enoyl, n-C16:1)[c]	cardiolipin (tetrahexadec-9-enoyl, n-C16:1)	C05980	CPD-19674
cardiolipin (tetrahexadecanoyl, n-C16:0)[c]	cardiolipin (tetrahexadecanoyl, n-C16:0)	C05980	CPD-12824
phosphatidylethanolamine (diisotetradecanoyl, iso-C14:0)[c]	phosphatidylethanolamine (diisotetradecanoyl, iso-C14:0)	C00350
phosphatidylethanolamine (diisopentadecanoyl, iso-C15:0)[c]	phosphatidylethanolamine (diisopentadecanoyl, iso-C15:0)	C00350
phosphatidylethanolamine (diante-isopentadecanoyl, ante-iso-C15:0)[c]	phosphatidylethanolamine (diante-isopentadecanoyl, ante-iso-C15:0)	C00350
phosphatidylethanolamine (diisohexadecanoyl, iso-C16:0)[c]	phosphatidylethanolamine (diisohexadecanoyl, iso-C16:0)	C00350
phosphatidylethanolamine (diisoheptadecanoyl, iso-C17:0)[c]	phosphatidylethanolamine (diisoheptadecanoyl, iso-C17:0)	C00350
phosphatidylethanolamine (diante-isoheptadecanoyl, ante-iso-C17:0)[c]	phosphatidylethanolamine (diante-isoheptadecanoyl, ante-iso-C17:0)	C00350
phosphatidylethanolamine (ditetradecanoyl, n-C14:0)[c]	phosphatidylethanolamine (ditetradecanoyl, n-C14:0)	C00350	CPD-17087
phosphatidylethanolamine (dipentadecanoyl, n-C15:0)[c]	phosphatidylethanolamine (dipentadecanoyl, n-C15:0)	C00350
phosphatidylethanolamine (dihexadec-9enoyl, n-C16:1)[c]	phosphatidylethanolamine (dihexadec-9enoyl, n-C16:1)	C00350	CPD-17086
phosphatidylethanolamine (dihexadecanoyl, n-C16:0)[c]	phosphatidylethanolamine (dihexadecanoyl, n-C16:0)	C00350	CPD-12819
phosphatidylinositol (diisotetradecanoyl, iso-C14:0)[c]	phosphatidylinositol (diisotetradecanoyl, iso-C14:0)	C01194	1-PHOSPHATIDYL-MYO-INOSITOL
phosphatidylinositol (diisopentadecanoyl, iso-C15:0)[c]	phosphatidylinositol (diisopentadecanoyl, iso-C15:0)	C01194	1-PHOSPHATIDYL-MYO-INOSITOL
phosphatidylinositol (diante-isopentadecanoyl, ante-iso-C15:0)[c]	phosphatidylinositol (diante-isopentadecanoyl, ante-iso-C15:0)	C01194	1-PHOSPHATIDYL-MYO-INOSITOL
phosphatidylinositol (diisohexadecanoyl, iso-C16:0)[c]	phosphatidylinositol (diisohexadecanoyl, iso-C16:0)	C01194	1-PHOSPHATIDYL-MYO-INOSITOL
phosphatidylinositol (diisoheptadecanoyl, iso-C17:0)[c]	phosphatidylinositol (diisoheptadecanoyl, iso-C17:0)	C01194	1-PHOSPHATIDYL-MYO-INOSITOL
phosphatidylinositol (diante-isoheptadecanoyl, ante-iso-C17:0)[c]	phosphatidylinositol (diante-isoheptadecanoyl, ante-iso-C17:0)	C01194	1-PHOSPHATIDYL-MYO-INOSITOL
phosphatidylinositol (ditetradecanoyl, n-C14:0)[c]	phosphatidylinositol (ditetradecanoyl, n-C14:0)	C01194	1-PHOSPHATIDYL-MYO-INOSITOL
phosphatidylinositol (dipentadecanoyl, n-C15:0)[c]	phosphatidylinositol (dipentadecanoyl, n-C15:0)	C01194	1-PHOSPHATIDYL-MYO-INOSITOL
phosphatidylinositol (dihexadec-9enoyl, n-C16:1)[c]	phosphatidylinositol (dihexadec-9enoyl, n-C16:1)	C01194	1-PHOSPHATIDYL-MYO-INOSITOL
phosphatidylinositol (dihexadecanoyl, n-C16:0)[c]	phosphatidylinositol (dihexadecanoyl, n-C16:0)	C01194	1-PHOSPHATIDYL-MYO-INOSITOL
1,2-diisotetradecanoyl-sn-glycerol 3-phosphate[c]	1,2-diisotetradecanoyl-sn-glycerol 3-phosphate	C00416
1,2-diisopentadecanoyl-sn-glycerol 3-phosphate[c]	1,2-diisopentadecanoyl-sn-glycerol 3-phosphate	C00416
1,2-diante-isopentadecanoyl-sn-glycerol 3-phosphate[c]	1,2-diante-isopentadecanoyl-sn-glycerol 3-phosphate	C00416
1,2-diisohexadecanoyl-sn-glycerol 3-phosphate[c]	1,2-diisohexadecanoyl-sn-glycerol 3-phosphate	C00416
1,2-diisoheptadecanoyl-sn-glycerol 3-phosphate[c]	1,2-diisoheptadecanoyl-sn-glycerol 3-phosphate	C00416
1,2-diante-isoheptadecanoyl-sn-glycerol 3-phosphate[c]	1,2-diante-isoheptadecanoyl-sn-glycerol 3-phosphate	C00416
1,2-ditetradecanoyl-sn-glycerol 3-phosphate[c]	1,2-ditetradecanoyl-sn-glycerol 3-phosphate	C00416	CPD0-1425
1,2-dipentadecanoyl-sn-glycerol 3-phosphate[c]	1,2-dipentadecanoyl-sn-glycerol 3-phosphate	C00416
1,2-dihexadec-9-enoyl-sn-glycerol 3-phosphate[c]	1,2-dihexadec-9-enoyl-sn-glycerol 3-phosphate	C00416
1,2-dihexadecanoyl-sn-glycerol 3-phosphate[c]	1,2-dihexadecanoyl-sn-glycerol 3-phosphate	C00416	CPD0-1422
Triacylglycerol (triisotetradecanoyl, iso-C14:0)[c]	Triacylglycerol (triisotetradecanoyl, iso-C14:0)	C00422	Triacylglycerides
Triacylglycerol (triisopentadecanoyl, iso-C15:0)[c]	Triacylglycerol (triisopentadecanoyl, iso-C15:0)	C00422	Triacylglycerides
Triacylglycerol (triante-isopentadecanoyl, ante-iso-C15:0)[c]	Triacylglycerol (triante-isopentadecanoyl, ante-iso-C15:0)	C00422	Triacylglycerides
Triacylglycerol (triisohexadecanoyl, iso-C16:0)[c]	Triacylglycerol (triisohexadecanoyl, iso-C16:0)	C00422	Triacylglycerides
Triacylglycerol (triisoheptadecanoyl, iso-C17:0)[c]	Triacylglycerol (triisoheptadecanoyl, iso-C17:0)	C00422	Triacylglycerides
Triacylglycerol (triante-isoheptadecanoyl, ante-iso-C17:0)[c]	Triacylglycerol (triante-isoheptadecanoyl, ante-iso-C17:0)	C00422	Triacylglycerides
Triacylglycerol (tritetradecanoyl, n-C14:0)[c]	Triacylglycerol (tritetradecanoyl, n-C14:0)	C00422	Triacylglycerides
Triacylglycerol (tripentadecanoyl, n-C15:0)[c]	Triacylglycerol (tripentadecanoyl, n-C15:0)	C00422	Triacylglycerides
Triacylglycerol (trihexadec-9-enoyl, n-C16:1)[c]	Triacylglycerol (trihexadec-9-enoyl, n-C16:1)	C00422	Triacylglycerides
Triacylglycerol (trihexadecanoyl, n-C16:0)[c]	Triacylglycerol (trihexadecanoyl, n-C16:0)	C00422	Triacylglycerides
two disacharide linked murein units, tetrapeptide corsslinked tetrapeptide (A2pm->D-ala) (middle of chain)[c]	two disacharide linked murein units, tetrapeptide corsslinked tetrapeptide (A2pm->D-ala) (middle of chain)
two linked disacharide tetrapeptide murein units (uncrosslinked, middle of chain)[c]	two linked disacharide tetrapeptide murein units (uncrosslinked, middle of chain)		CPD0-2269
glycerol teichoic acid (n=25), unlinked, unsubstituted[c]	glycerol teichoic acid (n=25), unlinked, unsubstituted
glycerol teichoic acid (n=25), unlinked, D-ala substituted[c]	glycerol teichoic acid (n=25), unlinked, D-ala substituted
glycerol teichoic acid (n=25), unlinked, glucose substituted[c]	glycerol teichoic acid (n=25), unlinked, glucose substituted
glycogen[c]	glycogen	C00182	Glycogens
10-Formyltetrahydrofolate[c]	10-Formyltetrahydrofolate	C00234	FORMYL-THF-GLU-N
Spermidine[c]	Spermidine	C00315	SPERMIDINE
Spermine[c]	Spermine	C00750	SPERMINE
Calcium[c]	Calcium	C00076	CA+2
Chloride[c]	Chloride	C00698	CL-
Mn2+[c]	Mn2+	C00034
magnesium[c]	magnesium	C00305	MG+2
nickel[c]	nickel	C00291
potassium[c]	potassium	C00238	K+
Zinc[c]	Zinc	C00038	ZN+2
E-3-carboxy-2-pentenedioate 6-methyl ester[c]	E-3-carboxy-2-pentenedioate 6-methyl ester	C11514	MONOMETHYL-ESTER-OF-TRANS-ACONITATE
germicidin A[c]	germicidin A
germicidin B[c]	germicidin B
germicidin C[c]	germicidin C
germicidin D[c]	germicidin D
undecylprodigiosin[c]	undecylprodigiosin	C12023	CPD-17025
1,5-Diaminopentane[e]	1,5-Diaminopentane	C01672
1-alpha-D-Galactosyl-myo-inositol[e]	1-alpha-D-Galactosyl-myo-inositol	C01235
2',3'-Cyclic AMP[e]	2',3'-Cyclic AMP	C02353
2',3'-Cyclic CMP[e]	2',3'-Cyclic CMP	C02354
2',3'-Cyclic GMP[e]	2',3'-Cyclic GMP	C06194
2',3'-Cyclic UMP[e]	2',3'-Cyclic UMP	C02355
meso-2,6-Diaminoheptanedioate[e]	meso-2,6-Diaminoheptanedioate	C00680
2-Dehydro-3-deoxy-D-gluconate[e]	2-Dehydro-3-deoxy-D-gluconate	C00204
3'-AMP[e]	3'-AMP	C01367
3'-cmp[e]	3'-cmp	C05822
3'-GMP[e]	3'-GMP	C06193
3'-UMP[e]	3'-UMP	C01368
4-Aminobutanoate[e]	4-Aminobutanoate	C00334
5-Dehydro-D-gluconate[e]	5-Dehydro-D-gluconate	C01062
5-Methylthio-D-ribose[e]	5-Methylthio-D-ribose	C03089
D-Arabinitol[e]	D-Arabinitol	C01904
Acetate[e]	Acetate	C00033
Acetaldehyde[e]	Acetaldehyde	C00084
N-Acetyl-D-glucosamine[e]	N-Acetyl-D-glucosamine	C00140
O-Acetyl-L-serine[e]	O-Acetyl-L-serine	C00979
Adenine[e]	Adenine	C00147
Adenosine[e]	Adenosine	C00212
Agmatine[e]	Agmatine	C00179
2-Oxoglutarate[e]	2-Oxoglutarate	C00026
D-Alanyl-D-alanine[e]	D-Alanyl-D-alanine	C00993
beta-Alanine[e]	beta-Alanine	C00099
D-Alanine[e]	D-Alanine	C00133
L-Alanine[e]	L-Alanine	C00041
Allantoin[e]	Allantoin	C02350
AMP[e]	AMP	C00020
L-Arabinose[e]	L-Arabinose	C00259
L-Arginine[e]	L-Arginine	C00062
L-Asparagine[e]	L-Asparagine	C00152
arsenite[e]	arsenite	C06697
L-Aspartate[e]	L-Aspartate	C00049
(R)-3-Hydroxybutanoate[e]	(R)-3-Hydroxybutanoate	C01089
Biotin[e]	Biotin	C00120
Calcium[e]	Calcium	C00076
Cobinamide[e]	Cobinamide	C05774
Cob(I)alamin[e]	Cob(I)alamin	C00853
Cadmium[e]	Cadmium	C01413
calcium-dependent antibiotics 2b[e]	calcium-dependent antibiotics 2b
Cellobiose[e]	Cellobiose	C00185
Choline[e]	Choline	C00114
N,N'-diacetylchitobiose[e]	N,N'-diacetylchitobiose	C01674
Citrate[e]	Citrate	C00158
Chloride[e]	Chloride	C00698
CMP[e]	CMP	C00055
CO2[e]	CO2	C00011
Co2+[e]	Co2+	C00175
Coelichelin (unloaded)[e]	Coelichelin (unloaded)	C15719
Cytosine[e]	Cytosine	C00380
Cu+[e]	Cu+	C00070
Cu2+[e]	Cu2+	C00070
L-Cysteine[e]	L-Cysteine	C00097
Cytidine[e]	Cytidine	C00475
Deoxyadenosine[e]	Deoxyadenosine	C00559
dAMP[e]	dAMP	C00360
dCMP[e]	dCMP	C00239
Deoxycytidine[e]	Deoxycytidine	C00881
Ferrioxamine B (unloaded)[e]	Ferrioxamine B (unloaded)	C07597
Ferrioxamine E (unloaded)[e]	Ferrioxamine E (unloaded)	C07597
dGMP[e]	dGMP	C00362
Deoxyguanosine[e]	Deoxyguanosine	C00330
Dihydroxyacetone[e]	Dihydroxyacetone	C00184
dIMP[e]	dIMP	C06196
Deoxyinosine[e]	Deoxyinosine	C05512
Deoxyribose[e]	Deoxyribose	C01801
dTMP[e]	dTMP	C00364
dUMP[e]	dUMP	C00365
Deoxyuridine[e]	Deoxyuridine	C00526
Epimelibiose[e]	Epimelibiose	C05400
Ethanolamine[e]	Ethanolamine	C00189
Ethanol[e]	Ethanol	C00469
Formaldehyde[e]	Formaldehyde	C00067
Fe2+[e]	Fe2+	C00023
Fe3+[e]	Fe3+	C14819
Ferricoelichelin[e]	Ferricoelichelin
Ferrioxamine B[e]	Ferrioxamine B	C07597
Ferrioxamine E[e]	Ferrioxamine E	C07597
Formate[e]	Formate	C00058
D-Fructose[e]	D-Fructose	C00095
Fumarate[e]	Fumarate	C00122
sn-Glycero-3-phosphocholine[e]	sn-Glycero-3-phosphocholine	C00670
sn-Glycero-3-phosphoethanolamine[e]	sn-Glycero-3-phosphoethanolamine	C01233
Glycerophosphoglycerol[e]	Glycerophosphoglycerol	C03274
sn-Glycero-3-phospho-1-inositol[e]	sn-Glycero-3-phospho-1-inositol	C01225
Glycerophosphoserine[e]	Glycerophosphoserine
gamma-actinorhodin[e]	gamma-actinorhodin	C06691
D-Galactose[e]	D-Galactose	C00124
D-Galactonate[e]	D-Galactonate	C00880
Galactosylglycerol[e]	Galactosylglycerol	C05401
D-Gluconate[e]	D-Gluconate	C00257
D-Glucarate[e]	D-Glucarate	C00818
L-Glutamine[e]	L-Glutamine	C00064
L-Glutamate[e]	L-Glutamate	C00025
Glycine[e]	Glycine	C00037
D-Glyceraldehyde[e]	D-Glyceraldehyde	C00577
Glycine betaine[e]	Glycine betaine	C00719
Glycerol[e]	Glycerol	C00116
Glycerol 3-phosphate[e]	Glycerol 3-phosphate	C00093
Glycolate[e]	Glycolate	C00160
(R)-Glycerate[e]	(R)-Glycerate	C00258
GMP[e]	GMP	C00144
Guanosine[e]	Guanosine	C00387
Guanine[e]	Guanine	C00242
Hydrogen peroxide[e]	Hydrogen peroxide	C00027
Hydrogen sulfide[e]	Hydrogen sulfide	C00283
L-Histidine[e]	L-Histidine	C00135
L-Homoserine[e]	L-Homoserine	C00263
L-Idonate[e]	L-Idonate	C00770
L-Isoleucine[e]	L-Isoleucine	C00407
IMP[e]	IMP	C00130
Indole[e]	Indole	C00463
myo-Inositol[e]	myo-Inositol	C00137
Inosine[e]	Inosine	C00294
potassium[e]	potassium	C00238
D-Lactate[e]	D-Lactate	C00256
L-Lactate[e]	L-Lactate	C00186
L-alanine-D-glutamate[e]	L-alanine-D-glutamate
Lactose[e]	Lactose	C00243
L-Leucine[e]	L-Leucine	C00123
Lipoate[e]	Lipoate	C00725
L-Lysine[e]	L-Lysine	C00047
L-Lyxose[e]	L-Lyxose	C01508
L-Malate[e]	L-Malate	C00149
D-Mannose[e]	D-Mannose	C00159
Melibiose[e]	Melibiose	C05402
Melibiitol[e]	Melibiitol	C05399
Methanol[e]	Methanol	C00132
L-Methionine[e]	L-Methionine	C00073
magnesium[e]	magnesium	C00305
Mn2+[e]	Mn2+	C00034
D-Mannitol[e]	D-Mannitol	C00392
Molybdate[e]	Molybdate	C06232
Nitrous oxide[e]	Nitrous oxide	C00887
Sodium[e]	Sodium	C01330
Nicotinate[e]	Nicotinate	C00253
Ammonium[e]	Ammonium	C01342
nickel[e]	nickel	C00291
NMN[e]	NMN	C00455
Nitric oxide[e]	Nitric oxide	C00533
Nitrite[e]	Nitrite	C00088
Nitrate[e]	Nitrate	C00244
O2[e]	O2	C00007
Ornithine[e]	Ornithine	C01602
Orotate[e]	Orotate	C00295
Phenylacetaldehyde[e]	Phenylacetaldehyde	C00601
L-Phenylalanine[e]	L-Phenylalanine	C00079
Phosphate[e]	Phosphate	C00009
(R)-Pantothenate[e]	(R)-Pantothenate	C00864
Propionate (n-C3:0)[e]	Propionate (n-C3:0)	C00163
L-Proline[e]	L-Proline	C00148
Putrescine[e]	Putrescine	C00134
Pyridoxamine[e]	Pyridoxamine	C00534
Pyridoxal[e]	Pyridoxal	C00250
Pyridoxine[e]	Pyridoxine	C00314
Pyruvate[e]	Pyruvate	C00022
Raffinose[e]	Raffinose	C00492
D-Ribose[e]	D-Ribose	C00121
L-Rhamnose[e]	L-Rhamnose	C00507
Salicin[e]	Salicin	C01451
D-Sorbitol[e]	D-Sorbitol	C00794
L-Serine[e]	L-Serine	C00065
Shikimate[e]	Shikimate	C00493
Sulfate[e]	Sulfate	C00059
Spermidine[e]	Spermidine	C00315
Succinate[e]	Succinate	C00042
D-tartrate[e]	D-tartrate	C02107
Taurine[e]	Taurine	C00245
Thiamin[e]	Thiamin	C00378
L-Threonine[e]	L-Threonine	C00188
Thymine[e]	Thymine	C00178
Thymidine[e]	Thymidine	C00214
Trehalose[e]	Trehalose	C01083
L-Tryptophan[e]	L-Tryptophan	C00078
tungstate[e]	tungstate
L-Tyrosine[e]	L-Tyrosine	C00082
UMP[e]	UMP	C00105
Uracil[e]	Uracil	C00106
Urea[e]	Urea	C00086
Uridine[e]	Uridine	C00299
L-Valine[e]	L-Valine	C00183
Vanillate[e]	Vanillate	C06672
Xanthine[e]	Xanthine	C00385
Xanthosine 5'-phosphate[e]	Xanthosine 5'-phosphate	C00655
Xanthosine[e]	Xanthosine	C01762
D-Xylose[e]	D-Xylose	C00181
Xylitol[e]	Xylitol	C00379
Zinc[e]	Zinc	C00038
5-Formyltetrahydrofolate[c]	5-Formyltetrahydrofolate	C03479	N5-Formyl-THF-Glu-N
5,10-Methenyltetrahydrofolate[c]	5,10-Methenyltetrahydrofolate	C00445	5-10-METHENYL-THF-GLU-N
(2S)-ethylmalonyl-CoA[c]	(2S)-ethylmalonyl-CoA	C18026	CPD-9406
(S)-Methylmalonyl-CoA[c]	(S)-Methylmalonyl-CoA	C00683	D-METHYL-MALONYL-COA
Dodecanoly-phosphate (n-C12:0)[c]	Dodecanoly-phosphate (n-C12:0)
Tetradecanoyl-phosphate (n-C14:0)[c]	Tetradecanoyl-phosphate (n-C14:0)
Tetradecanoyl-phosphate (n-C14:1)[c]	Tetradecanoyl-phosphate (n-C14:1)
Pentadecanoyl-phosphate (n-C15:0)[c]	Pentadecanoyl-phosphate (n-C15:0)
Hexadecanoyl-phosphate (n-C16:0)[c]	Hexadecanoyl-phosphate (n-C16:0)
Hexadecanoyl-phosphate (n-C16:1)[c]	Hexadecanoyl-phosphate (n-C16:1)
heptadecanoyl-phosphate (n-C17:0)[c]	heptadecanoyl-phosphate (n-C17:0)
Octadecanoyl-phosphate (n-C18:0)[c]	Octadecanoyl-phosphate (n-C18:0)
Octadecanoyl-phosphate (n-C18:1)[c]	Octadecanoyl-phosphate (n-C18:1)
Ante-isopentadecanoyl-phosphate (ante-iso-C15:0)[c]	Ante-isopentadecanoyl-phosphate (ante-iso-C15:0)
Ante-isoheptadecanoyl-phosphate (ante-iso-C17:0)[c]	Ante-isoheptadecanoyl-phosphate (ante-iso-C17:0)
Isotetradecanoyl-phosphate (iso-C14:0)[c]	Isotetradecanoyl-phosphate (iso-C14:0)
Isopentadecanoyl-phosphate (iso-C15:0)[c]	Isopentadecanoyl-phosphate (iso-C15:0)
Isohexadecanoyl-phosphate (n-C16:0)[c]	Isohexadecanoyl-phosphate (n-C16:0)
Isoheptadecanoyl-phosphate (iso-C17:0)[c]	Isoheptadecanoyl-phosphate (iso-C17:0)
Isooctadecanoyl-phosphate (n-C18:0)[c]	Isooctadecanoyl-phosphate (n-C18:0)
1-dodecanoyl-sn-glycerol 3-phosphate[c]	1-dodecanoyl-sn-glycerol 3-phosphate	C00681	CPD0-2200
1,2-didodecanoyl-sn-glycerol 3-phosphate[c]	1,2-didodecanoyl-sn-glycerol 3-phosphate	C00416
1-tetradecanoyl-sn-glycerol 3-phosphate[c]	1-tetradecanoyl-sn-glycerol 3-phosphate	C00681	CPD-18379
1-tetradec-7-enoyl-sn-glycerol 3-phosphate[c]	1-tetradec-7-enoyl-sn-glycerol 3-phosphate	C00681
1,2-ditetradec-7-enoyl-sn-glycerol 3-phosphate[c]	1,2-ditetradec-7-enoyl-sn-glycerol 3-phosphate	C00416
1-pentadecanoyl-sn-glycerol 3-phosphate[c]	1-pentadecanoyl-sn-glycerol 3-phosphate	C00681
1-hexadecanoyl-sn-glycerol 3-phosphate[c]	1-hexadecanoyl-sn-glycerol 3-phosphate	C00681
1-hexadec-9-enoyl-sn-glycerol 3-phosphate[c]	1-hexadec-9-enoyl-sn-glycerol 3-phosphate	C00681
1-heptadecanoyl-sn-glycerol 3-phosphate[c]	1-heptadecanoyl-sn-glycerol 3-phosphate	C00681
1,2-diheptadecanoyl-sn-glycerol 3-phosphate[c]	1,2-diheptadecanoyl-sn-glycerol 3-phosphate	C00416
1-octadecanoyl-sn-glycerol 3-phosphate[c]	1-octadecanoyl-sn-glycerol 3-phosphate	C00681	CPD0-2113
1,2-dioctadecanoyl-sn-glycerol 3-phosphate[c]	1,2-dioctadecanoyl-sn-glycerol 3-phosphate	C00416	CPD0-1423
1-octadec-11-enoyl-sn-glycerol 3-phosphate[c]	1-octadec-11-enoyl-sn-glycerol 3-phosphate	C00681
1,2-dioctadec-11-enoyl-sn-glycerol 3-phosphate[c]	1,2-dioctadec-11-enoyl-sn-glycerol 3-phosphate	C00416
1-ante-isopentadecanoyl-sn-glycerol 3-phosphate[c]	1-ante-isopentadecanoyl-sn-glycerol 3-phosphate	C00681
1-ante-isoheptadecanoyl-sn-glycerol 3-phosphate[c]	1-ante-isoheptadecanoyl-sn-glycerol 3-phosphate	C00681
1-isotetradecanoyl-sn-glycerol 3-phosphate[c]	1-isotetradecanoyl-sn-glycerol 3-phosphate	C00681
1-isopentadecanoyl-sn-glycerol 3-phosphate[c]	1-isopentadecanoyl-sn-glycerol 3-phosphate	C00681
1-isohexadecanoyl-sn-glycerol 3-phosphate[c]	1-isohexadecanoyl-sn-glycerol 3-phosphate	C00681
1-isoheptadecanoyl-sn-glycerol 3-phosphate[c]	1-isoheptadecanoyl-sn-glycerol 3-phosphate	C00681
1-isooctadecanoyl-sn-glycerol 3-phosphate[c]	1-isooctadecanoyl-sn-glycerol 3-phosphate	C00681
1,2-diisooctadecanoyl-sn-glycerol 3-phosphate[c]	1,2-diisooctadecanoyl-sn-glycerol 3-phosphate	C00416
Pentadecanoate (n-C15:0)[c]	Pentadecanoate (n-C15:0)	C16537	CPD-8462
heptadecanoate (n-C17:0)[c]	heptadecanoate (n-C17:0)
Ante-isopentadecanoate (ante-iso-C15:0)[c]	Ante-isopentadecanoate (ante-iso-C15:0)
Ante-isoheptadecanoate (ante-iso-C17:0)[c]	Ante-isoheptadecanoate (ante-iso-C17:0)
Isotetradecanoate (iso-C14:0)[c]	Isotetradecanoate (iso-C14:0)
Isopentadecanoate (iso-C15:0)[c]	Isopentadecanoate (iso-C15:0)
Isohexadecanoate (n-C16:0)[c]	Isohexadecanoate (n-C16:0)
Isoheptadecanoate (iso-C17:0)[c]	Isoheptadecanoate (iso-C17:0)
Isooctadecanoate (n-C18:0)[c]	Isooctadecanoate (n-C18:0)
Phosphatidylglycerol (didodecanoyl, n-C12:0)[c]	Phosphatidylglycerol (didodecanoyl, n-C12:0)	C00344
cardiolipin (tetradodecanoyl, n-C12:0)[c]	cardiolipin (tetradodecanoyl, n-C12:0)	C05980
Phosphatidylglycerol (ditetradecanoyl, n-C14:0)[c]	Phosphatidylglycerol (ditetradecanoyl, n-C14:0)	C00344	CPD-19677
Phosphatidylglycerol (ditetradec-7-enoyl, n-C14:1)[c]	Phosphatidylglycerol (ditetradec-7-enoyl, n-C14:1)	C00344
cardiolipin (tetratetradec-7-enoyl, n-C14:1)[c]	cardiolipin (tetratetradec-7-enoyl, n-C14:1)	C05980
Phosphatidylglycerol (dipentadecanoyl, n-C15:0)[c]	Phosphatidylglycerol (dipentadecanoyl, n-C15:0)	C00344
Phosphatidylglycerol (dihexadecanoyl, n-C16:0)[c]	Phosphatidylglycerol (dihexadecanoyl, n-C16:0)	C00344	CPD-8260
Phosphatidylglycerol (dihexadec-9-enoyl, n-C16:1)[c]	Phosphatidylglycerol (dihexadec-9-enoyl, n-C16:1)	C00344	CPD0-2330
Phosphatidylglycerol (diheptadecanoyl, n-C17:0)[c]	Phosphatidylglycerol (diheptadecanoyl, n-C17:0)	C00344
cardiolipin (tetraheptadecanoyl, n-C17:0)[c]	cardiolipin (tetraheptadecanoyl, n-C17:0)	C05980
Phosphatidylglycerol (dioctadecanoyl, n-C18:0)[c]	Phosphatidylglycerol (dioctadecanoyl, n-C18:0)	C00344	CPD-12822
cardiolipin (tetraoctadecanoyl, n-C18:0)[c]	cardiolipin (tetraoctadecanoyl, n-C18:0)	C05980
Phosphatidylglycerol (dioctadec-11-enoyl, n-C18:1)[c]	Phosphatidylglycerol (dioctadec-11-enoyl, n-C18:1)	C00344	CPD-18396
cardiolipin (tetraoctadec-11-enoyl, n-C18:1)[c]	cardiolipin (tetraoctadec-11-enoyl, n-C18:1)	C05980	CPD-19675
Phosphatidylglycerol (diante-isopentadecanoyl, ante-iso-C15:0)[c]	Phosphatidylglycerol (diante-isopentadecanoyl, ante-iso-C15:0)	C00344
Phosphatidylglycerol (diante-isoheptadecanoyl, ante-iso-C17:0)[c]	Phosphatidylglycerol (diante-isoheptadecanoyl, ante-iso-C17:0)	C00344
Phosphatidylglycerol (diisotetradecanoyl, iso-C14:0)[c]	Phosphatidylglycerol (diisotetradecanoyl, iso-C14:0)	C00344
Phosphatidylglycerol (diisopentadecanoyl, iso-C15:0)[c]	Phosphatidylglycerol (diisopentadecanoyl, iso-C15:0)	C00344
Phosphatidylglycerol (diisohexadecanoyl, iso-C16:0)[c]	Phosphatidylglycerol (diisohexadecanoyl, iso-C16:0)	C00344
Phosphatidylglycerol (diisoheptadecanoyl, iso-C17:0)[c]	Phosphatidylglycerol (diisoheptadecanoyl, iso-C17:0)	C00344
Phosphatidylglycerol (diisooctadecanoyl, iso-C18:0)[c]	Phosphatidylglycerol (diisooctadecanoyl, iso-C18:0)	C00344
cardiolipin (isotetraoctadecanoyl, iso-C18:0)[c]	cardiolipin (isotetraoctadecanoyl, iso-C18:0)	C05980
CDP-1,2-didodecanoylglycerol[c]	CDP-1,2-didodecanoylglycerol	C00269
CDP-1,2-ditetradecanoylglycerol[c]	CDP-1,2-ditetradecanoylglycerol	C00269	CPD-18388
CDP-1,2-ditetradec-7-enoylglycerol[c]	CDP-1,2-ditetradec-7-enoylglycerol	C00269
CDP-1,2-dipentadecanoylglycerol[c]	CDP-1,2-dipentadecanoylglycerol	C00269
CDP-1,2-dihexadecanoylglycerol[c]	CDP-1,2-dihexadecanoylglycerol	C00269
CDP-1,2-dihexadec-9-enoylglycerol[c]	CDP-1,2-dihexadec-9-enoylglycerol	C00269
CDP-1,2-diheptadecanoylglycerol[c]	CDP-1,2-diheptadecanoylglycerol	C00269
CDP-1,2-dioctadecanoylglycerol[c]	CDP-1,2-dioctadecanoylglycerol	C00269	CPD-12814
CDP-1,2-dioctadec-11-enoylglycerol[c]	CDP-1,2-dioctadec-11-enoylglycerol	C00269
CDP-1,2-diante-isopentadecanoylglycerol[c]	CDP-1,2-diante-isopentadecanoylglycerol	C00269
CDP-1,2-diante-isoheptadecanoylglycerol[c]	CDP-1,2-diante-isoheptadecanoylglycerol	C00269
CDP-1,2-diisotetradecanoylglycerol[c]	CDP-1,2-diisotetradecanoylglycerol	C00269
CDP-1,2-diisopentadecanoylglycerol[c]	CDP-1,2-diisopentadecanoylglycerol	C00269
CDP-1,2-diisohexadecanoylglycerol[c]	CDP-1,2-diisohexadecanoylglycerol	C00269
CDP-1,2-diisoheptadecanoylglycerol[c]	CDP-1,2-diisoheptadecanoylglycerol	C00269
CDP-1,2-diisooctadecanoylglycerol[c]	CDP-1,2-diisooctadecanoylglycerol	C00269
sn-Glycero-3-phosphocholine[c]	sn-Glycero-3-phosphocholine	C00670	L-1-GLYCERO-PHOSPHORYLCHOLINE
Choline[c]	Choline	C00114	CHOLINE
sn-Glycero-3-phosphoethanolamine[c]	sn-Glycero-3-phosphoethanolamine	C01233	L-1-GLYCEROPHOSPHORYLETHANOL-AMINE
Glycerophosphoserine[c]	Glycerophosphoserine		CPD0-2030
Glycerophosphoglycerol[c]	Glycerophosphoglycerol	C03274	GLYCEROPHOSPHOGLYCEROL
sn-Glycero-3-phospho-1-inositol[c]	sn-Glycero-3-phospho-1-inositol	C01225	CPD-541
1,2-Diacyl-sn-glycerol (didodecanoyl, n-C12:0)[c]	1,2-Diacyl-sn-glycerol (didodecanoyl, n-C12:0)	C00641	DIACYLGLYCEROL
1,2-Diacyl-sn-glycerol (ditetradecanoyl, n-C14:0)[c]	1,2-Diacyl-sn-glycerol (ditetradecanoyl, n-C14:0)	C00641	DIACYLGLYCEROL
1,2-Diacyl-sn-glycerol (ditetradec-7-enoyl, n-C14:1)[c]	1,2-Diacyl-sn-glycerol (ditetradec-7-enoyl, n-C14:1)	C00641	DIACYLGLYCEROL
1,2-Diacyl-sn-glycerol (dipentadecanoyl, n-C15:0)[c]	1,2-Diacyl-sn-glycerol (dipentadecanoyl, n-C15:0)	C00641	DIACYLGLYCEROL
1,2-Diacyl-sn-glycerol (dihexadecanoyl, n-C16:0)[c]	1,2-Diacyl-sn-glycerol (dihexadecanoyl, n-C16:0)	C00641	DIACYLGLYCEROL
1,2-Diacyl-sn-glycerol (dihexadec-9-enoyl, n-C16:1)[c]	1,2-Diacyl-sn-glycerol (dihexadec-9-enoyl, n-C16:1)	C00641	DIACYLGLYCEROL
1,2-Diacyl-sn-glycerol (diheptadecanoyl, n-C17:0)[c]	1,2-Diacyl-sn-glycerol (diheptadecanoyl, n-C17:0)	C00641	DIACYLGLYCEROL
1,2-Diacyl-sn-glycerol (dioctadecanoyl, n-C18:0)[c]	1,2-Diacyl-sn-glycerol (dioctadecanoyl, n-C18:0)	C00641	DIACYLGLYCEROL
1,2-Diacyl-sn-glycerol (dioctadec-11-enoyl, n-C18:1)[c]	1,2-Diacyl-sn-glycerol (dioctadec-11-enoyl, n-C18:1)	C00641	DIACYLGLYCEROL
1,2-Diacyl-sn-glycerol (diante-isopentadecanoyl, ante-iso-C15:0)[c]	1,2-Diacyl-sn-glycerol (diante-isopentadecanoyl, ante-iso-C15:0)	C00641	DIACYLGLYCEROL
1,2-Diacyl-sn-glycerol (diante-isoheptadecanoyl, ante-iso-C17:0)[c]	1,2-Diacyl-sn-glycerol (diante-isoheptadecanoyl, ante-iso-C17:0)	C00641	DIACYLGLYCEROL
1,2-Diacyl-sn-glycerol (diisotetradecanoyl, iso-C14:0)[c]	1,2-Diacyl-sn-glycerol (diisotetradecanoyl, iso-C14:0)	C00641	DIACYLGLYCEROL
1,2-Diacyl-sn-glycerol (diisopentadecanoyl, iso-C15:0)[c]	1,2-Diacyl-sn-glycerol (diisopentadecanoyl, iso-C15:0)	C00641	DIACYLGLYCEROL
1,2-Diacyl-sn-glycerol (diisohexadecanoyl, iso-C16:0)[c]	1,2-Diacyl-sn-glycerol (diisohexadecanoyl, iso-C16:0)	C00641	DIACYLGLYCEROL
1,2-Diacyl-sn-glycerol (diisoheptadecanoyl, iso-C17:0)[c]	1,2-Diacyl-sn-glycerol (diisoheptadecanoyl, iso-C17:0)	C00641	DIACYLGLYCEROL
1,2-Diacyl-sn-glycerol (diisooctadecanoyl, iso-C18:0)[c]	1,2-Diacyl-sn-glycerol (diisooctadecanoyl, iso-C18:0)	C00641	DIACYLGLYCEROL
Phosphatidylglycerophosphate (didodecanoyl, n-C12:0)[c]	Phosphatidylglycerophosphate (didodecanoyl, n-C12:0)	C03892
Phosphatidylglycerophosphate (ditetradecanoyl, n-C14:0)[c]	Phosphatidylglycerophosphate (ditetradecanoyl, n-C14:0)	C03892
Phosphatidylglycerophosphate (ditetradec-7-enoyl, n-C14:1)[c]	Phosphatidylglycerophosphate (ditetradec-7-enoyl, n-C14:1)	C03892
Phosphatidylglycerophosphate (dipentadecanoyl, n-C15:0)[c]	Phosphatidylglycerophosphate (dipentadecanoyl, n-C15:0)	C03892
Phosphatidylglycerophosphate (dihexadecanoyl, n-C16:0)[c]	Phosphatidylglycerophosphate (dihexadecanoyl, n-C16:0)	C03892	CPD-12821
Phosphatidylglycerophosphate (dihexadec-9-enoyl, n-C16:1)[c]	Phosphatidylglycerophosphate (dihexadec-9-enoyl, n-C16:1)	C03892	CPD0-2230
Phosphatidylglycerophosphate (diheptadecanoyl, n-C17:0)[c]	Phosphatidylglycerophosphate (diheptadecanoyl, n-C17:0)	C03892
Phosphatidylglycerophosphate (dioctadecanoyl, n-C18:0)[c]	Phosphatidylglycerophosphate (dioctadecanoyl, n-C18:0)	C03892	CPD-12820
Phosphatidylglycerophosphate (dioctadec-11-enoyl, n-C18:1)[c]	Phosphatidylglycerophosphate (dioctadec-11-enoyl, n-C18:1)	C03892
Phosphatidylglycerophosphate (diante-isopentadecanoyl, ante-iso-C15:0)[c]	Phosphatidylglycerophosphate (diante-isopentadecanoyl, ante-iso-C15:0)	C03892
Phosphatidylglycerophosphate (diante-isoheptadecanoyl, ante-iso-C17:0)[c]	Phosphatidylglycerophosphate (diante-isoheptadecanoyl, ante-iso-C17:0)	C03892
Phosphatidylglycerophosphate (diisotetradecanoyl, iso-C14:0)[c]	Phosphatidylglycerophosphate (diisotetradecanoyl, iso-C14:0)	C03892
Phosphatidylglycerophosphate (diisopentadecanoyl, iso-C15:0)[c]	Phosphatidylglycerophosphate (diisopentadecanoyl, iso-C15:0)	C03892
Phosphatidylglycerophosphate (diisohexadecanoyl, iso-C16:0)[c]	Phosphatidylglycerophosphate (diisohexadecanoyl, iso-C16:0)	C03892
Phosphatidylglycerophosphate (diisoheptadecanoyl, iso-C17:0)[c]	Phosphatidylglycerophosphate (diisoheptadecanoyl, iso-C17:0)	C03892
Phosphatidylglycerophosphate (diisooctadecanoyl, iso-C18:0)[c]	Phosphatidylglycerophosphate (diisooctadecanoyl, iso-C18:0)	C03892
phosphatidylinositol (didodecanoyl, n-C12:0)[c]	phosphatidylinositol (didodecanoyl, n-C12:0)	C01194
phosphatidylinositol (ditetradec-7-enoyl, n-C14:1)[c]	phosphatidylinositol (ditetradec-7-enoyl, n-C14:1)	C01194
phosphatidylinositol (diheptadecanoyl, n-C17:0)[c]	phosphatidylinositol (diheptadecanoyl, n-C17:0)	C01194
phosphatidylinositol (dioctadecanoyl, n-C18:0)[c]	phosphatidylinositol (dioctadecanoyl, n-C18:0)	C01194
phosphatidylinositol (dioctadec-11-enoyl, n-C18:1)[c]	phosphatidylinositol (dioctadec-11-enoyl, n-C18:1)	C01194
phosphatidylinositol (diisooctadecanoyl, iso-C18:0)[c]	phosphatidylinositol (diisooctadecanoyl, iso-C18:0)	C01194
phosphatidylserine (didodecanoyl, n-C12:0)[c]	phosphatidylserine (didodecanoyl, n-C12:0)	C02737
phosphatidylethanolamine (didodecanoyl, n-C12:0)[c]	phosphatidylethanolamine (didodecanoyl, n-C12:0)	C00350	CPD-17088
phosphatidylserine (ditetradecanoyl, n-C14:0)[c]	phosphatidylserine (ditetradecanoyl, n-C14:0)	C02737
phosphatidylserine (ditetradec-7-enoyl, n-C14:1)[c]	phosphatidylserine (ditetradec-7-enoyl, n-C14:1)	C02737
phosphatidylethanolamine (ditetradec-7-enoyl, n-C14:1)[c]	phosphatidylethanolamine (ditetradec-7-enoyl, n-C14:1)	C00350
phosphatidylserine (dipentadecanoyl, n-C15:0)[c]	phosphatidylserine (dipentadecanoyl, n-C15:0)	C02737
phosphatidylserine (dihexadecanoyl, n-C16:0)[c]	phosphatidylserine (dihexadecanoyl, n-C16:0)	C02737	CPD-12817
phosphatidylserine (dihexadec-9-enoyl, n-C16:1)[c]	phosphatidylserine (dihexadec-9-enoyl, n-C16:1)	C02737
phosphatidylserine (diheptadecanoyl, n-C17:0)[c]	phosphatidylserine (diheptadecanoyl, n-C17:0)	C02737
phosphatidylethanolamine (diheptadecanoyl, n-C17:0)[c]	phosphatidylethanolamine (diheptadecanoyl, n-C17:0)	C00350
phosphatidylserine (dioctadecanoyl, n-C18:0)[c]	phosphatidylserine (dioctadecanoyl, n-C18:0)	C02737	CPD-12816
phosphatidylethanolamine (dioctadecanoyl, n-C18:0)[c]	phosphatidylethanolamine (dioctadecanoyl, n-C18:0)	C00350	CPD-12818
phosphatidylserine (dioctadec-11-enoyl, n-C18:1)[c]	phosphatidylserine (dioctadec-11-enoyl, n-C18:1)	C02737	L-1-PHOSPHATIDYL-SERINE
phosphatidylethanolamine (dioctadec-11-enoyl, n-C18:1)[c]	phosphatidylethanolamine (dioctadec-11-enoyl, n-C18:1)	C00350
phosphatidylserine (diante-isopentadecanoyl, ante-iso-C15:0)[c]	phosphatidylserine (diante-isopentadecanoyl, ante-iso-C15:0)	C02737	L-1-PHOSPHATIDYL-SERINE
phosphatidylserine (diante-isoheptadecanoyl, ante-iso-C17:0)[c]	phosphatidylserine (diante-isoheptadecanoyl, ante-iso-C17:0)	C02737	L-1-PHOSPHATIDYL-SERINE
phosphatidylserine (diisotetradecanoyl, iso-C14:0)[c]	phosphatidylserine (diisotetradecanoyl, iso-C14:0)	C02737	L-1-PHOSPHATIDYL-SERINE
phosphatidylserine (diisopentadecanoyl, iso-C15:0)[c]	phosphatidylserine (diisopentadecanoyl, iso-C15:0)	C02737	L-1-PHOSPHATIDYL-SERINE
phosphatidylserine (diisohexadecanoyl, iso-C16:0)[c]	phosphatidylserine (diisohexadecanoyl, iso-C16:0)	C02737	L-1-PHOSPHATIDYL-SERINE
phosphatidylserine (diisoheptadecanoyl, iso-C17:0)[c]	phosphatidylserine (diisoheptadecanoyl, iso-C17:0)	C02737	L-1-PHOSPHATIDYL-SERINE
phosphatidylserine (diisooctadecanoyl, iso-C18:0)[c]	phosphatidylserine (diisooctadecanoyl, iso-C18:0)	C02737	L-1-PHOSPHATIDYL-SERINE
phosphatidylethanolamine (diisooctadecanoyl, iso-C18:0)[c]	phosphatidylethanolamine (diisooctadecanoyl, iso-C18:0)	C00350
Triacylglycerol (tridodecanoyl, n-C12:0)[c]	Triacylglycerol (tridodecanoyl, n-C12:0)	C00422	Triacylglycerides
Triacylglycerol (tritetradec-7-enoyl, n-C14:1)[c]	Triacylglycerol (tritetradec-7-enoyl, n-C14:1)	C00422	Triacylglycerides
Triacylglycerol (triheptadecanoyl, n-C17:0)[c]	Triacylglycerol (triheptadecanoyl, n-C17:0)	C00422	Triacylglycerides
Triacylglycerol (trioctadecanoyl, n-C18:0)[c]	Triacylglycerol (trioctadecanoyl, n-C18:0)	C00422	Triacylglycerides
Triacylglycerol (trioctadec-11-enoyl, n-C18:1)[c]	Triacylglycerol (trioctadec-11-enoyl, n-C18:1)	C00422	Triacylglycerides
Triacylglycerol (triisooctadecanoyl, iso-C18:0)[c]	Triacylglycerol (triisooctadecanoyl, iso-C18:0)	C00422	Triacylglycerides
L-2-Amino-3-oxobutanoate[c]	L-2-Amino-3-oxobutanoate	C03508	AMINO-OXOBUT
D-Glycerate 2-phosphate[c]	D-Glycerate 2-phosphate	C00631	2-PG
3-Phospho-D-glycerate[c]	3-Phospho-D-glycerate	C00197	G3P
3-Phosphohydroxypyruvate[c]	3-Phosphohydroxypyruvate	C03232	3-P-HYDROXYPYRUVATE
O-Phospho-L-serine[c]	O-Phospho-L-serine	C01005	3-P-SERINE
3-Phospho-D-glyceroyl phosphate[c]	3-Phospho-D-glyceroyl phosphate	C00236	DPG
branching glycogen[c]	branching glycogen
ADPglucose[c]	ADPglucose	C00498	ADP-D-GLUCOSE
CDP-glucose[c]	CDP-glucose	C00501	CDP-D-GLUCOSE
1-(5-Phosphoribosyl)-ATP[c]	1-(5-Phosphoribosyl)-ATP	C02739	PHOSPHORIBOSYL-ATP
N-Formimidoyl-L-glutamate[c]	N-Formimidoyl-L-glutamate	C00439	N-FORMIMINO-L-GLUTAMATE
Formamide[c]	Formamide	C00488	FORMAMIDE
Urocanate[c]	Urocanate	C00785	UROCANATE
L-Histidinol[c]	L-Histidinol	C00860	HISTIDINOL
L-Histidinol phosphate[c]	L-Histidinol phosphate	C01100	L-HISTIDINOL-P
3-(Imidazol-4-yl)-2-oxopropyl phosphate[c]	3-(Imidazol-4-yl)-2-oxopropyl phosphate	C01267	IMIDAZOLE-ACETOL-P
5-[(5-phospho-1-deoxyribulos-1-ylamino)methylideneamino]-1-(5-phosphoribosyl)imidazole-4-carboxamide[c]	5-[(5-phospho-1-deoxyribulos-1-ylamino)methylideneamino]-1-(5-phosphoribosyl)imidazole-4-carboxamide	C04916	PHOSPHORIBULOSYL-FORMIMINO-AICAR-P
5-Amino-1-(5-Phospho-D-ribosyl)imidazole-4-carboxamide[c]	5-Amino-1-(5-Phospho-D-ribosyl)imidazole-4-carboxamide	C04677	AICAR
D-erythro-1-(Imidazol-4-yl)glycerol 3-phosphate[c]	D-erythro-1-(Imidazol-4-yl)glycerol 3-phosphate	C04666	D-ERYTHRO-IMIDAZOLE-GLYCEROL-P
4-Imidazolone-5-propanoate[c]	4-Imidazolone-5-propanoate	C03680	4-IMIDAZOLONE-5-PROPIONATE
1-(5-Phosphoribosyl)-AMP[c]	1-(5-Phosphoribosyl)-AMP	C02741	PHOSPHORIBOSYL-AMP
1-(5-Phosphoribosyl)-5-[(5-phosphoribosylamino)methylideneamino]imidazole-4-carboxamide[c]	1-(5-Phosphoribosyl)-5-[(5-phosphoribosylamino)methylideneamino]imidazole-4-carboxamide	C04896	PHOSPHORIBOSYL-FORMIMINO-AICAR-P
arsenate[c]	arsenate	C01478	ARSENATE
arsenite[c]	arsenite	C06697	CPD-763
Cadmium[c]	Cadmium	C01413	CD+2
Ferricoelichelin[c]	Ferricoelichelin
Coelichelin (unloaded)[c]	Coelichelin (unloaded)	C15719
Cu+[c]	Cu+	C00070	CU+
Ferrioxamine B[c]	Ferrioxamine B	C07597	CPD0-2124
Ferrioxamine B (unloaded)[c]	Ferrioxamine B (unloaded)	C07597	CPD0-2124
Ferrioxamine E[c]	Ferrioxamine E	C07597	CPD0-2124
Ferrioxamine E (unloaded)[c]	Ferrioxamine E (unloaded)	C07597	CPD0-2124
Sodium[c]	Sodium	C01330	NA+
Nitrite[c]	Nitrite	C00088	NITRITE
Nitrate[c]	Nitrate	C00244	NITRATE
2-Deoxy-5-keto-D-gluconic acid[c]	2-Deoxy-5-keto-D-gluconic acid	C06892	CPD-827
5-dehydro-2-deoxy-D-gluconate 6-phosphate[c]	5-dehydro-2-deoxy-D-gluconate 6-phosphate	C06893	CPD-645
5-Deoxy glucuronic acid[c]	5-Deoxy glucuronic acid	C16737	CPD-15127
2-Inosose[c]	2-Inosose	C00691	CPD-14808
3,5/4-trihydroxycyclohexa-1,2-dione[c]	3,5/4-trihydroxycyclohexa-1,2-dione	C04287	CPD-1133
2-Methylbutanoyl-CoA[c]	2-Methylbutanoyl-CoA	C01033	2-METHYL-BUTYRYL-COA
3-Oxohexanoyl-CoA[c]	3-Oxohexanoyl-CoA	C05269	K-HEXANOYL-COA
3-Oxooctanoyl-CoA[c]	3-Oxooctanoyl-CoA	C05267	CPD0-2106
3-Oxodecanoyl-CoA[c]	3-Oxodecanoyl-CoA	C05265	CPD0-2123
3-Oxododecanoyl-CoA[c]	3-Oxododecanoyl-CoA	C05263	CPD0-2105
3-Oxotetradecanoyl-CoA[c]	3-Oxotetradecanoyl-CoA	C05261	CPD-10284
3-Oxohexadecanoyl-CoA[c]	3-Oxohexadecanoyl-CoA	C05259	3-OXOPALMITOYL-COA
3-Oxooctadecanoyl-CoA[c]	3-Oxooctadecanoyl-CoA	C16216	CPD-10260
Crotonoyl-CoA[c]	Crotonoyl-CoA	C00877	CROTONYL-COA
trans-Oct-2-enoyl-CoA[c]	trans-Oct-2-enoyl-CoA	C05276	CPD0-2108
trans-Dec-2-enoyl-CoA[c]	trans-Dec-2-enoyl-CoA	C05275	T2-DECENOYL-COA
trans-Dodec-2-enoyl-CoA[c]	trans-Dodec-2-enoyl-CoA	C03221	CPD-7222
trans-Tetradec-2-enoyl-CoA[c]	trans-Tetradec-2-enoyl-CoA	C05273	CPD-15568
trans-Hexadec-2-enoyl-CoA[c]	trans-Hexadec-2-enoyl-CoA	C05272	CPD0-2117
trans-Octadec-2-enoyl-CoA[c]	trans-Octadec-2-enoyl-CoA	C16218	CPD-10262
Acetyl-ACP[c]	Acetyl-ACP	C03939	ACETYL-ACP
(S)-3-Hydroxyhexanoyl-CoA[c]	(S)-3-Hydroxyhexanoyl-CoA	C05268	OH-HEXANOYL-COA
(S)-3-Hydroxyoctanoyl-CoA[c]	(S)-3-Hydroxyoctanoyl-CoA	C05266	CPD-14916
(S)-3-Hydroxydecanoyl-CoA[c]	(S)-3-Hydroxydecanoyl-CoA	C05264	CPD0-2244
(S)-3-Hydroxydodecanoyl-CoA[c]	(S)-3-Hydroxydodecanoyl-CoA	C05262	CPD0-2107
(S)-3-Hydroxytetradecanoyl-CoA[c]	(S)-3-Hydroxytetradecanoyl-CoA	C05260	CPD0-2171
(S)-3-Hydroxyhexadecanoyl-CoA[c]	(S)-3-Hydroxyhexadecanoyl-CoA	C05258	CPD0-2232
(S)-3-Hydroxyoctadecanoyl-CoA[c]	(S)-3-Hydroxyoctadecanoyl-CoA	C16217	CPD-10261
(S)-3-Hydroxybutanoyl-CoA[c]	(S)-3-Hydroxybutanoyl-CoA	C01144	S-3-HYDROXYBUTANOYL-COA
Isovaleryl-CoA[c]	Isovaleryl-CoA	C02939	ISOVALERYL-COA
O-Acetyl-L-homoserine[c]	O-Acetyl-L-homoserine	C01077	CPD-667
L-Homoserine[c]	L-Homoserine	C00263	HOMO-SER
O-Succinyl-L-homoserine[c]	O-Succinyl-L-homoserine	C01118	O-SUCCINYL-L-HOMOSERINE
L-Methionine Sulfoxide[c]	L-Methionine Sulfoxide	C02989	CPD-8989
L-methionine-R-sulfoxide[c]	L-methionine-R-sulfoxide	C15998	CPD-8990
5-Methyltetrahydropteroyltri-L-glutamate[c]	5-Methyltetrahydropteroyltri-L-glutamate	C04489	CPD-1302
Tetrahydropteroyltri-L-glutamate[c]	Tetrahydropteroyltri-L-glutamate	C04144	CPD-1301
5-Methylthio-5-deoxy-D-ribose 1-phosphate[c]	5-Methylthio-5-deoxy-D-ribose 1-phosphate	C04188	CPD-444
5-Methylthio-5-deoxy-D-ribulose 1-phosphate[c]	5-Methylthio-5-deoxy-D-ribulose 1-phosphate	C04582	CPD-1063
two linked disacharide pentapeptide murein units (uncrosslinked, middle of chain)[c]	two linked disacharide pentapeptide murein units (uncrosslinked, middle of chain)		CPD0-2283
two disacharide linked murein units, pentapeptide crosslinked tetrapeptide (A2pm->D-ala) (middle of chain)[c]	two disacharide linked murein units, pentapeptide crosslinked tetrapeptide (A2pm->D-ala) (middle of chain)		CPD0-2278
two disacharide linked murein units, pentapeptide corsslinked tripeptide (A2pm->A2pm) (middle of chain)[c]	two disacharide linked murein units, pentapeptide corsslinked tripeptide (A2pm->A2pm) (middle of chain)
three linked disacharide pentapeptide murein units (uncrosslinked, middle of chain)[c]	three linked disacharide pentapeptide murein units (uncrosslinked, middle of chain)
three disacharide linked murein units (pentapeptide crosslinked tetrapeptide (A2pm->D-ala) tetrapeptide corsslinked tetrapeptide (A2pm->D-ala)) (middle of chain)[c]	three disacharide linked murein units (pentapeptide crosslinked tetrapeptide (A2pm->D-ala) tetrapeptide corsslinked tetrapeptide (A2pm->D-ala)) (middle of chain)		CPD0-2296
three disacharide linked murein units (tetrapeptide crosslinked tetrapeptide (A2pm->D-ala) & tetrapeptide corsslinked tetrapeptide (A2pm->D-ala)) (middle of chain)[c]	three disacharide linked murein units (tetrapeptide crosslinked tetrapeptide (A2pm->D-ala) & tetrapeptide corsslinked tetrapeptide (A2pm->D-ala)) (middle of chain)
two linked disacharide pentapeptide and tetrapeptide murein units (uncrosslinked, middle of chain)[c]	two linked disacharide pentapeptide and tetrapeptide murein units (uncrosslinked, middle of chain)
two linked disacharide pentapeptide and tripeptide murein units (uncrosslinked, middle of chain)[c]	two linked disacharide pentapeptide and tripeptide murein units (uncrosslinked, middle of chain)
two linked disacharide tetrapeptide and tripeptide murein units (uncrosslinked, middle of chain)[c]	two linked disacharide tetrapeptide and tripeptide murein units (uncrosslinked, middle of chain)
L-alanine-D-glutamate-meso-2,6-diaminoheptanedioate-D-alanine[c]	L-alanine-D-glutamate-meso-2,6-diaminoheptanedioate-D-alanine	C04804	CPD0-1082
L-alanine-D-glutamate-meso-2,6-diaminoheptanedioate[c]	L-alanine-D-glutamate-meso-2,6-diaminoheptanedioate		L-ALA-GAMMA-D-GLU-DAP
N-Acetyl-D-glucosamine(anhydrous)N-Acetylmuramyl-tetrapeptide[c]	N-Acetyl-D-glucosamine(anhydrous)N-Acetylmuramyl-tetrapeptide		CPD0-2292
N-Acetyl-D-glucosamine(anhydrous)N-Acetylmuramyl-tripeptide[c]	N-Acetyl-D-glucosamine(anhydrous)N-Acetylmuramyl-tripeptide		CPD0-2155
1,6-anhydrous-N-Acetylmuramyl-tetrapeptide[c]	1,6-anhydrous-N-Acetylmuramyl-tetrapeptide
1,6-anhydrous-N-Acetylmuramyl-tripeptide[c]	1,6-anhydrous-N-Acetylmuramyl-tripeptide		CPD0-2284
1,6-anhydrous-N-Acetylmuramate[c]	1,6-anhydrous-N-Acetylmuramate		CPD0-882
L-alanine-D-glutamate[c]	L-alanine-D-glutamate		CPD0-2190
two disacharide linked murein units, tripeptide crosslinked tetrapeptide (A2pm->D-ala) (middle of chain)[c]	two disacharide linked murein units, tripeptide crosslinked tetrapeptide (A2pm->D-ala) (middle of chain)		CPD0-2273
three disacharide linked murein units (tetrapeptide crosslinked tetrapeptide (A2pm->D-ala), one uncrosslinked tetrapaptide) (middle of chain)[c]	three disacharide linked murein units (tetrapeptide crosslinked tetrapeptide (A2pm->D-ala), one uncrosslinked tetrapaptide) (middle of chain)		CPD0-2266
UDP-N-acetylmuramoyl-L-alanyl-D-gamma-glutamyl-meso-2,6-diaminopimelate-D-alanine[c]	UDP-N-acetylmuramoyl-L-alanyl-D-gamma-glutamyl-meso-2,6-diaminopimelate-D-alanine	C04804	CPD0-1082
Allantoin[c]	Allantoin	C01551	ALLANTOIN
ITP[c]	ITP	C00081	ITP
IDP[c]	IDP	C00104	IDP
cAMP[c]	cAMP	C00575	CAMP
ADPribose[c]	ADPribose	C00301	ADENOSINE_DIPHOSPHATE_RIBOSE
dCMP[c]	dCMP	C00239	DCMP
dCDP[c]	dCDP	C00705	DCDP
Deoxyadenosine[c]	Deoxyadenosine	C00559	DEOXYADENOSINE
Deoxyinosine[c]	Deoxyinosine	C05512	DEOXYINOSINE
dAMP[c]	dAMP	C00360	DAMP
dADP[c]	dADP	C00206	DADP
dITP[c]	dITP	C01345	DITP
dUTP[c]	dUTP	C00460	DUTP
Deoxycytidine[c]	Deoxycytidine	C00881	DEOXYCYTIDINE
Deoxyuridine[c]	Deoxyuridine	C00526	DEOXYURIDINE
dGMP[c]	dGMP	C00362	DGMP
dGDP[c]	dGDP	C00361	DGDP
dTMP[c]	dTMP	C00364	TMP
dTDP[c]	dTDP	C00363	TDP
dUMP[c]	dUMP	C00365	DUMP
XTP[c]	XTP	C00700	XTP
3',5'-Cyclic GMP[c]	3',5'-Cyclic GMP	C00942	CGMP
Guanine[c]	Guanine	C00242	GUANINE
Xanthine[c]	Xanthine	C00385	XANTHINE
IMP[c]	IMP	C00130	IMP
dUDP[c]	dUDP	C01346	DUDP
dIMP[c]	dIMP	C06196	DIMP
Xanthosine 5'-phosphate[c]	Xanthosine 5'-phosphate	C00655	XANTHOSINE-5-PHOSPHATE
Deoxyguanosine[c]	Deoxyguanosine	C00330	DEOXYGUANOSINE
Guanosine[c]	Guanosine	C00387	GUANOSINE
Xanthosine[c]	Xanthosine	C01762	XANTHOSINE
Thymidine[c]	Thymidine	C00214	THYMIDINE
Thymine[c]	Thymine	C00178	THYMINE
Urate[c]	Urate	C00366	URATE
Ferricytochrome c[c]	Ferricytochrome c	C00125	CPD-16495
Ferrocytochrome c[c]	Ferrocytochrome c	C00126
Superoxide anion[c]	Superoxide anion	C00704	SUPER-OXIDE
Sedoheptulose 1,7-bisphosphate[c]	Sedoheptulose 1,7-bisphosphate	C00447	D-SEDOHEPTULOSE-1-7-P2
D-Glucono-1,5-lactone[c]	D-Glucono-1,5-lactone	C00198	GLC-D-LACTONE
6-phospho-D-glucono-1,5-lactone[c]	6-phospho-D-glucono-1,5-lactone	C01236	D-6-P-GLUCONO-DELTA-LACTONE
Sedoheptulose 7-phosphate[c]	Sedoheptulose 7-phosphate	C05382	D-SEDOHEPTULOSE-7-P
Acetyl phosphate[c]	Acetyl phosphate	C00227	ACETYL-P
(R)-Methylmalonyl-CoA[c]	(R)-Methylmalonyl-CoA	C01213	METHYL-MALONYL-COA
(S)-Methylmalonate semialdehyde[c]	(S)-Methylmalonate semialdehyde	C06002	CH3-MALONATE-S-ALD
N6-(1,2-Dicarboxyethyl)-AMP[c]	N6-(1,2-Dicarboxyethyl)-AMP	C03794	ADENYLOSUCC
(S)-2-[5-Amino-1-(5-phospho-D-ribosyl)imidazole-4-carboxamido]succinate[c]	(S)-2-[5-Amino-1-(5-phospho-D-ribosyl)imidazole-4-carboxamido]succinate	C04823	P-RIBOSYL-4-SUCCCARB-AMINOIMIDAZOLE
5-Formamido-1-(5-phospho-D-ribosyl)imidazole-4-carboxamide[c]	5-Formamido-1-(5-phospho-D-ribosyl)imidazole-4-carboxamide	C04734	PHOSPHORIBOSYL-FORMAMIDO-CARBOXAMIDE
5-amino-1-(5-phospho-D-ribosyl)imidazole-4-carboxylate[c]	5-amino-1-(5-phospho-D-ribosyl)imidazole-4-carboxylate	C04751	PHOSPHORIBOSYL-CARBOXY-AMINOIMIDAZOLE
N-Carbamoyl-L-aspartate[c]	N-Carbamoyl-L-aspartate	C00438	CARBAMYUL-L-ASPARTATE
(S)-Dihydroorotate[c]	(S)-Dihydroorotate	C00337	DI-H-OROTATE
Orotate[c]	Orotate	C00295	OROTATE
N1-(5-Phospho-D-ribosyl)glycinamide[c]	N1-(5-Phospho-D-ribosyl)glycinamide	C03838	5-PHOSPHO-RIBOSYL-GLYCINEAMIDE
N2-Formyl-N1-(5-phospho-D-ribosyl)glycinamide[c]	N2-Formyl-N1-(5-phospho-D-ribosyl)glycinamide	C04376	5-P-RIBOSYL-N-FORMYLGLYCINEAMIDE
5-Phospho-beta-D-ribosylamine[c]	5-Phospho-beta-D-ribosylamine	C03090	5-P-BETA-D-RIBOSYL-AMINE
Orotidine 5'-phosphate[c]	Orotidine 5'-phosphate	C01103	OROTIDINE-5-PHOSPHATE
2-(Formamido)-N1-(5-phospho-D-ribosyl)acetamidine[c]	2-(Formamido)-N1-(5-phospho-D-ribosyl)acetamidine	C04640	5-PHOSPHORIBOSYL-N-FORMYLGLYCINEAMIDINE
Ethanol[c]	Ethanol	C00469	ETOH
CDPglycerol[c]	CDPglycerol	C00513	CPD-606
2-Oxoadipate[c]	2-Oxoadipate	C00322	2K-ADIPATE
Glutaryl-CoA[c]	Glutaryl-CoA	C00527	GLUTARYL-COA
Aminoacetone[c]	Aminoacetone	C01888	AMINO-ACETONE
5-Aminopentanoate[c]	5-Aminopentanoate	C00431	5-AMINOPENTANOATE
5-Oxopentanoate[c]	5-Oxopentanoate	C03273	CPD-280
4-Phospho-L-aspartate[c]	4-Phospho-L-aspartate	C03082	L-BETA-ASPARTYL-P
Piperideine[c]	Piperideine	C06181	CPD-11764
LL-2,6-Diaminoheptanedioate[c]	LL-2,6-Diaminoheptanedioate	C00666	LL-DIAMINOPIMELATE
2,3-Dihydrodipicolinate[c]	2,3-Dihydrodipicolinate	C20258	CPD-14443
2,3,4,5-Tetrahydrodipicolinate[c]	2,3,4,5-Tetrahydrodipicolinate	C03972	DELTA1-PIPERIDEINE-2-6-DICARBOXYLATE
Glutarate[c]	Glutarate	C00489	GLUTARATE
O-Phospho-L-homoserine[c]	O-Phospho-L-homoserine	C01102	O-PHOSPHO-L-HOMOSERINE
N-Succinyl-LL-2,6-diaminoheptanedioate[c]	N-Succinyl-LL-2,6-diaminoheptanedioate	C04421	N-SUCCINYLLL-2-6-DIAMINOPIMELATE
N-Succinyl-2-L-amino-6-oxoheptanedioate[c]	N-Succinyl-2-L-amino-6-oxoheptanedioate	C04462	N-SUCCINYL-2-AMINO-6-KETOPIMELATE
L-Allo-threonine[c]	L-Allo-threonine	C05519	L-ALLO-THREONINE
1,4-alpha-D-glucan[c]	1,4-alpha-D-glucan	C00718	1-4-alpha-D-Glucan
Glycine betaine[c]	Glycine betaine	C00719	BETAINE
Indole[c]	Indole	C00463	INDOLE
Shikimate[c]	Shikimate	C00493	SHIKIMATE
tRNA(Ala)[c]	tRNA(Ala)	C01635	ALA-tRNAs
L-Alanyl-tRNA(Ala)[c]	L-Alanyl-tRNA(Ala)	C00886
tRNA(Arg)[c]	tRNA(Arg)	C01636	ARG-tRNAs
L-Arginyl-tRNA(Arg)[c]	L-Arginyl-tRNA(Arg)	C02163
tRNA(Asn)[c]	tRNA(Asn)	C01637	ASN-tRNAs
L-Asparaginyl-tRNA(Asn)[c]	L-Asparaginyl-tRNA(Asn)	C03402
tRNA(Asp)[c]	tRNA(Asp)	C01638	ASP-tRNAs
L-Aspartyl-tRNA(Asp)[c]	L-Aspartyl-tRNA(Asp)	C02984
tRNA(Cys)[c]	tRNA(Cys)	C01639	CYS-tRNAs
L-Cysteinyl-tRNA(Cys)[c]	L-Cysteinyl-tRNA(Cys)	C03125
L-Methionyl-tRNA (Met)[c]	L-Methionyl-tRNA (Met)	C02430
N-Formylmethionyl-tRNA[c]	N-Formylmethionyl-tRNA	C03294
tRNA(Gln)[c]	tRNA(Gln)	C01640	GLN-tRNAs
L-Glutaminyl-tRNA(Gln)[c]	L-Glutaminyl-tRNA(Gln)	C02282
tRNA(Gly)[c]	tRNA(Gly)	C01642	GLY-tRNAs
Glycyl-tRNA(Gly)[c]	Glycyl-tRNA(Gly)	C02412
tRNA(His)[c]	tRNA(His)	C01643	HIS-tRNAs
L-Histidyl-tRNA(His)[c]	L-Histidyl-tRNA(His)	C02988
tRNA(Ile)[c]	tRNA(Ile)	C01644	ILE-tRNAs
L-Isoleucyl-tRNA(Ile)[c]	L-Isoleucyl-tRNA(Ile)	C03127
tRNA(Leu)[c]	tRNA(Leu)	C01645	LEU-tRNAs
L-Leucyl-tRNA(Leu)[c]	L-Leucyl-tRNA(Leu)	C02047
tRNA(Lys)[c]	tRNA(Lys)	C01646	LYS-tRNAs
L-Lysine-tRNA (Lys)[c]	L-Lysine-tRNA (Lys)	C01931
tRNA(Met)[c]	tRNA(Met)	C01647	Elongation-tRNAMet
tRNA(Phe)[c]	tRNA(Phe)	C01648	PHE-tRNAs
L-Phenylalanyl-tRNA(Phe)[c]	L-Phenylalanyl-tRNA(Phe)	C03511
tRNA(Pro)[c]	tRNA(Pro)	C01649	PRO-tRNAs
L-Prolyl-tRNA(Pro)[c]	L-Prolyl-tRNA(Pro)	C02702
tRNA(Ser)[c]	tRNA(Ser)	C01650	SER-tRNAs
L-Seryl-tRNA(Ser)[c]	L-Seryl-tRNA(Ser)	C02553
tRNA(Thr)[c]	tRNA(Thr)	C01651	THR-tRNAs
L-Threonyl-tRNA(Thr)[c]	L-Threonyl-tRNA(Thr)	C02992
tRNA(Trp)[c]	tRNA(Trp)	C01652	TRP-tRNAs
L-Tryptophanyl-tRNA(Trp)[c]	L-Tryptophanyl-tRNA(Trp)	C03512
tRNA(Tyr)[c]	tRNA(Tyr)	C00787	TYR-tRNAs
L-Tyrosyl-tRNA(Tyr)[c]	L-Tyrosyl-tRNA(Tyr)	C02839
tRNA(Val)[c]	tRNA(Val)	C01653	VAL-tRNAs
L-Valyl-tRNA(Val)[c]	L-Valyl-tRNA(Val)	C02554
Homogentisate[c]	Homogentisate	C00544	HOMOGENTISATE
Anthranilate[c]	Anthranilate	C00108	ANTHRANILATE
N-(5-Phospho-D-ribosyl)anthranilate[c]	N-(5-Phospho-D-ribosyl)anthranilate	C04302	N-5-PHOSPHORIBOSYL-ANTHRANILATE
Prephenate[c]	Prephenate	C00254	PREPHENATE
5-O-(1-Carboxyvinyl)-3-phosphoshikimate[c]	5-O-(1-Carboxyvinyl)-3-phosphoshikimate	C01269	3-ENOLPYRUVYL-SHIKIMATE-5P
2-Dehydro-3-deoxy-D-arabino-heptonate 7-phosphate[c]	2-Dehydro-3-deoxy-D-arabino-heptonate 7-phosphate	C04691	3-DEOXY-D-ARABINO-HEPTULOSONATE-7-P
3-Dehydroquinate[c]	3-Dehydroquinate	C00944	DEHYDROQUINATE
3-Dehydroshikimate[c]	3-Dehydroshikimate	C02637	3-DEHYDRO-SHIKIMATE
N-Formylanthranilate[c]	N-Formylanthranilate	C05653	N-FORMYLANTHRANILATE
L-Formylkynurenine[c]	L-Formylkynurenine	C02700	N-FORMYLKYNURENINE
L-Kynurenine[c]	L-Kynurenine	C00328	CPD-14736
4-Fumarylacetoacetate[c]	4-Fumarylacetoacetate	C01061	4-FUMARYL-ACETOACETATE
4-Maleylacetoacetate[c]	4-Maleylacetoacetate	C01036	4-MALEYL-ACETOACETATE
3-Hydroxy-L-kynurenine[c]	3-Hydroxy-L-kynurenine	C03227	3-HYDROXY-L-KYNURENINE
3-Hydroxyanthranilate[c]	3-Hydroxyanthranilate	C00632	3-HYDROXY-ANTHRANILATE
1-(2-Carboxyphenylamino)-1-deoxy-D-ribulose 5-phosphate[c]	1-(2-Carboxyphenylamino)-1-deoxy-D-ribulose 5-phosphate	C01302	CARBOXYPHENYLAMINO-DEOXYRIBULOSE-P
C'-(3-Indolyl)-glycerol 3-phosphate[c]	C'-(3-Indolyl)-glycerol 3-phosphate	C03506	INDOLE-3-GLYCEROL-P
Phenethylamine[c]	Phenethylamine	C05332	PHENYLETHYLAMINE
Phenylpyruvate[c]	Phenylpyruvate	C00166	PHENYL-PYRUVATE
Shikimate 5-phosphate[c]	Shikimate 5-phosphate	C03175	SHIKIMATE-5P
trans-Aconitate[c]	trans-Aconitate	C02341	CPD-225
Betaine aldehyde[c]	Betaine aldehyde	C00576	BETAINE_ALDEHYDE
(2R)-ethylmalonyl-CoA[c]	(2R)-ethylmalonyl-CoA	C20238	CPD-17635
(2S)-methylsuccinyl-CoA[c]	(2S)-methylsuccinyl-CoA	C18324	CPD-9407
Oxidized glutathione[c]	Oxidized glutathione	C00127	OXIDIZED-GLUTATHIONE
Malonyl-[acyl-carrier protein] (specific to RED(redQ))[c]	Malonyl-[acyl-carrier protein] (specific to RED(redQ))	C01209	MALONYL-ACP
Hexanoyl-ACP (n-C6:0ACP) (hexACPredQ)[c]	Hexanoyl-ACP (n-C6:0ACP) (hexACPredQ)	C05749	Hexanoyl-ACPs
3-Oxooctanoyl-[acyl-carrier protein] (3ooctACPredQ)[c]	3-Oxooctanoyl-[acyl-carrier protein] (3ooctACPredQ)	C05750	3-Oxo-octanoyl-ACPs
(R)-3-Hydroxyoctanoyl-[acyl-carrier protein] (3hoctACPredQ)[c]	(R)-3-Hydroxyoctanoyl-[acyl-carrier protein] (3hoctACPredQ)	C04620	3-Hydroxy-octanoyl-ACPs
trans-Oct-2-enoyl-[acyl-carrier protein] (toct2eACPredQ)[c]	trans-Oct-2-enoyl-[acyl-carrier protein] (toct2eACPredQ)	C05751	2-Octenoyl-ACPs
Octanoyl-ACP (n-C8:0ACP) (ocACPredQ)[c]	Octanoyl-ACP (n-C8:0ACP) (ocACPredQ)	C05752	Octanoyl-ACPs
3-Oxodecanoyl-[acyl-carrier protein] (3odecACPredQ)[c]	3-Oxodecanoyl-[acyl-carrier protein] (3odecACPredQ)	C05753	3-oxo-decanoyl-ACPs
(R)-3-Hydroxydecanoyl-[acyl-carrier protein] (3hdecACPredQ)[c]	(R)-3-Hydroxydecanoyl-[acyl-carrier protein] (3hdecACPredQ)	C04619	Beta-hydroxydecanoyl-ACPs
trans-Dec-2-enoyl-[acyl-carrier protein] (tdec2eACPredQ)[c]	trans-Dec-2-enoyl-[acyl-carrier protein] (tdec2eACPredQ)	C05754
Decanoyl-ACP (n-C10:0ACP) (dcaACPredQ)[c]	Decanoyl-ACP (n-C10:0ACP) (dcaACPredQ)	C05755	Decanoyl-ACPs
3-Oxododecanoyl-[acyl-carrier protein] (3oddecACPredQ)[c]	3-Oxododecanoyl-[acyl-carrier protein] (3oddecACPredQ)	C05756	3-oxo-dodecanoyl-ACPs
(R)-3-Hydroxydodecanoyl-[acyl-carrier protein] (3hddecACPredQ)[c]	(R)-3-Hydroxydodecanoyl-[acyl-carrier protein] (3hddecACPredQ)	C05757
Acetoacetyl-ACP (specific to RED(redQ))[c]	Acetoacetyl-ACP (specific to RED(redQ))	C05744	Acetoacetyl-ACP
trans-Dodec-2-enoyl-[acyl-carrier protein] (tddec2eACPredQ)[c]	trans-Dodec-2-enoyl-[acyl-carrier protein] (tddec2eACPredQ)	C05758	Dodec-2-enoyl-ACPs
Dodecanoyl-ACP (n-C12:0ACP) (redQ)[c]	Dodecanoyl-ACP (n-C12:0ACP) (redQ)	C05223	Dodecanoyl-ACPs
Dodecanoyl-ACP (n-C12:0ACP) (redL)[c]	Dodecanoyl-ACP (n-C12:0ACP) (redL)	C05223	Dodecanoyl-ACPs
3-Oxotetradecanoyl-[acyl-carrier protein] (3omrsACPredL)[c]	3-Oxotetradecanoyl-[acyl-carrier protein] (3omrsACPredL)	C05759	3-oxo-myristoyl-ACPs
2-undecyl-4-pyrrolinone[c]	2-undecyl-4-pyrrolinone
2-undecylpyrrole[c]	2-undecylpyrrole
L-prolyl-AMP[c]	L-prolyl-AMP
L-prolyl-[peptidyl carrier protein] (redO)[c]	L-prolyl-[peptidyl carrier protein] (redO)
(3R)-3-Hydroxyacyl-[acyl-carrier protein] (3haACPredQ)[c]	(3R)-3-Hydroxyacyl-[acyl-carrier protein] (3haACPredQ)	C01271
L-pyrrolyl-[peptidyl carrier protein] (redO)[c]	L-pyrrolyl-[peptidyl carrier protein] (redO)
redX-ketoacyl synthases domain[c]	redX-ketoacyl synthases domain
L-pyrrolyl-redX-ketoacyl synthases domain[c]	L-pyrrolyl-redX-ketoacyl synthases domain
Malonyl-[acyl-carrier protein] (specific to RED(redN))[c]	Malonyl-[acyl-carrier protein] (specific to RED(redN))	C01209
beta-keto-beta-pyrrolyl-propanoyl-[acyl-carrier-protein] (redN)[c]	beta-keto-beta-pyrrolyl-propanoyl-[acyl-carrier-protein] (redN)
4-hydroxy-2,2'-bipyrrole-5-methanol[c]	4-hydroxy-2,2'-bipyrrole-5-methanol
4-methoxy-2,2'-bipyrrole-5-methanol[c]	4-methoxy-2,2'-bipyrrole-5-methanol
4-methoxy-2,2'-bipyrrole-5-carboxaldehyde[c]	4-methoxy-2,2'-bipyrrole-5-carboxaldehyde
But-2-enoyl-[acyl-carrier protein] (but2eACPredQ)[c]	But-2-enoyl-[acyl-carrier protein] (but2eACPredQ)	C04246
Butyryl-ACP (n-C4:0ACP) (butACPredQ)[c]	Butyryl-ACP (n-C4:0ACP) (butACPredQ)	C05745
3-Oxohexanoyl-[acyl-carrier protein] (3ohexACPredQ)[c]	3-Oxohexanoyl-[acyl-carrier protein] (3ohexACPredQ)	C05746
(R)-3-Hydroxyhexanoyl-[acyl-carrier protein] (3hhexACPredQ)[c]	(R)-3-Hydroxyhexanoyl-[acyl-carrier protein] (3hhexACPredQ)	C05747
trans-Hex-2-enoyl-[acyl-carrier protein] (thex2eACPredQ)[c]	trans-Hex-2-enoyl-[acyl-carrier protein] (thex2eACPredQ)	C05748
(S)-3-Hydroxyisobutyryl-CoA[c]	(S)-3-Hydroxyisobutyryl-CoA	C06000	CPD-12173
3-Hydroxy-2-methylpropanoate[c]	3-Hydroxy-2-methylpropanoate	C06001	CPD-12175
2-Methyl-3-acetoacetyl-CoA[c]	2-Methyl-3-acetoacetyl-CoA	C03344	2-METHYL-ACETO-ACETYL-COA
(S)-2-Aceto-2-hydroxybutanoate[c]	(S)-2-Aceto-2-hydroxybutanoate	C06006	2-ACETO-2-HYDROXY-BUTYRATE
(S)-2-Acetolactate[c]	(S)-2-Acetolactate	C06010	2-ACETO-LACTATE
3-Methylbut-2-enoyl-CoA[c]	3-Methylbut-2-enoyl-CoA	C03069	3-METHYL-CROTONYL-COA
2-Methylprop-2-enoyl-CoA[c]	2-Methylprop-2-enoyl-CoA	C03460	METHACRYLYL-COA
trans-2-Methylbut-2-enoyl-CoA[c]	trans-2-Methylbut-2-enoyl-CoA	C03345	CPD-1083
(R)-2,3-Dihydroxy-3-methylbutanoate[c]	(R)-2,3-Dihydroxy-3-methylbutanoate	C04272	CPD-13357
(R)-2,3-Dihydroxy-3-methylpentanoate[c]	(R)-2,3-Dihydroxy-3-methylpentanoate	C06007	1-KETO-2-METHYLVALERATE
(S)-3-Methyl-2-oxopentanoate[c]	(S)-3-Methyl-2-oxopentanoate	C00671	2-KETO-3-METHYL-VALERATE
(S)-3-Hydroxy-2-methylbutyryl-CoA[c]	(S)-3-Hydroxy-2-methylbutyryl-CoA	C04405	2-METHYL-3-HYDROXY-BUTYRYL-COA
Hydroxymethylglutaryl-CoA[c]	Hydroxymethylglutaryl-CoA	C00356	3-HYDROXY-3-METHYL-GLUTARYL-COA
3-Carboxy-2-hydroxy-4-methylpentanoate[c]	3-Carboxy-2-hydroxy-4-methylpentanoate	C04411	2-D-THREO-HYDROXY-3-CARBOXY-ISOCAPROATE
3-Carboxy-4-methyl-2-oxopentanoate[c]	3-Carboxy-4-methyl-2-oxopentanoate	C04236	CPD-7100
2-Isopropylmaleate[c]	2-Isopropylmaleate	C02631	CPD-9451
3-Carboxy-3-hydroxy-4-methylpentanoate[c]	3-Carboxy-3-hydroxy-4-methylpentanoate	C02504	3-CARBOXY-3-HYDROXY-ISOCAPROATE
4-Methyl-2-oxopentanoate[c]	4-Methyl-2-oxopentanoate	C00233	2K-4CH3-PENTANOATE
3-Methylglutaconyl-CoA[c]	3-Methylglutaconyl-CoA	C03231	TRANS-3-METHYL-GLUTACONYL-COA
