# Supplementary material for: RAVEN 2.0: A versatile toolbox for metabolic network reconstruction and a case study on Streptomyces coelicolor
Source: PLoS Comput Biol. 2018 Oct 18;14(10):e1006541. doi: 10.1371/journal.pcbi.1006541 (PMC6207324; doi:10.1371/journal.pcbi.1006541)
Supplement: S3 Table — The merged de novo model (S1 Data) was manually evaluated to identified 398 reactions that constitute new pathways absent in iMK1208 and were subsequently added towards Sco4. This table is used in the Sco4Reconstruction script available from the Sco4 GitHub repository under ComplementaryScripts. (XLSX) [file pcbi.1006541.s004.xlsx]

## Sheet: Sheet1
Rxn ID	# iMK Met	SUBSYSTEM	RxnFrom
RXN-12976	2	Secondary Metabolite Biosynthesis	MetaCyc
RXN-12975	4	Secondary Metabolite Biosynthesis	MetaCyc
RXN-17143	4	Secondary Metabolite Biosynthesis	MetaCyc
AMINOBENZCOALIG-RXN	5	Secondary Metabolite Biosynthesis	Both
RXN-12223	2	Secondary Metabolite Biosynthesis	MetaCyc
RXN-12225	2	Secondary Metabolite Biosynthesis	MetaCyc
RXN-17982	3	Secondary Metabolite Biosynthesis	Both
1.14.13.59-RXN	5	Secondary Metabolite Biosynthesis	KEGG
RXN-9349	2	Secondary Metabolite Biosynthesis	Both
RXN-9352	5	Secondary Metabolite Biosynthesis	Both
RXN-9350	5	Secondary Metabolite Biosynthesis	Both
RXN-9351	5	Secondary Metabolite Biosynthesis	Both
RXN-9353	5	Secondary Metabolite Biosynthesis	Both
RXN1F-151	0	Secondary Metabolite Biosynthesis	KEGG
RXN1F-150	0	Secondary Metabolite Biosynthesis	KEGG
RXN-5861	2	Secondary Metabolite Biosynthesis	KEGG
RXN-8460	2	Secondary Metabolite Biosynthesis	Both
RXN-10995	4	Secondary Metabolite Biosynthesis	MetaCyc
RXN-10996	2	Secondary Metabolite Biosynthesis	MetaCyc
R04800	2	Secondary Metabolite Biosynthesis	KEGG
R09692	0	Secondary Metabolite Biosynthesis	KEGG
RXN-1126	4	Secondary Metabolite Biosynthesis	Both
RXN-16262	3	Secondary Metabolite Biosynthesis	MetaCyc
RXN-12931	3	Secondary Metabolite Biosynthesis	MetaCyc
RXN-12921	3	Secondary Metabolite Biosynthesis	MetaCyc
RXN-12940	1	Secondary Metabolite Biosynthesis	MetaCyc
DHBAMPLIG-RXN	3	Secondary Metabolite Biosynthesis	MetaCyc
RXN-14430	2	Secondary Metabolite Biosynthesis	MetaCyc
RXN-14429	2	Secondary Metabolite Biosynthesis	MetaCyc
GLUTCYSLIG-RXN	6	Secondary Metabolite Biosynthesis	Both
RXN-14431	4	Secondary Metabolite Biosynthesis	Both
METHYLGLUTACONYL-COA-HYDRATASE-RXN	all	Secondary Metabolite Biosynthesis	Both
RXN-9931	5	Secondary Metabolite Biosynthesis	Both
RXN-15586	3	Secondary Metabolite Biosynthesis	MetaCyc
RXN-15585	5	Secondary Metabolite Biosynthesis	MetaCyc
RXN-9932	5	Secondary Metabolite Biosynthesis	Both
RXN-9933	5	Secondary Metabolite Biosynthesis	Both
4-COUMARATE--COA-LIGASE-RXN	4	Secondary Metabolite Biosynthesis	Both
RXN-8648	3	Secondary Metabolite Biosynthesis	Both
RXN-9476	1	Secondary Metabolite Biosynthesis	MetaCyc
RXN-9475	0	Secondary Metabolite Biosynthesis	MetaCyc
RXN-14196	3	Secondary Metabolite Biosynthesis	Both
RXN-16912	2	Secondary Metabolite Biosynthesis	MetaCyc
RXN-17129	2	Secondary Metabolite Biosynthesis	MetaCyc
RXN-13528	3	Secondary Metabolite Biosynthesis	MetaCyc
RXN-13533	2	Secondary Metabolite Biosynthesis	MetaCyc
5.4.99.17-RXN	0	Secondary Metabolite Biosynthesis	Both
RXN-4961	1	Secondary Metabolite Biosynthesis	Both
MYO-INOSITOL-1OR-4-MONOPHOSPHATASE-RXN	all	Secondary Metabolite Biosynthesis	KEGG
RXN-8024	0	Secondary Metabolite Biosynthesis	Both
RXN-8023	0	Secondary Metabolite Biosynthesis	MetaCyc
RXN-8022	0	Secondary Metabolite Biosynthesis	KEGG
RXNARA-8002	1	Secondary Metabolite Biosynthesis	Both
2.5.1.32-RXN	2	Secondary Metabolite Biosynthesis	Both
RXN-12654	5	Secondary Metabolite Biosynthesis	MetaCyc
RXN-12653	3	Secondary Metabolite Biosynthesis	KEGG
STREPTOMYCIN-6-KINASE-RXN	3	Secondary Metabolite Biosynthesis	Both
RXN-2001	4	Secondary Metabolite Biosynthesis	KEGG
RXN1F-10	3	Secondary Metabolite Biosynthesis	KEGG
RXN-13194	5	Secondary Metabolite Biosynthesis	KEGG
CEPHALOSPORIN-C-DEACETYLASE-RXN	3	Secondary Metabolite Biosynthesis	KEGG
RXN-9394	2	Secondary Metabolite Degradation	KEGG
RXN-9421	2	Secondary Metabolite Degradation	KEGG
RXN-11968	3	Secondary Metabolite Degradation	MetaCyc
RXN-7644	all	Secondary Metabolite Degradation	KEGG
RXN-10997	5	Secondary Metabolite Degradation	MetaCyc
RXN-10998	4	Secondary Metabolite Degradation	MetaCyc
PROPCOASYN-RXN	2	Alanine and Aspartate Metabolism	KEGG
2.6.1.18-RXN	all	Alanine and Aspartate Metabolism	KEGG
VALINE-PYRUVATE-AMINOTRANSFER-RXN	all	Alanine and Aspartate Metabolism	KEGG
RXN0-308	2	Alanine and Aspartate Metabolism	Both
R02894	2	Arginine and proline metabolism	KEGG
R04221	2	Arginine and proline metabolism	KEGG
R02457	3	Arginine and proline metabolism	KEGG
R02923	3	Arginine and proline metabolism	KEGG
RXN-7933	3	Arginine and proline metabolism	KEGG
RXN-8956	3	Arginine and proline metabolism	KEGG
GUANIDINOBUTANAMIDE-NH3-RXN	2	Arginine and proline metabolism	KEGG
GUANIDINOBUTYRASE-RXN	3	Arginine and proline metabolism	Both
RXN-11566	6	Arginine and Proline Metabolism	Both
TRANS-L-3-HYDROXYPROLINE-DEHYDRATASE-RXN	2	Arginine and Proline Metabolism	MetaCyc
RXN-8003	3	Arginine and Proline Metabolism	MetaCyc
3.5.4.22-RXN	4	Arginine and Proline Metabolism	KEGG
RXN-15131	3	Cysteine and Metabolism	MetaCyc
MERCAPYSTRANS-RXN	2	Cysteine and Metabolism	Both
SUCCINATE-SEMIALDEHYDE-DEHYDROGENASE-RXN	all	Glutamate Metabolism	Both
RXN-6902	all	Glutamate Metabolism	KEGG
6.3.5.6-RXN	7	Glutamate Metabolism	Both
ASPARTASE-RXN	all	Glutamate Metabolism	KEGG
R11-RXN	3	Glutamate Metabolism	KEGG
BUTYRYL-COA-DEHYDROGENASE-RXN	3	Glutamate Metabolism	MetaCyc
ACETATE--COA-LIGASE-ADP-FORMING-RXN	all	Glutamate Metabolism	KEGG
GLUTAMATESYN-RXN	all	Glutamate Metabolism	KEGG
RXN-11002	4	Glutamate Metabolism	MetaCyc
SARCOX-RXN	5	Glycine and serine metabolism	KEGG
ALANINE--GLYOXYLATE-AMINOTRANSFERASE-RXN	all	Glycine and serine metabolism	MetaCyc
HISTALDEHYD-RXN	5	Histidine Metabolism	Both
HISTOLDEHYD-RXN	4	Histidine Metabolism	Both
FORMIMINOGLUTAMATE-DEIMINASE-RXN	3	Histidine Metabolism	Both
RXN-10035	4	Methionine Metabolism	Both
R03105	1	Methionine Metabolism	KEGG
RXN-14147	3	Methionine Metabolism	KEGG
4.1.99.4-RXN	3	Methionine Metabolism	KEGG
R311-RXN	2	Nitrogen Metabolism	KEGG
FERREDOXIN--NITRITE-REDUCTASE-RXN	4	Nitrogen Metabolism	MetaCyc
CREATININASE-RXN	1	Nitrogen Metabolism	KEGG
3.5.2.14-RXN	5	Nitrogen Metabolism	KEGG
CREATININE-DEAMINASE-RXN	3	Nitrogen Metabolism	KEGG
RXN0-3921	4	Nitrogen Metabolism	Both
RXN0-3922	4	Nitrogen Metabolism	KEGG
RXN-37	4	Nitrogen Metabolism	KEGG
RXN-0	4	Nitrogen Metabolism	KEGG
RXN-8	all	Nitrogen Metabolism	Both
RXN-12900	4	Nitrogen Metabolism	MetaCyc
UREA-CARBOXYLASE-RXN	7	Nitrogen Metabolism	Both
ALLOPHANATE-HYDROLASE-RXN	4	Nitrogen Metabolism	MetaCyc
2.3.1.89-RXN	4	Threonine and Lysine Metabolism	KEGG
RXN-4822	2	Threonine and Lysine Metabolism	KEGG
2-AMINOADIPATE-AMINOTRANSFERASE-RXN	3	Threonine and Lysine Metabolism	Both
RXN-14724	all	Threonine and Lysine Metabolism	MetaCyc
RXN-8182	all	Threonine and Lysine Metabolism	MetaCyc
R125-RXN	2	Threonine and Lysine Metabolism	Both
RXNDQC-2	6	Tyrosine, Tryptophan, and Phenylalanine Metabolism	Both
RXNN-404	2	Tyrosine, Tryptophan, and Phenylalanine Metabolism	KEGG
RXN-10139	3	Tyrosine, Tryptophan, and Phenylalanine Metabolism	MetaCyc
TRYPTOPHAN-2-MONOOXYGENASE-RXN	4	Tyrosine, Tryptophan, and Phenylalanine Metabolism	Both
RXN-7908	1	Tyrosine, Tryptophan, and Phenylalanine Metabolism	KEGG
R02252	3	Tyrosine, Tryptophan, and Phenylalanine Metabolism	KEGG
ACETOLACTREDUCTOISOM-RXN	all	Valine, Leucine, and Isoleucine Metabolism	Both
RXN-11565	5	Polyamine Biosynthesis	Both
4.1.1.86-RXN	3	Polyamine Biosynthesis	Both
ACETYLORNDEACET-RXN	all	Other Amino Acid Metabolism	KEGG
PROLINE-RACEMASE-RXN	1	Other Amino Acid Metabolism	KEGG
RXN-9382	2	Other Amino Acid Metabolism	KEGG
RXN0-6732	2	Other Amino Acid Metabolism	KEGG
RXN0-366	all	Nucleotide Salvage Pathway	KEGG
URKI-RXN	all	Nucleotide Salvage Pathway	KEGG
CYTIDINEKIN-RXN	all	Nucleotide Salvage Pathway	KEGG
GMP-SYN-NH3-RXN	all	Nucleotide Salvage Pathway	Both
URPHOS-RXN	all	Purine and Pyrimidine Metabolism	Both
CYTIKIN-RXN	all	Purine and Pyrimidine Metabolism	KEGG
RXN0-5398	2	Purine and Pyrimidine Metabolism	Both
R01618	3	Purine and Pyrimidine Metabolism	KEGG
URIDINEKIN-RXN	all	Purine and Pyrimidine Metabolism	KEGG
RXN-11210	4	Purine and Pyrimidine Metabolism	MetaCyc
RXN-11211	2	Purine and Pyrimidine Metabolism	Both
BETA-UREIDOPROPIONASE-RXN	5	Purine and Pyrimidine Metabolism	Both
DIHYDROPYRIMIDINASE-RXN	2	Purine and Pyrimidine Metabolism	Both
AMINO-CARBOXYMUCONATE-SEMIALDEHYDE-RXN	2	Alternate Carbon Metabolism	Both
1.2.1.32-RXN	4	Alternate Carbon Metabolism	KEGG
4.1.1.77-RXN	2	Alternate Carbon Metabolism	KEGG
RXN-14536	3	Alternate Carbon Metabolism	MetaCyc
2-OXOPENT-4-ENOATE-HYDRATASE-RXN	1	Alternate Carbon Metabolism	KEGG
MHPELY-RXN	2	Alternate Carbon Metabolism	KEGG
RXN-15893	0	Alternate Carbon Metabolism	MetaCyc
RXN-16964	3	Alternate Carbon Metabolism	MetaCyc
RXN-15892	2	Alternate Carbon Metabolism	MetaCyc
1.1.1.127-RXN	4	Alternate Carbon Metabolism	Both
RXN-11805	3	Alternate Carbon Metabolism	MetaCyc
RXN-11791	3	Alternate Carbon Metabolism	MetaCyc
RXN-9718	6	Alternate Carbon Metabolism	MetaCyc
RXN0-4341	3	Alternate Carbon Metabolism	Both
RXN0-4342	3	Alternate Carbon Metabolism	Both
GDP-MANNOSE-6-DEHYDROGENASE-RXN	5	Alternate Carbon Metabolism	Both
R03391	4	Alternate Carbon Metabolism	KEGG
R04215	2	Alternate Carbon Metabolism	KEGG
FRUCTOSE-6-PHOSPHATE-PHOSPHOKETOLASE-RXN	all	Alternate Carbon Metabolism	Both
RXN-9990	2	Alternate Carbon Metabolism	Both
N-ACETYLNEURAMINATE-SYNTHASE-RXN	3	Alternate Carbon Metabolism	KEGG
RXN-18387	4	Alternate Carbon Metabolism	Both
DARABALDOL-RXN	2	Alternate Carbon Metabolism	MetaCyc
MANNONDEHYDRAT-RXN	2	Alternate Carbon Metabolism	KEGG
GALACTARDEHYDRA-RXN	2	Alternate Carbon Metabolism	KEGG
UTPHEXPURIDYLYLTRANS-RXN	all	Alternate Carbon Metabolism	MetaCyc
URONATE-DEHYDROGENASE-RXN	3	Alternate Carbon Metabolism	MetaCyc
RXN-15902	2	Alternate Carbon Metabolism	MetaCyc
RXN-11407	3	Alternate Carbon Metabolism	MetaCyc
RXN-15907	2	Alternate Carbon Metabolism	MetaCyc
FUCPALDOL-RXN	2	Alternate Carbon Metabolism	Both
RXN-16164	1	Alternate Carbon Metabolism	MetaCyc
RXN0-4301	1	Alternate Carbon Metabolism	Both
7-ALPHA-HYDROXYSTEROID-DEH-RXN	3	Alternate Carbon Metabolism	MetaCyc
RXN-8987	2	Alternate Carbon Metabolism	KEGG
ITACONYL-COA-HYDRATASE-RXN	1	Alternate Carbon Metabolism	KEGG
L-ARABINONATE-DEHYDRATASE-RXN	1	Alternate Carbon Metabolism	Both
L-ARABINONOLACTONASE-RXN	2	Alternate Carbon Metabolism	KEGG
GLYCOLATE-REDUCTASE-RXN	all	Alternate Carbon Metabolism	Both
RXN-15920	3	Alternate Carbon Metabolism	MetaCyc
RXN-15590	1	Alternate Carbon Metabolism	MetaCyc
RXN0-5306	1	Alternate Carbon Metabolism	KEGG
RXN-12095	3	Alternate Carbon Metabolism	MetaCyc
MANNITOL-1-PHOSPHATASE-RXN	3	Alternate Carbon Metabolism	MetaCyc
RXN-17612	5	Alternate Carbon Metabolism	MetaCyc
RXN-17615	3	Alternate Carbon Metabolism	MetaCyc
RXN-17572	4	Alternate Carbon Metabolism	Both
RXN-17569	5	Alternate Carbon Metabolism	MetaCyc
RXN-17568	5	Alternate Carbon Metabolism	MetaCyc
RXN-17571	3	Alternate Carbon Metabolism	Both
2.4.1.83-RXN	2	Alternate Carbon Metabolism	Both
1.2.7.4-RXN	3	Alternate Carbon Metabolism	KEGG
SORBITOL-6-PHOSPHATASE-RXN	3	Alternate Carbon Metabolism	MetaCyc
TRE6PHYDRO-RXN	all	Alternate Carbon Metabolism	Both
2.4.1.216-RXN	2	Alternate Carbon Metabolism	MetaCyc
ALPHAALPHA-TREHALOSE-PHOSPHORYLASE-RXN	3	Alternate Carbon Metabolism	KEGG
RXN-12402	2	Alternate Carbon Metabolism	MetaCyc
RXN-12398	2	Alternate Carbon Metabolism	MetaCyc
RXN-12399	2	Alternate Carbon Metabolism	MetaCyc
RXN-12400	2	Alternate Carbon Metabolism	MetaCyc
XYLONATE-DEHYDRATASE-RXN	1	Alternate Carbon Metabolism	MetaCyc
RXN-12246	2	Alternate Carbon Metabolism	KEGG
RXN-8964	3	Citric Acid Cycle	Both
RXN0-5224	all	Citric Acid Cycle	MetaCyc
RXN-6383	1	Citric Acid Cycle	Both
FHLMULTI-RXN	3	Fermentation	MetaCyc
RXN-15924	3	Galactose Metabolism	MetaCyc
DEHYDDEOXGALACTKIN-RXN	4	Galactose Metabolism	MetaCyc
PYRUFLAVREDUCT-RXN	5	Glycolysis/Gluconeogenesis	KEGG
DEHYDOGLUCONOKINASE-RXN	3	Glycolysis/Gluconeogenesis	MetaCyc
MALTOSE-PHOSPHORYLASE-RXN	3	Glycolysis/Gluconeogenesis	KEGG
R01785	2	Glycolysis/Gluconeogenesis	KEGG
R01902	3	Glycolysis/Gluconeogenesis	KEGG
MALYL-COA-LYASE-RXN	2	Glyoxylate Metabolism	Both
UREIDOGLYCOLATE-LYASE-RXN	all	Glyoxylate Metabolism	KEGG
1.4.3.19-RXN	all	Glyoxylate Metabolism	KEGG
RXN-8959	2	Glyoxylate Metabolism	MetaCyc
RXN-5901	4	Glyoxylate Metabolism	KEGG
MALATE--COA-LIGASE-RXN	5	Glyoxylate Metabolism	KEGG
RXN-8961	2	Glyoxylate Metabolism	KEGG
RXN-7719	3	Oxidative Phosphorylation	MetaCyc
1.2.4.4-RXN	3	Oxidative Phosphorylation	MetaCyc
2.3.1.168-RXN	2	Oxidative Phosphorylation	MetaCyc
HYDROXYPYRUVATE-REDUCTASE-RXN	3	Oxidative Phosphorylation	MetaCyc
GPH-RXN	3	Oxidative Phosphorylation	KEGG
GLU6PDEHYDROG-RXN	all	Pentose Phosphate Pathway	Both
1.2.1.66-RXN	3	Pentose Phosphate Pathway	Both
RIBITOL-2-DEHYDROGENASE-RXN	3	Pentose Phosphate Pathway	MetaCyc
RXN-2962	1	Pentose Phosphate Pathway	KEGG
2.7.1.121-RXN	all	Pyruvate Metabolism	MetaCyc
ACETALD-DEHYDROG-RXN	all	Pyruvate Metabolism	KEGG
RXN0-1134	3	Pyruvate Metabolism	Both
RXN0-1132	3	Pyruvate Metabolism	MetaCyc
RXN0-1133	2	Pyruvate Metabolism	Both
RXN-8568	4	Pyruvate Metabolism	MetaCyc
ISOCHORSYN-RXN	1	Cofactor Biosynthesis	MetaCyc
RXN-12345	2	Cofactor Biosynthesis	MetaCyc
RXN-15264	5	Cofactor Biosynthesis	MetaCyc
RXN-14910	2	Cofactor Biosynthesis	KEGG
4OHBENZOATE-OCTAPRENYLTRANSFER-RXN	2	Cofactor Biosynthesis	KEGG
3-OCTAPRENYL-4-OHBENZOATE-DECARBOX-RXN	2	Cofactor Biosynthesis	KEGG
RXN-5285	3	Cofactor Biosynthesis	KEGG
RXN1F-20	7	Cofactor Biosynthesis	Both
PYRIDOXINE-4-DEHYDROGENASE-RXN	all	Cofactor Biosynthesis	Both
R229-RXN	2	Cofactor Biosynthesis	KEGG
RXN-8078	2	Cofactor Biosynthesis	Both
RXN-8079	7	Cofactor Biosynthesis	Both
RXN-8077	3	Cofactor Biosynthesis	KEGG
RXN-8081	5	Cofactor Biosynthesis	both
RXN-8080	5	Cofactor Biosynthesis	both
RXN-8060	7	Cofactor Biosynthesis	MetaCyc
UROPORIIIMETHYLTRANSA-RXN	4	Cofactor Biosynthesis	MetaCyc
RXN-8675	3	Cofactor Biosynthesis	MetaCyc
RXN-15856	all	Cofactor Biosynthesis	MetaCyc
RXN-1884	3	Cofactor Biosynthesis	Both
RXN-14395	1	Cofactor Biosynthesis	MetaCyc
RXN-8781	1	Cofactor Biosynthesis	MetaCyc
RXN-8783	2	Cofactor Biosynthesis	Both
RXN-8784	1	Cofactor Biosynthesis	KEGG
L-GULONOLACTONE-OXIDASE-RXN	2	Cofactor Biosynthesis	KEGG
RXN-15946	3	Cofactor Biosynthesis	Both
RXN-11023	2	Cofactor Biosynthesis	KEGG
2.5.1.68-RXN	3	Cofactor Biosynthesis	Both
NMNAMIDOHYDRO-RXN	all	Cofactor Biosynthesis	KEGG
RXN-12752	0	Cofactor Biosynthesis	MetaCyc
RXN-13142	0	Cofactor Biosynthesis	MetaCyc
RXN-13141	5	Cofactor Biosynthesis	MetaCyc
RXN0-6727	5	Cofactor Biosynthesis	MetaCyc
LAUROYLACYLTRAN-RXN	1	Glycerophospholipid Metabolism	KEGG
RXN-17645	0	Glycerophospholipid Metabolism	MetaCyc
RXN-12848	5	Glycerophospholipid Metabolism	KEGG
RXN-12703	0	Glycerophospholipid Metabolism	MetaCyc
RXN-12707	0	Glycerophospholipid Metabolism	MetaCyc
PHOSPHASERDECARB-RXN	2	Glycerophospholipid Metabolism	KEGG
1.17.1.1-RXN	2	Cell Envelope Biosynthesis	KEGG
1-ACYLGLYCEROL-3-P-ACYLTRANSFER-RXN	1	Cell Envelope Biosynthesis	KEGG
RXN-11081	3	Cell Envelope Biosynthesis	MetaCyc
RXN-11080	3	Cell Envelope Biosynthesis	MetaCyc
RXN0-1862	3	Cell Envelope Biosynthesis	Both
RXN0-1861	4	Cell Envelope Biosynthesis	Both
6.3.2.10-RXN	5	Cell Envelope Biosynthesis	KEGG
6.3.2.7-RXN	6	Cell Envelope Biosynthesis	MetaCyc
DHBDEHYD-RXN	3	Aromatic Compounds Biosynthesis	KEGG
RXN-8527	4	Aromatic Compounds Biosynthesis	KEGG
RXN-8529	0	Aromatic Compounds Biosynthesis	KEGG
RXN-14671	2	Aromatic Compounds Biosynthesis	MetaCyc
RXN-14670	3	Aromatic Compounds Biosynthesis	MetaCyc
RXN-15819	4	Aromatic Compound Degradation	MetaCyc
24-DICHLOROPHENOL-6-MONOOXYGENASE-RXN	5	Aromatic Compound Degradation	KEGG
1.2.1.27-RXN	7	Aromatic Compound Degradation	KEGG
RXN-8824	2	Aromatic Compound Degradation	MetaCyc
RXN-17165	1	Aromatic Compound Degradation	MetaCyc
RXN-16308	1	Aromatic Compound Degradation	MetaCyc
RXN-16310	0	Aromatic Compound Degradation	MetaCyc
RXN-9909	3	Aromatic Compound Degradation	MetaCyc
RXN-9910	4	Aromatic Compound Degradation	MetaCyc
HCAMULTI-RXN	4	Aromatic Compound Degradation	KEGG
MHPHYDROXY-RXN	5	Aromatic Compound Degradation	Both
RXN-13129	4	Aromatic Compound Degradation	MetaCyc
HYDROXYBENZALDEHYDE-OXIDATION-NAD-RXN	4	Aromatic Compound Degradation	KEGG
HYDROXYBENZOYLFORMATE-DECARBOXYLASE-RXN	3	Aromatic Compound Degradation	Both
CHMS-DEHYDROGENASE-RXN	4	Aromatic Compound Degradation	KEGG
5.3.3.10-RXN	0	Aromatic Compound Degradation	KEGG
HYDROXYHEPTA-DIENEDIOATE-HYDROXY-RXN	1	Aromatic Compound Degradation	KEGG
HYDROXYBENZALDEHYDE-OXIDATION-NADP-RXN	4	Aromatic Compound Degradation	Both
R364-RXN	2	Aromatic Compound Degradation	MetaCyc
4-NITROPHENOL-2-MONOOXYGENASE-RXN	5	Aromatic Compound Degradation	MetaCyc
RXN-12735	1	Aromatic Compound Degradation	MetaCyc
COLCYD-RXN	3	Aromatic Compound Degradation	MetaCyc
SYDDEHYD-RXN	4	Aromatic Compound Degradation	KEGG
SOLDEHYD-RXN	3	Aromatic Compound Degradation	Both
R03998	5	Aromatic Compound Degradation	KEGG
R03999	5	Aromatic Compound Degradation	KEGG
R05590	1	Aromatic Compound Degradation	KEGG
ANTHRANILOYL-COA-MONOOXYGENASE-RXN	3	Aromatic Compound Degradation	MetaCyc
RXN-13704	2	Aromatic Compound Degradation	KEGG
RXN-9832	3	Aromatic Compound Degradation	MetaCyc
4-HYDROXYBENZOATE-3-MONOOXYGENASE-RXN	6	Aromatic Compound Degradation	Both
CATECHOL-23-DIOXYGENASE-RXN	2	Aromatic Compound Degradation	KEGG
RXN-12072	4	Aromatic Compound Degradation	KEGG
RXN-10040	5	Aromatic Compound Degradation	Both
R265-RXN	1	Aromatic Compound Degradation	KEGG
R282-RXN	1	Aromatic Compound Degradation	KEGG
CYCLOHEXANONE-MONOOXYGENASE-RXN	5	Aromatic Compound Degradation	KEGG
6-HEXANOLIDE-HYDROLYSIS-RXN	2	Aromatic Compound Degradation	Both
CYCLOHEXANOL-DEHYDROGENASE-RXN	3	Aromatic Compound Degradation	Both
RXN-11861	3	Aromatic Compound Degradation	Both
RXN-2464	2	Aromatic Compound Degradation	KEGG
GALLATE-DECARBOXYLASE-RXN	2	Aromatic Compound Degradation	MetaCyc
R8-RXN	2	Aromatic Compound Degradation	KEGG
MALEYLPYRUVATE-ISOMERASE-RXN	0	Aromatic Compound Degradation	KEGG
RXN-10445	4	Aromatic Compound Degradation	KEGG
1.14.12.1-RXN	5	Aromatic Compound Degradation	MetaCyc
RXN-8580	3	Aromatic Compound Degradation	Both
RXN-8583	4	Aromatic Compound Degradation	MetaCyc
BENZOYLFORMATE-DECARBOXYLASE-RXN	2	Aromatic Compound Degradation	Both
RXN-8743	2	Aromatic Compound Degradation	MetaCyc
RXN-663	4	Aromatic Compound Degradation	MetaCyc
RXN-8581	3	Aromatic Compound Degradation	Both
RXN-8582	4	Aromatic Compound Degradation	MetaCyc
BENZALDEHYDE-DEHYDROGENASE-NAD+-RXN	4	Aromatic Compound Degradation	Both
BENZYL-ALC-DEHYDROGENASE-RXN	3	Aromatic Compound Degradation	Both
SALICYLATE-1-MONOOXYGENASE-RXN	6	Aromatic Compound Degradation	KEGG
RXN-902	1	Aromatic Compound Degradation	KEGG
RXN-905	3	Aromatic Compound Degradation	MetaCyc
RXN-864	2	Aromatic Compound Degradation	KEGG
RXN-865	1	Aromatic Compound Degradation	MetaCyc
RXN-6201	3	Aromatic Compound Degradation	KEGG
3.5.2.17-RXN	2	Aromatic Compound Degradation	KEGG
RXN-11186	6	Aromatic Compound Degradation	KEGG
1.2.1.67-RXN	5	Aromatic Compound Degradation	MetaCyc
RXN1K-87	0	Aromatic Compound Degradation	KEGG
CARBOXY-OXOHEPT-ENEDIOATE-DECARBOXY-RXN	2	Aromatic Compound Degradation	KEGG
RXN-11728	3	Inorganic Ion Transort and Metabolism	MetaCyc
DHLBXANAU-RXN	4	Inorganic Ion Transort and Metabolism	KEGG
RXN-11689	3	Inorganic Ion Transort and Metabolism	KEGG
RXN-11737	2	Inorganic Ion Transort and Metabolism	KEGG
THIOSULFATE-SULFURTRANSFERASE-RXN	2	Inorganic Ion Transort and Metabolism	Both
6.3.5.7-RXN	7	tRNA Charging	Both
R01176	5	Butanoate metabolism	KEGG
R01172	5	Butanoate metabolism	KEGG
GLCNACPTRANS-RXN	3	Teichoic Acid Biosynthesis	Both
RXN-18036	3	Teichoic Acid Biosynthesis	MetaCyc
PHOSPHAGLYPSYN-RXN	3	Teichoic Acid Biosynthesis	KEGG
CDPDIGLYSYN-RXN	3	Teichoic Acid Biosynthesis	Both
DIACYLGLYKIN-RXN	3	Teichoic Acid Biosynthesis	KEGG
2.4.1.157-RXN	3	Teichoic Acid Biosynthesis	KEGG
GLYOXII-RXN	4	Aldehyde Degradation	MetaCyc
D-LACTALDEHYDE-DEHYDROGENASE-RXN	3	Aldehyde Degradation	KEGG
D-LACTATE-DEHYDROGENASE-CYTOCHROME-RXN	3	Aldehyde Degradation	KEGG
METHYL-GLYOXAL-DEHYDROG-RXN	5	Aldehyde Degradation	KEGG
RXN-10901	3	Polymer Degradation	MetaCyc
RXN-10898	3	Polymer Degradation	MetaCyc
SS-BUTANEDIOL-DEHYDROGENASE-RXN	3	Unassigned	Both
2.1.1.137-RXN	4	Unassigned	MetaCyc
2.1.1.138-RXN	3	Unassigned	MetaCyc
RXN-11187	2	Unassigned	MetaCyc
RXN0-6274	2	Unassigned	Both
LINC-RXN	3	Unassigned	MetaCyc
RXN-5921	3	Unassigned	MetaCyc
RXN-14570	1	Unassigned	MetaCyc
RXN-13072	3	Unassigned	MetaCyc
MALEATE-ISOMERASE-RXN	1	Unassigned	KEGG
RXN66-81	4	Unassigned	MetaCyc
RXN-18404	3	Unassigned	MetaCyc
RXN-13783	3	Unassigned	MetaCyc
1.14.13.84-RXN	2	Unassigned	KEGG
1.14.13.8-RXN	5	Unassigned	MetaCyc
CHOLESTEROL-OXIDASE-RXN	2	Unassigned	Both
DIENOYLCOAREDUCT-RXN	4	Unassigned	MetaCyc
