# Supplementary material for: RAVEN 2.0: A versatile toolbox for metabolic network reconstruction and a case study on Streptomyces coelicolor
Source: PLoS Comput Biol. 2018 Oct 18;14(10):e1006541. doi: 10.1371/journal.pcbi.1006541 (PMC6207324; doi:10.1371/journal.pcbi.1006541)
Supplement: S4 Table — Comparison of iMK1208 with the merged de novo reconstructions identified reactions that had no gene associated in iMK1208, while RAVEN 2.0 was able to identify the responsible genes. This table is used in the Sco4Reconstruction script available from the Sco4 GitHub repository under ComplementaryScripts. (XLSX) [file pcbi.1006541.s005.xlsx]

## Sheet: Sheet1
iMK1208			Combined model
SubSystem	Rxn ID	NOTE	Gene assocation	Rxn ID
Alternate Carbon Metabolism	RMI	Required for growth using L-rhamnose as a carbon source	SCO0812	RHAMNISOM-RXN
Alternate Carbon Metabolism	RMPA	Required for growth using L-rhamnose as a carbon source	SCO0813	RHAMNULPALDOL-RXN
Alternate Carbon Metabolism	DABTD	Required for growth using D-arabitol as a carbon source	SCO1901	RXN-7971
Arginine and Proline Metabolism	PROD2	Required for growth using L-proline as a carbon source	SCO5519	R10507
Cofactor and Prosthetic Group Biosynthesis	THRPD	Required for growth (adenosylcobalamin biosynthesis)	SCO1859	4.1.1.81-RXN
Cofactor and Prosthetic Group Biosynthesis	ADCL	Required for growth (tetrahydrofolate biosynthesis)	SCO1546	ADCLY-RXN
Cofactor and Prosthetic Group Biosynthesis	CBLAT	To utilize extracellular cob(1)alamin	SCO1851 or SCO5381	COBALADENOSYLTRANS-RXN
Cysteine Metabolism	BPNT	Required for growth (acyl-carrier protein biosynthesis)	SCO5161	325-BISPHOSPHATE-NUCLEOTIDASE-RXN
Nucleotide Salvage Pathway	DTMPK	Required for growth (dTTP biosynthesis)	SCO3542	DTMPKI-RXN
Threonine and Lysine Metabolism	OXPTNDH	Required for growth using L-lysine as a carbon source	SCO1204 or SCO1612 or SCO1706 or SCO3420 or SCO3486 or SCO4780 or SCO5666 or SCO5679 or SCO6441 or SCO6793 or SCO7035 or SCO7139	GLUTARATE-SEMIALDEHYDE-DEHYDROGENASE-RXN
tRNA Charging	GLNTRS	tRNA system	SCO5547	GLURS-RXN
