# Supplementary material for: RAVEN 2.0: A versatile toolbox for metabolic network reconstruction and a case study on Streptomyces coelicolor
Source: PLoS Comput Biol. 2018 Oct 18;14(10):e1006541. doi: 10.1371/journal.pcbi.1006541 (PMC6207324; doi:10.1371/journal.pcbi.1006541)
Supplement: S5 Table — The retrieveSpontaneous function was used to identify spontaneous reactions that connect to the Sco4 model, as detailed in the Sco4Reconstruction script available from the Sco4 GitHub repository under ComplementaryScripts. (XLSX) [file pcbi.1006541.s006.xlsx]

## Sheet: Sheet1
RXN-15356
RXN-12753
RXN-6423
RXN-8406
RXN-7593
RXN-12943
RXN-12440
RXN-13530
RXN-12876
RXN-12540
RXN-15999
RXN-8461
RXN-6268
RXN-12754
RXN-6081
RXN-2881
RXN-15124
RXN-13068
RXN-9193
RXN0-5222
RXN-9930
RXN-5721
RXN-2961
RXN-6581
RXN-4821
RXN-10723
RXN-16992
RXN-7587
RXN-14500
RXN-14809
RXN-12541
RXN-14515
RXN-13463
RXN-15905
