# Supplementary material for: RAVEN 2.0: A versatile toolbox for metabolic network reconstruction and a case study on Streptomyces coelicolor
Source: PLoS Comput Biol. 2018 Oct 18;14(10):e1006541. doi: 10.1371/journal.pcbi.1006541 (PMC6207324; doi:10.1371/journal.pcbi.1006541)
Supplement: S6 Table — The merged de novo model (S1 Data) was manually evaluated to identified 10 transport reactions that were subsequently added to Sco4. This table is used in the Sco4Reconstruction script available from the Sco4 GitHub repository under ComplementaryScripts. (XLSX) [file pcbi.1006541.s007.xlsx]

## Sheet: Sheet1
RXN ID	iMK1208 Rxn ID	GENE ASSOCIATION	SUBSYSTEM	NAME	EQUATION with Compartments	EQUATION	EC-NUMBER	LOWER BOUND	UPPER BOUND	REFERENCE
TRANS-RXN-296	CBIuabc	SCO2273	Transport, Membrane	cobinamide ABC transporter	atp_c + h2o_c + cbi_e => adp_c + cbi_c + h_c + pi_c	COBINAMIDE + ATP + WATER => COBINAMIDE + ADP + Pi + PROTON	ec-code/3.6.3.33	0	1000
ABC-5-RXN	CBL1abc	SCO2273	Transport, Membrane	vitamin B12 ABC transporter	atp_c + h2o_c + cbl1_e => adp_c + cbl1_c + h_c + pi_c	ATP + COB-I-ALAMIN + WATER => ADP + Pi + COB-I-ALAMIN + PROTON	ec-code/3.6.3.33	0	1000
RXN0-18	INSt2r	SCO3915 or SCO0079	Transport, Membrane	inosine:H+ antiporter	h_e + ins_c => h_c + ins_e	INOSINE + PROTON => INOSINE + PROTON		0	1000
RXN0-22	GSNt2	SCO3915 or SCO0079	Transport, Membrane	guanosine:H+ antiporter	gsn_c + h_e => gsn_e + h_c	GUANOSINE + PROTON => GUANOSINE + PROTON		0	1000
TRANS-RXN-178	CU2abc	SCO0164 or SCO6460	Inorganic Ion Transport and Metabolism	copper-transporting ATPase	atp_e + cu2_e + h2o_e => adp_e + h_e + pi_e + cu2_c	CU+2 + ATP + WATER => CU+2 + ADP + Pi + PROTON	ec-code/3.6.3	-1000	1000	pubmed/7499355
RXN-18029		SCO6758 or SCO2996	Transport, Membrane	teichoic acid transporter	atp_c + h2o_c + gtca3_c => adp_c + gtca3_e + h_c + pi_c	CPD-19309 + ATP + WATER => CPD-19309 + ADP + Pi + PROTON	ec-code/3.6.3.40	0	1000
TRANS-RXN0-575		SCO0434	Transport, Membrane	transport of maltose	malt_e => malt_c	MALTOSE => MALTOSE		0	1000
TRANS-RXN0-496		SCO2264	Transport, Membrane	enterobactin exporter EntS	ENTEROBACTIN_c => ENTEROBACTIN_e	ENTEROBACTIN => ENTEROBACTIN		0	1000
3.6.3.8-RXN		SCO3216 or SCO4332	Inorganic Ion Transport and Metabolism	calcium-transporting ATPase	atp_c + h2o_c + ca2_e => adp_c + ca2_c + h_c + pi_c	CA+2 + ATP + WATER => CA+2 + ADP + Pi + PROTON	ec-code/3.6.3.8	0	1000
RXN66-447		SCO6014	Transport, Membrane	Sodium independent leucine transport	leu-L_e => leu-L_c	LEU => LEU		0	1000
