# Supplementary material for: RAVEN 2.0: A versatile toolbox for metabolic network reconstruction and a case study on Streptomyces coelicolor
Source: PLoS Comput Biol. 2018 Oct 18;14(10):e1006541. doi: 10.1371/journal.pcbi.1006541 (PMC6207324; doi:10.1371/journal.pcbi.1006541)
Supplement: S7 Table — From iMK1208, 17 invalid KEGG metabolite identifiers were identified. Matching 13 of these metabolites to MetaCyc gave their valid KEGG identifier, leveraging on the annotation that is provided by MetaCyc. For the remaining 4 metabolites, it required matching their reaction between MetaCyc and KEGG to identify valid KEGG metabolite identifiers. (XLSX) [file pcbi.1006541.s008.xlsx]

## Sheet: Sheet1
Identifiers in iMK1208			Manual curation		Updated annotation in Sco4
Metabolite	KEGG	Reaction (if needed)	MetaCyc reaction	KEGG reaction	MetaCyc	KEGG
g3p	C00661				GAP	C00118
rmn	C00507				CPD0-1112	C02338
icit	C00311				THREO-DS-ISO-CITRATE	C00451
orn	C01602				L-ORNITHINE	C00077
udcpp	C00348				CPD-9646	C17556
fe2	C00023				FE+2	C14818
lipoate	C00725				LIPOIC-ACID	C16241
msh	C06717				GLUTATHIONE	C00051
alltn	C01551				S-ALLANTOIN	C02350
23dhdp	C03340				CPD-14443	C20258
3hmp	C01188				CPD-12175	C06001
mn2	C00034				MN+2	C19610
ni2	C00291				NI+2	C19609
dtdp4d6dg	C00687	TDPDRE	DTDPDEHYDRHAMEPIM-RXN	R06514	DTDP-DEOH-DEOXY-GLUCOSE	C11907
		TDPGDH	DTDPGLUCDEHYDRAT-RXN	R06513
r1p	C00442	PPM	PPENTOMUT-RXN	R01057	RIBOSE-1P	C00620
		PUNP1	ADENPHOSPHOR-RXN	R01561
		PUNP3	RXN0-5199	R02147
		PUNP5	INOPHOSPHOR-RXN	R01863
		PUNP7	XANTHOSINEPHOSPHORY-RXN	R02297
f1p	C02976	FRUK	1PFRUCTPHOSN-RXN	R02071	FRU1P	C01094
		FBA2	RXN-8631	R02568
		FRUpts	R03232	R03232
2hymeph	C06191	6PHBG	RXN0-5297	R05134	CPD-173	C02323
		DM_2HYMEPH	Assumed exchange reaction
