# Supplementary material for: RAVEN 2.0: A versatile toolbox for metabolic network reconstruction and a case study on Streptomyces coelicolor
Source: PLoS Comput Biol. 2018 Oct 18;14(10):e1006541. doi: 10.1371/journal.pcbi.1006541 (PMC6207324; doi:10.1371/journal.pcbi.1006541)
Supplement: S8 Table — Culture and simulation conditions were as described previously (Kim et al., 2014). Indicated are carbon and nitrogen sources that have been experimentally determined to be able to support growth of S. coelicolor, their exchange reaction, and whether growth is observed in Sco4 and iMK1208. Predictions on iMK1208 and Sco4 show identical results, indicating that the model expansion did not negatively affect model predictions. (XLSX) [file pcbi.1006541.s009.xlsx]

## Sheet: Sheet1
WT										Mutant strain
C source		Sco4	iMK1208		N-source		Sco4	iMK1208		C source			Sco4	iMK1208
Substrate	Exchange Rxn	Growth	Growth		Substrate	Exchange Rxn	Growth	Growth		Strain	Substrate	Exchange Rxn	Growth	Growth
acetate	EX_ac(e)	+	+		L-asparagine	EX_asn-L(e)	+	+		ΔmsdA	propionate	EX_ppa(e)	+	+
cellobiose	EX_celb(e)	+	+		L-aspartate	EX_asp-L(e)	+	+		ΔglnA	L-glutamine	EX_gln-L(e)	+	+
citrate	EX_cit(e)	+	+		L-glutamate	EX_glu-L(e)	+	+		ΔmsdA	L-valine	EX_val-L(e)	+	+
D-arabinotol	EX_abt-D(e)	+	+		L-glutamine	EX_gln-L(e)	+	+		ΔmalE	maltose	EX_malt(e)	-	-
D-fructose	EX_fru(e)	+	+		L-isoleucine	EX_ile-L(e)	+	+
D-galactose	EX_gal(e)	+	+		L-leucine	EX_leu-L(e)	+	+		N-source
D-gluconate	EX_glcn(e)	+	+		L-lysine	EX_lys-L(e)	+	+		Strain	Substrate	Exchange Rxn		Growth
D-glucose	EX_glc(e)	+	+		L-methionine	EX_met-L(e)	+	+		Δvdh	L-isoleucine	EX_ile-L(e)	+	+
D-mannitol	EX_mnl(e)	+	+		L-phenylalanine	EX_phe-L(e)	+	+		Δvdh	L-leucine	EX_leu-L(e)	+	+
D-mannose	EX_man(e)	+	+		L-proline	EX_pro-L(e)	+	+		Δvdh	L-valine	EX_val-L(e)	+	+
D-ribose	EX_rib-D(e)	+	+		L-valine	EX_val-L(e)	+	+
D-tartrate	EX_tartr-D(e)	+	+
D-xylose	EX_xyl-D(e)	+	+
glycerol	EX_glyc(e)	+	+
glycine	EX_gly(e)	+	+
lactose	EX_lcts(e)	+	+
L-alanine	EX_ala-L(e)	+	+
L-arabinose	EX_arab-L(e)	+	+
L-arginine	EX_arg-L(e)	-	-
L-asparagine	EX_asn-L(e)	+	+
L-aspartate	EX_asp-L(e)	+	+
L-glutamate	EX_glu-L(e)	+	+
L-glutamine	EX_gln-L(e)	+	+
L-histidine	EX_his-L(e)	+	+
L-isoleucine	EX_ile-L(e)	+	+
L-lactate	EX_lac-L(e)	+	+
L-leucine	EX_leu-L(e)	+	+
L-lysine	EX_lys-L(e)	+	+
L-malate	EX_mal-L(e)	+	+
L-methionine	EX_met-L(e)	-	-
L-phenylalanine	EX_phe-L(e)	-	-
L-proline	EX_pro-L(e)	+	+
L-rhamnose	EX_rmn(e)	+	+
L-serine	EX_ser-L(e)	+	+
L-threonine	EX_thr-L(e)	+	+
L-tryptophan	EX_trp-L(e)	+	+
L-valine	EX_val-L(e)	+	+
maltose	EX_malt(e)	+	+
melibiose	EX_melib(e)	+	+
propionate	EX_ppa(e)	+	+
pyruvate	EX_pyr(e)	+	+
salicin	EX_salcn(e)	+	+
succinate	EX_succ(e)	+	+
trehalose	EX_tre(e)	+	+
xylitol	EX_xylt(e)	+	+
