# Supplementary material for: RAVEN 2.0: A versatile toolbox for metabolic network reconstruction and a case study on Streptomyces coelicolor
Source: PLoS Comput Biol. 2018 Oct 18;14(10):e1006541. doi: 10.1371/journal.pcbi.1006541 (PMC6207324; doi:10.1371/journal.pcbi.1006541)
Supplement: S9 Table — Indicated is whether a gene has been identified as putative essential based on the Tn5 mutagenesis study (Xu et al., 2017) and simulation of gene essentiality in iMK1208 or Sco4. (XLSX) [file pcbi.1006541.s010.xlsx]

## Sheet: Sheet1
Putative essential genes
Genes	Based on Tn5 mutangenes study	Simulation on iMK1208	Simulation on Sco4
SCO0712	TRUE	FALSE	FALSE
SCO0714	TRUE	FALSE	FALSE
SCO0715	TRUE	FALSE	FALSE
SCO0752	TRUE	FALSE	FALSE
SCO0899	TRUE	FALSE	FALSE
SCO0961	FALSE	TRUE	TRUE
SCO0962	FALSE	TRUE	TRUE
SCO1018	FALSE	TRUE	TRUE
SCO1229	TRUE	FALSE	FALSE
SCO1244	FALSE	TRUE	TRUE
SCO1245	FALSE	TRUE	TRUE
SCO1246	FALSE	TRUE	TRUE
SCO1254	TRUE	TRUE	TRUE
SCO1389	FALSE	TRUE	TRUE
SCO1440	FALSE	TRUE	TRUE
SCO1441	FALSE	TRUE	TRUE
SCO1443	FALSE	TRUE	TRUE
SCO1475	TRUE	FALSE	FALSE
SCO1476	TRUE	TRUE	TRUE
SCO1477	TRUE	TRUE	TRUE
SCO1479	FALSE	TRUE	TRUE
SCO1481	FALSE	TRUE	TRUE
SCO1482	FALSE	TRUE	TRUE
SCO1483	FALSE	TRUE	FALSE
SCO1484	FALSE	TRUE	FALSE
SCO1486	FALSE	TRUE	TRUE
SCO1487	FALSE	TRUE	TRUE
SCO1494	TRUE	TRUE	TRUE
SCO1495	TRUE	TRUE	TRUE
SCO1496	TRUE	TRUE	TRUE
SCO1498	FALSE	TRUE	TRUE
SCO1522	FALSE	TRUE	FALSE
SCO1523	FALSE	TRUE	FALSE
SCO1527	FALSE	TRUE	TRUE
SCO1546	FALSE	FALSE	TRUE
SCO1553	FALSE	TRUE	TRUE
SCO1577	FALSE	TRUE	TRUE
SCO1578	FALSE	TRUE	TRUE
SCO1579	FALSE	TRUE	FALSE
SCO1580	FALSE	TRUE	TRUE
SCO1594	TRUE	FALSE	FALSE
SCO1595	TRUE	FALSE	FALSE
SCO1632	TRUE	FALSE	FALSE
SCO1633	TRUE	FALSE	FALSE
SCO1657	TRUE	FALSE	FALSE
SCO1663	FALSE	TRUE	TRUE
SCO1760	FALSE	TRUE	TRUE
SCO1776	TRUE	TRUE	TRUE
SCO1781	FALSE	TRUE	TRUE
SCO1814	FALSE	TRUE	TRUE
SCO1821	FALSE	TRUE	FALSE
SCO1847	FALSE	TRUE	TRUE
SCO1848	FALSE	TRUE	TRUE
SCO1849	FALSE	TRUE	TRUE
SCO1851	FALSE	TRUE	TRUE
SCO1852	FALSE	TRUE	TRUE
SCO1853	FALSE	TRUE	TRUE
SCO1855	FALSE	TRUE	TRUE
SCO1857	FALSE	TRUE	TRUE
SCO1859	FALSE	FALSE	TRUE
SCO1916	FALSE	TRUE	TRUE
SCO1919	TRUE	FALSE	FALSE
SCO1920	TRUE	FALSE	FALSE
SCO1921	TRUE	TRUE	TRUE
SCO1922	TRUE	TRUE	FALSE
SCO1923	TRUE	FALSE	FALSE
SCO1924	TRUE	TRUE	FALSE
SCO1925	FALSE	TRUE	FALSE
SCO1930	FALSE	TRUE	TRUE
SCO1934	TRUE	TRUE	TRUE
SCO1946	TRUE	FALSE	FALSE
SCO1961	FALSE	TRUE	TRUE
SCO1962	FALSE	TRUE	FALSE
SCO1996	FALSE	TRUE	TRUE
SCO2052	TRUE	FALSE	FALSE
SCO2053	TRUE	FALSE	FALSE
SCO2064	TRUE	FALSE	FALSE
SCO2076	TRUE	FALSE	FALSE
SCO2084	FALSE	TRUE	TRUE
SCO2086	TRUE	TRUE	TRUE
SCO2087	TRUE	TRUE	TRUE
SCO2088	FALSE	TRUE	TRUE
SCO2089	FALSE	TRUE	TRUE
SCO2103	FALSE	TRUE	TRUE
SCO2104	FALSE	TRUE	TRUE
SCO2108	FALSE	TRUE	FALSE
SCO2109	FALSE	TRUE	TRUE
SCO2147	TRUE	FALSE	FALSE
SCO2150	TRUE	FALSE	FALSE
SCO2151	TRUE	FALSE	FALSE
SCO2162	FALSE	TRUE	TRUE
SCO2173	FALSE	TRUE	TRUE
SCO2177	FALSE	TRUE	TRUE
SCO2180	TRUE	FALSE	FALSE
SCO2181	TRUE	FALSE	FALSE
SCO2194	FALSE	TRUE	TRUE
SCO2256	FALSE	TRUE	TRUE
SCO2387	TRUE	TRUE	FALSE
SCO2388	TRUE	FALSE	FALSE
SCO2509	FALSE	TRUE	TRUE
SCO2559	FALSE	TRUE	TRUE
SCO2571	TRUE	FALSE	FALSE
SCO2579	FALSE	TRUE	TRUE
SCO2592	TRUE	FALSE	FALSE
SCO2595	TRUE	FALSE	FALSE
SCO2596	TRUE	FALSE	FALSE
SCO2597	TRUE	FALSE	FALSE
SCO2612	FALSE	TRUE	TRUE
SCO2614	FALSE	TRUE	TRUE
SCO2615	TRUE	FALSE	FALSE
SCO2677	TRUE	FALSE	FALSE
SCO2688	FALSE	TRUE	TRUE
SCO2779	FALSE	TRUE	TRUE
SCO2925	FALSE	TRUE	FALSE
SCO3005	TRUE	FALSE	FALSE
SCO3023	FALSE	TRUE	TRUE
SCO3059	FALSE	TRUE	FALSE
SCO3060	FALSE	TRUE	FALSE
SCO3122	TRUE	TRUE	TRUE
SCO3123	TRUE	FALSE	FALSE
SCO3148	FALSE	TRUE	TRUE
SCO3179	FALSE	TRUE	TRUE
SCO3180	FALSE	TRUE	FALSE
SCO3182	FALSE	TRUE	FALSE
SCO3261	TRUE	FALSE	FALSE
SCO3282	FALSE	TRUE	TRUE
SCO3283	FALSE	TRUE	TRUE
SCO3303	TRUE	FALSE	FALSE
SCO3304	TRUE	FALSE	FALSE
SCO3311	FALSE	TRUE	TRUE
SCO3317	TRUE	TRUE	TRUE
SCO3319	TRUE	TRUE	TRUE
SCO3373	TRUE	FALSE	FALSE
SCO3381	FALSE	TRUE	TRUE
SCO3382	FALSE	TRUE	TRUE
SCO3383	FALSE	TRUE	TRUE
SCO3400	FALSE	TRUE	TRUE
SCO3401	FALSE	TRUE	TRUE
SCO3403	FALSE	TRUE	TRUE
SCO3486	FALSE	TRUE	FALSE
SCO3542	FALSE	FALSE	TRUE
SCO3615	FALSE	TRUE	TRUE
SCO3629	FALSE	TRUE	FALSE
SCO3650	FALSE	TRUE	TRUE
SCO3704	FALSE	TRUE	FALSE
SCO3705	FALSE	TRUE	FALSE
SCO3706	FALSE	TRUE	FALSE
SCO3795	TRUE	FALSE	FALSE
SCO3828	FALSE	TRUE	TRUE
SCO3851	FALSE	TRUE	TRUE
SCO3874	TRUE	FALSE	FALSE
SCO3878	TRUE	FALSE	FALSE
SCO3879	TRUE	FALSE	FALSE
SCO3894	TRUE	FALSE	FALSE
SCO3895	TRUE	FALSE	FALSE
SCO3928	FALSE	TRUE	TRUE
SCO4068	FALSE	TRUE	TRUE
SCO4071	FALSE	TRUE	FALSE
SCO4077	FALSE	TRUE	FALSE
SCO4078	FALSE	TRUE	FALSE
SCO4079	FALSE	TRUE	FALSE
SCO4086	FALSE	TRUE	TRUE
SCO4087	FALSE	TRUE	TRUE
SCO4151	FALSE	TRUE	TRUE
SCO4204	FALSE	TRUE	TRUE
SCO4233	FALSE	TRUE	TRUE
SCO4234	FALSE	TRUE	TRUE
SCO4250	TRUE	FALSE	FALSE
SCO4288	FALSE	TRUE	TRUE
SCO4290	FALSE	TRUE	TRUE
SCO4296	TRUE	FALSE	FALSE
SCO4326	FALSE	TRUE	TRUE
SCO4327	FALSE	TRUE	TRUE
SCO4469	TRUE	FALSE	FALSE
SCO4470	TRUE	FALSE	FALSE
SCO4491	TRUE	FALSE	FALSE
SCO4492	TRUE	FALSE	FALSE
SCO4506	FALSE	TRUE	TRUE
SCO4550	FALSE	TRUE	TRUE
SCO4583	FALSE	TRUE	TRUE
SCO4643	FALSE	TRUE	TRUE
SCO4654	TRUE	FALSE	FALSE
SCO4702	TRUE	FALSE	FALSE
SCO4703	TRUE	FALSE	FALSE
SCO4704	TRUE	FALSE	FALSE
SCO4705	TRUE	FALSE	FALSE
SCO4706	TRUE	FALSE	FALSE
SCO4707	TRUE	FALSE	FALSE
SCO4708	TRUE	FALSE	FALSE
SCO4709	TRUE	FALSE	FALSE
SCO4710	TRUE	FALSE	FALSE
SCO4711	TRUE	FALSE	FALSE
SCO4712	TRUE	FALSE	FALSE
SCO4717	TRUE	FALSE	FALSE
SCO4718	TRUE	FALSE	FALSE
SCO4719	TRUE	FALSE	FALSE
SCO4720	TRUE	FALSE	FALSE
SCO4721	TRUE	FALSE	FALSE
SCO4723	FALSE	TRUE	TRUE
SCO4735	TRUE	FALSE	FALSE
SCO4736	TRUE	TRUE	TRUE
SCO4745	FALSE	TRUE	TRUE
SCO4785	FALSE	TRUE	TRUE
SCO4807	TRUE	FALSE	FALSE
SCO4808	TRUE	FALSE	FALSE
SCO4809	TRUE	FALSE	FALSE
SCO4813	FALSE	TRUE	TRUE
SCO4814	FALSE	TRUE	TRUE
SCO4824	FALSE	TRUE	TRUE
SCO4993	FALSE	TRUE	TRUE
SCO5058	FALSE	TRUE	TRUE
SCO5139	FALSE	TRUE	TRUE
SCO5178	FALSE	TRUE	TRUE
SCO5188	TRUE	FALSE	FALSE
SCO5201	FALSE	TRUE	TRUE
SCO5240	TRUE	FALSE	FALSE
SCO5241	TRUE	FALSE	FALSE
SCO5278	TRUE	FALSE	FALSE
SCO5365	TRUE	FALSE	FALSE
SCO5366	TRUE	FALSE	FALSE
SCO5367	TRUE	FALSE	FALSE
SCO5368	TRUE	FALSE	FALSE
SCO5369	TRUE	FALSE	FALSE
SCO5370	TRUE	FALSE	FALSE
SCO5371	TRUE	FALSE	FALSE
SCO5372	TRUE	FALSE	FALSE
SCO5373	TRUE	FALSE	FALSE
SCO5374	TRUE	FALSE	FALSE
SCO5431	FALSE	TRUE	TRUE
SCO5486	FALSE	TRUE	TRUE
SCO5547	FALSE	TRUE	TRUE
SCO5559	TRUE	FALSE	FALSE
SCO5560	TRUE	TRUE	TRUE
SCO5561	TRUE	FALSE	FALSE
SCO5562	FALSE	TRUE	TRUE
SCO5563	FALSE	TRUE	TRUE
SCO5568	FALSE	TRUE	TRUE
SCO5626	TRUE	FALSE	FALSE
SCO5627	TRUE	FALSE	FALSE
SCO5628	TRUE	TRUE	TRUE
SCO5694	FALSE	TRUE	TRUE
SCO5706	TRUE	FALSE	FALSE
SCO5711	FALSE	TRUE	TRUE
SCO5736	TRUE	FALSE	FALSE
SCO5737	TRUE	FALSE	FALSE
SCO5739	FALSE	TRUE	TRUE
SCO5743	FALSE	TRUE	TRUE
SCO5793	FALSE	TRUE	TRUE
SCO5820	TRUE	FALSE	FALSE
SCO5836	TRUE	FALSE	FALSE
SCO5859	FALSE	TRUE	TRUE
SCO5860	FALSE	TRUE	FALSE
SCO5868	FALSE	TRUE	TRUE
SCO5999	TRUE	FALSE	FALSE
SCO6031	TRUE	TRUE	TRUE
SCO6035	FALSE	TRUE	TRUE
SCO6041	TRUE	TRUE	TRUE
SCO6042	TRUE	FALSE	FALSE
SCO6060	FALSE	TRUE	TRUE
SCO6187	TRUE	FALSE	FALSE
SCO6201	FALSE	TRUE	TRUE
SCO6205	FALSE	TRUE	TRUE
SCO6430	TRUE	FALSE	FALSE
SCO6450	TRUE	FALSE	FALSE
SCO6467	FALSE	TRUE	TRUE
SCO6468	FALSE	TRUE	TRUE
SCO6562	FALSE	TRUE	TRUE
SCO6570	TRUE	FALSE	FALSE
SCO6571	TRUE	FALSE	FALSE
SCO6732	FALSE	TRUE	TRUE
SCO6752	TRUE	FALSE	FALSE
SCO6753	TRUE	FALSE	FALSE
SCO6754	TRUE	FALSE	FALSE
SCO6971	FALSE	TRUE	TRUE
SCO7000	TRUE	FALSE	FALSE
SCO7081	FALSE	TRUE	TRUE
SCO7243	TRUE	FALSE	FALSE
SCO7311	FALSE	TRUE	TRUE
SCO7401	TRUE	FALSE	FALSE
SCO7402	TRUE	FALSE	FALSE
SCO7443	FALSE	TRUE	TRUE
SCO7591	TRUE	FALSE	FALSE
