# Supplementary material for: RAVEN 2.0: A versatile toolbox for metabolic network reconstruction and a case study on Streptomyces coelicolor
Source: PLoS Comput Biol. 2018 Oct 18;14(10):e1006541. doi: 10.1371/journal.pcbi.1006541 (PMC6207324; doi:10.1371/journal.pcbi.1006541)
Supplement: S10 Table — Target reactions identified from Sco4 for each of the indicated secondary metabolism product, as obtained from FSEOF analysis. Direction indicates whether a reaction is reversible and carries a flux during the FSEOF analysis in the forward direction (1), reverse direction (-1), or is irreversible (0). (XLSX) [file pcbi.1006541.s011.xlsx]

## Sheet: Sheet1
Target product	Reaction ID	Enzyme Name	Subsystem	Direction	Gr Rule
Undecylprodigiosin	PYK	pyruvate kinase	Glycolysis/Gluconeogenesis	0	(SCO2014 or SCO5423)
Undecylprodigiosin	ENO	enolase	Glycolysis/Gluconeogenesis	1	(SCO3096 or SCO7638)
Undecylprodigiosin	PGM	phosphoglycerate mutase	Glycolysis/Gluconeogenesis	-1	(SCO2576 or SCO4209 or SCO6818)
Undecylprodigiosin	ADK1	adenylate kinase	Nucleotide Salvage Pathway	1	SCO4723
Undecylprodigiosin	GAPD	glyceraldehyde-3-phosphate dehydrogenase	Glycolysis/Gluconeogenesis	1	(SCO1947 or SCO7040 or SCO7511)
Undecylprodigiosin	PGK	phosphoglycerate kinase	Glycolysis/Gluconeogenesis	-1	SCO1946
Undecylprodigiosin	HCO3E	HCO3 equilibration reaction	Unassigned	1	(SCO2093 or SCO3562 or SCO3721 or SCO6055)
Undecylprodigiosin	ACCOAC	acetyl-CoA carboxylase	Membrane Lipid Metabolism	0	((SCO2445 or (SCO5535 and SCO5536)) and (SCO2777 or SCO4921 or SCO6271))
Undecylprodigiosin	PPA_1	inorganic diphosphatase (one proton translocation)	Anaplerotic Reactions	0	SCO3547
Undecylprodigiosin	TPI	triose-phosphate isomerase	Glycolysis/Gluconeogenesis	1	(SCO0578 or SCO1945)
Undecylprodigiosin	FACOAE120	fatty-acid-CoA thioesterase (dodecanoate)	Cell Envelope Biosynthesis	0	(SCO1153 or SCO2773)
Undecylprodigiosin	ACACT4r	acetyl-CoA C-acyltransferase (octanoyl-CoA) (r)	Membrane Lipid Metabolism	1	(SCO6788 or SCO1324 or SCO4502 or SCO6027)
Undecylprodigiosin	ACACT5r	acetyl-CoA C-acyltransferase (decanoyl-CoA) (r)	Membrane Lipid Metabolism	1	(SCO6788 or SCO1324 or SCO4502 or SCO6027)
Undecylprodigiosin	ACOAD4f	acyl-CoA dehydrogenase (decanoyl-CoA)	Membrane Lipid Metabolism	-1	(SCO1690 or SCO2774 or SCO6787)
Undecylprodigiosin	ACOAD5f	acyl-CoA dehydrogenase (dodecanoyl-CoA)	Membrane Lipid Metabolism	-1	(SCO1690 or SCO2774 or SCO6787)
Undecylprodigiosin	ECOAH4	3-hydroxyacyl-CoA dehydratase (3-hydroxydecanoyl-CoA)	Membrane Lipid Metabolism	1	(SCO6732 or SCO4384)
Undecylprodigiosin	ECOAH5	3-hydroxyacyl-CoA dehydratase (3-hydroxydodecanoyl-CoA)	Membrane Lipid Metabolism	1	(SCO6732 or SCO4384)
Undecylprodigiosin	HACD4	3-hydroxyacyl-CoA dehydrogenase (3-oxodecanoyl-CoA)	Membrane Lipid Metabolism	1	SCO6732
Undecylprodigiosin	HACD5	3-hydroxyacyl-CoA dehydrogenase (3-oxododecanoyl-CoA)	Membrane Lipid Metabolism	1	SCO6732
Undecylprodigiosin	REDS23	acyl-[acyl-carrier-protein] synthetase (n-C12:0)	Undecylprodigiosin Biosynthesis	0	SCO5892
Undecylprodigiosin	REDS25	3-oxoacyl-[acyl-carrier-protein] synthase (n-C14:0)	Undecylprodigiosin Biosynthesis	0	SCO5892
Undecylprodigiosin	REDS26	glycine acyltransferase/alpha-oxoamine synthase	Undecylprodigiosin Biosynthesis	0	SCO5892
Undecylprodigiosin	REDS27	2-undecyl-4-pyrrolinone reductase/dehydratase	Undecylprodigiosin Biosynthesis	0	SCO5893
Undecylprodigiosin	REDS28	L-prolyladenylate synthase	Undecylprodigiosin Biosynthesis	0	SCO5891
Undecylprodigiosin	REDS29	L-prolyladenylate-PCP transaminoacylase	Undecylprodigiosin Biosynthesis	0	SCO5889
Undecylprodigiosin	REDS30	L-prolyl-RedO oxidase	Undecylprodigiosin Biosynthesis	0	SCO5879
Undecylprodigiosin	REDS31	pyrrole-2-carboxyl intermediate transferase	Undecylprodigiosin Biosynthesis	0	SCO5878
Undecylprodigiosin	REDS32	Malonyl-CoA-ACP transacylase (undecylprodigiosin ACP (redN))	Undecylprodigiosin Biosynthesis	1	(SCO2387 and SCO5890)
Undecylprodigiosin	REDS33	beta-keto-beta-pyrrolyl-propanoyl-[acyl-carrier-protein] synthase	Undecylprodigiosin Biosynthesis	0	(SCO5878 and SCO5890)
Undecylprodigiosin	REDS34	L-serine acyltransferase/alpha-oxoamine synthase	Undecylprodigiosin Biosynthesis	0	SCO5890
Undecylprodigiosin	REDS35	4-hydroxy-2,2'-bipyrrole-5-methanol methyltransferase	Undecylprodigiosin Biosynthesis	0	SCO5895
Undecylprodigiosin	REDS37	undecylprodigiosin synthase	Undecylprodigiosin Biosynthesis	0	SCO5896
Undecylprodigiosin	ACACT2r	acetyl-CoA C-acyltransferase (butanoyl-CoA) (r)	Membrane Lipid Metabolism	1	(SCO6788 or SCO1324 or SCO4502 or SCO6027)
Undecylprodigiosin	ACACT3r	acetyl-CoA C-acyltransferase (hexanoyl-CoA) (r)	Membrane Lipid Metabolism	1	(SCO6788 or SCO1324 or SCO4502 or SCO6027)
Undecylprodigiosin	ACOAD2f	acyl-CoA dehydrogenase (hexanoyl-CoA)	Membrane Lipid Metabolism	-1	(SCO1690 or SCO2774 or SCO6787 or SCO2779)
Undecylprodigiosin	ACOAD3f	acyl-CoA dehydrogenase (octanoyl-CoA)	Membrane Lipid Metabolism	-1	(SCO1690 or SCO2774 or SCO6787)
Undecylprodigiosin	ECOAH2	3-hydroxyacyl-CoA dehydratase (3-hydroxyhexanoyl-CoA)	Membrane Lipid Metabolism	1	(SCO6732 or SCO4384)
Undecylprodigiosin	ECOAH3	3-hydroxyacyl-CoA dehydratase (3-hydroxyoctanoyl-CoA)	Membrane Lipid Metabolism	1	(SCO6732 or SCO4384)
Undecylprodigiosin	HACD2	3-hydroxyacyl-CoA dehydrogenase (3-oxohexanoyl-CoA)	Membrane Lipid Metabolism	1	SCO6732
Undecylprodigiosin	HACD3	3-hydroxyacyl-CoA dehydrogenase (3-oxooctanoyl-CoA)	Membrane Lipid Metabolism	1	SCO6732
Undecylprodigiosin	AHC	adenosylhomocysteinase	Methionine Metabolism	1	SCO3023
Undecylprodigiosin	ADNK1	adenosine kinase	Nucleotide Salvage Pathway	0	SCO2158
Undecylprodigiosin	METAT	methionine adenosyltransferase	Methionine Metabolism	0	SCO1476
Undecylprodigiosin	METS	methionine synthase	Methionine Metabolism	0	SCO1657
Undecylprodigiosin	MTHFR2	5,10-methylenetetrahydrofolate reductase (NADH)	Folate Metabolism	0	SCO2103
Undecylprodigiosin	FBA	fructose-bisphosphate aldolase	Glycolysis/Gluconeogenesis	1	SCO3649
Undecylprodigiosin	PFK	phosphofructokinase	Glycolysis/Gluconeogenesis	0	(SCO5426 or SCO2119 or SCO1214)
Undecylprodigiosin	G5SD	glutamate-5-semialdehyde dehydrogenase	Arginine and Proline Metabolism	0	SCO2585
Undecylprodigiosin	GLU5K	glutamate 5-kinase	Arginine and Proline Metabolism	0	SCO2587
Undecylprodigiosin	P5CR	pyrroline-5-carboxylate reductase	Arginine and Proline Metabolism	0	SCO3337
Undecylprodigiosin	ACONTa	aconitase (half-reaction A, Citrate hydro-lyase)	Citric Acid Cycle	1	SCO5999
Undecylprodigiosin	ACONTb	aconitase (half-reaction B, Isocitrate hydro-lyase)	Citric Acid Cycle	1	SCO5999
Undecylprodigiosin	CS	citrate synthase	Citric Acid Cycle	0	(SCO2736 or SCO4388 or SCO5832)
Undecylprodigiosin	ICDHyr	isocitrate dehydrogenase (NADP)	Citric Acid Cycle	1	SCO7000
Undecylprodigiosin	HEX7	hexokinase (D-fructose:ATP)	Alternate Carbon Metabolism	0	SCO1957
Undecylprodigiosin	XYLI2	xylose isomerase	Alternate Carbon Metabolism	1	SCO1169
Undecylprodigiosin	MME	methylmalonyl-CoA epimerase	Propanoate Metabolism	-1	SCO5398
Undecylprodigiosin	MMM	methylmalonyl-CoA mutase	Propanoate Metabolism	-1	(SCO6832 or SCO4869)
Undecylprodigiosin	PPCOAC	propionyl-CoA carboxylase	Propanoate Metabolism	0	((SCO2776 and SCO2777) or (SCO4380 and SCO4381) or ((SCO4921 or SCO6271) and (SCO4925 and SCO4926)))
Undecylprodigiosin	ACACT10r	acetyl-CoA C-acetyltransferase	Valine, Leucine, and Isoleucine Metabolism	1	(SCO6788 or SCO1324 or SCO4502 or SCO6027)
Undecylprodigiosin	ACOADH1	acyl-CoA dehydrogenase (2-Methyl-butanoyl-CoA)	Valine, Leucine, and Isoleucine Metabolism	0	SCO2779
Undecylprodigiosin	ECOAH9ir	2-Methylprop-2-enoyl-CoA (2-Methylbut-2-enoyl-CoA)	Valine, Leucine, and Isoleucine Metabolism	0	SCO6732
Undecylprodigiosin	HACD9	3-hydroxyacyl-CoA dehydrogenase (2-Methylacetoacetyl-CoA)	Valine, Leucine, and Isoleucine Metabolism	1	SCO6732
Undecylprodigiosin	SUCD3	succinate dehydrogenase (menaquione-9)	Oxidative Phosphorylation	0	((SCO4856 or SCO5107 or SCO7109) and (SCO4855 or SCO5106) and SCO4858 and SCO4857)
Undecylprodigiosin	OIVD3	2-oxoisovalerate dehydrogenase (acylating; 3-methyl-2-oxopentanoate)	Valine, Leucine, and Isoleucine Metabolism	0	(((SCO3816 and SCO3817) or (SCO3830 and SCO3831)) and (SCO3815 or SCO3829) and (SCO0884 or SCO2180 or SCO4919))
Undecylprodigiosin	GLYAT	glycine C-acetyltransferase	Glycine and Serine Metabolism	-1	SCO6800
Undecylprodigiosin	THRD	L-threonine dehydrogenase	Glycine and Serine Metabolism	0	SCO6799
Undecylprodigiosin	OCOAT1	3-oxoacid CoA-transferase (Succinyl-CoA: acetoacetate)	Valine, Leucine, and Isoleucine Metabolism	0	(SCO6702 and SCO6703)
Undecylprodigiosin	VALTA	valine transaminase	Valine, Leucine, and Isoleucine Metabolism	1	(SCO1546 or SCO5523)
Undecylprodigiosin	CYSDS	Cysteine Desulfhydrase	Cysteine Metabolism	0	(SCO0435 or SCO0731 or SCO3920)
Undecylprodigiosin	CYSTGL	cystathionine g-lyase	Cysteine Metabolism	0	SCO3920
Undecylprodigiosin	AHSERL2r	O-acetylhomoserine (thiol)-lyase	Methionine Metabolism	-1	(SCO1294 or SCO4958)
Undecylprodigiosin	METB1r	cystathionine gamma-synthase	Methionine Metabolism	1	(SCO1294 or SCO4958)
Undecylprodigiosin	ACHBS	2-aceto-2-hydroxybutanoate synthase	Valine, Leucine, and Isoleucine Metabolism	0	((SCO5512 and SCO5513) or SCO2769)
Undecylprodigiosin	DHAD2	Dihydroxy-acid dehydratase (2,3-dihydroxy-3-methylpentanoate)	Valine, Leucine, and Isoleucine Metabolism	0	(SCO1176 or SCO1888 or SCO3345)
Undecylprodigiosin	KARA2i	ketol-acid reductoisomerase (2-Aceto-2-hydroxybutanoate)	Valine, Leucine, and Isoleucine Metabolism	0	(SCO5514 or SCO7154)
Undecylprodigiosin	ACOAD8	acyl-CoA dehydrogenase (Isovaleryl-CoA)	Valine, Leucine, and Isoleucine Metabolism	0	SCO2779
Undecylprodigiosin	HMGL	hydroxymethylglutaryl-CoA lyase	Valine, Leucine, and Isoleucine Metabolism	0	SCO2778
Undecylprodigiosin	MCCC	methylcrotonoyl-CoA carboxylase	Valine, Leucine, and Isoleucine Metabolism	0	(SCO2776 and SCO2777)
Undecylprodigiosin	LEUTA	leucine transaminase	Valine, Leucine, and Isoleucine Metabolism	1	(SCO1546 or SCO5523)
Undecylprodigiosin	OIVD1	2-oxoisovalerate dehydrogenase (acylating; 4-methyl-2-oxopentaoate)	Valine, Leucine, and Isoleucine Metabolism	0	(((SCO3816 and SCO3817) or (SCO3830 and SCO3831)) and (SCO3815 or SCO3829) and (SCO0884 or SCO2180 or SCO4919))
Undecylprodigiosin	GLUTCOADHc	glutaryl-CoA dehydrogenase (citosol)	Threonine and Lysine Metabolism	0	SCO1750
Undecylprodigiosin	RXN-14724	succinyl-CoA-glutarate CoA-transferase	L-lysine degradation V;L-lysine degradation X;L-lysine degradation IV	0	SCO0362 or SCO3130
Undecylprodigiosin	HISD	histidase	Histidine Metabolism	0	SCO4932
Undecylprodigiosin	IZPN	imidazolonepropionase	Histidine Metabolism	0	SCO3070
Undecylprodigiosin	URCN	urocanase	Histidine Metabolism	0	SCO3073
Undecylprodigiosin	CAT	catalase	Unassigned	0	(SCO0379 or SCO0560 or (SCO0666 and SCO2529) or SCO6204 or SCO7590)
Undecylprodigiosin	LYSDC	lysine decarboxylase	Threonine and Lysine Metabolism	0	SCO7311
Undecylprodigiosin	34HPPOR	4-Hydroxyphenylpyruvate:oxygen oxidoreductase	Tyrosine, Tryptophan, and Phenylalanine Metabolism	0	SCO2927
Undecylprodigiosin	FUMAC	fumarylacetoacetase	Tyrosine, Tryptophan, and Phenylalanine Metabolism	0	SCO4580
Undecylprodigiosin	HGNTOR	Homogentisate:oxygen 1,2-oxidoreductase (decyclizing)	Tyrosine, Tryptophan, and Phenylalanine Metabolism	0	SCO1715
Undecylprodigiosin	TYRTA	tyrosine transaminase	Tyrosine, Tryptophan, and Phenylalanine Metabolism	1	(SCO1859 or SCO2053 or SCO3944 or SCO4645 or SCO3658)
Undecylprodigiosin	FUM	fumarase	Citric Acid Cycle	1	(SCO5042 or SCO5044)
Undecylprodigiosin	HPYRI	hydroxypyruvate isomerase	Alternate Carbon Metabolism	1	SCO6206
Undecylprodigiosin	FANH	N-Formylanthranilate amidohydrolase	Tyrosine, Tryptophan, and Phenylalanine Metabolism	0	SCO3644
Undecylprodigiosin	LFORKYNHYD	L-Formylkynurenine hydrolase	Tyrosine, Tryptophan, and Phenylalanine Metabolism	0	SCO3645
Undecylprodigiosin	TRPO2	L-Tryptophan:oxygen 2,3-oxidoreductase (decyclizing)	Tyrosine, Tryptophan, and Phenylalanine Metabolism	0	SCO3646
Undecylprodigiosin	HYDROXYPYRUVATE-REDUCTASE-RXN	hydroxypyruvate reductase;hydroxypyruvate reductase Me	formaldehyde assimilation I (serine pathway)	1	SCO2696
Undecylprodigiosin	1.14.12.1-RXN	anthranilate dioxygenase	indole-3-acetate degradation;anthranilate degradation I (aerobic);2-nitrobenzoate degradation II	0	SCO7117
Undecylprodigiosin	ACETALD-DEHYDROG-RXN	acetaldehyde dehydrogenase;acetaldehyde dehydrogenase (acetylating);acylating aldehyde dehydrogenase;acetaldehyde dehydrogenase (acylating)	heterolactic fermentation;triethylamine degradation;2'-deoxy-alpha-D-ribose 1-phosphate degradation;superpathway of fermentation (Chlamydomonas reinhardtii);2-oxopentenoate degradation;pyruvate fermentation to ethanol III;mixed acid fermentation;acetylene degradation;pyruvate fermentation to ethanol I;L-threonine degradation IV;2-aminoethylphosphonate degradation I;ethanol degradation I	1	SCP1.300 or SCP1.54c
Undecylprodigiosin	MHPELY-RXN	4-hydroxy-2-oxovalerate aldolase	2-oxopentenoate degradation	1	SCP1.301 or SCP1.53c
Undecylprodigiosin	2-OXOPENT-4-ENOATE-HYDRATASE-RXN	2-oxopent-4-enoate hydratase	2-oxopentenoate degradation	-1	SCP1.299 or SCP1.55c
Undecylprodigiosin	RXN-8529	2-hydroxymuconate tautomerase;4-oxalocrotonate tautomerase	2,3-dihydroxybenzoate degradation;4-amino-3-hydroxybenzoate degradation;catechol degradation to 2-oxopent-4-enoate II;protocatechuate degradation III (para-cleavage pathway);3-chlorocatechol degradation III (meta pathway);orthanilate degradation	1	SCO4682
Undecylprodigiosin	CATECHOL-23-DIOXYGENASE-RXN	catechol 2,3-dioxygenase;catechol dioxygenase	catechol degradation to 2-oxopent-4-enoate II;catechol degradation to 2-oxopent-4-enoate I	0	SCO6304
Undecylprodigiosin	4.1.1.77-RXN	2-oxo-3-hexenedioate decarboxylase;4-oxalocrotonate decarboxylase	2-amino-3-carboxymuconate semialdehyde degradation to 2-oxopentenoate;2-aminophenol degradation;2-nitrobenzoate degradation I;2,3-dihydroxybenzoate degradation;4-amino-3-hydroxybenzoate degradation;catechol degradation to 2-oxopent-4-enoate II;protocatechuate degradation III (para-cleavage pathway);3-chlorocatechol degradation III (meta pathway);orthanilate degradation	0	SCP1.299 or SCP1.55c
Undecylprodigiosin	RXN-8527	2-hydroxymuconate 6-semialdehyde dehydrogenase;2-hydroxymuconate-6-semialdehyde dehydrogenase;2-hydroxymuconate semialdehyde dehydrogenase	2,3-dihydroxybenzoate degradation;4-amino-3-hydroxybenzoate degradation;catechol degradation to 2-oxopent-4-enoate II;protocatechuate degradation III (para-cleavage pathway)	0	SCO4913 or SCO5666 or SCO7139
Undecylprodigiosin	TRSARr	tartronate semialdehyde reductase	Alternate Carbon Metabolism	1	SCO6205
Undecylprodigiosin	PHEt2r	L-phenylalanine reversible transport via proton symport	Transport, Membrane	1	SCO2914
Geosmin	PPA_1	inorganic diphosphatase (one proton translocation)	Anaplerotic Reactions	0	SCO3547
Geosmin	CDPMEK	4-(cytidine 5'-diphospho)-2-C-methyl-D-erythritol kinase	Cofactor and Prosthetic Group Biosynthesis	0	SCO3148
Geosmin	DXPRIi	1-deoxy-D-xylulose reductoisomerase	Cofactor and Prosthetic Group Biosynthesis	0	SCO5694
Geosmin	MECDPDH2	2C-methyl-D-erythritol 2,4 cyclodiphosphate dehydratase	Cofactor and Prosthetic Group Biosynthesis	0	(SCO5696 or SCO6767)
Geosmin	MECDPS	2-C-methyl-D-erythritol 2,4-cyclodiphosphate synthase	Cofactor and Prosthetic Group Biosynthesis	0	SCO4234
Geosmin	MEPCT	2-C-methyl-D-erythritol 4-phosphate cytidylyltransferase	Cofactor and Prosthetic Group Biosynthesis	0	SCO4233
Geosmin	DXPS	1-deoxy-D-xylulose 5-phosphate synthase	Cofactor and Prosthetic Group Biosynthesis	0	(SCO6013 or SCO6768)
Geosmin	NDPK3	nucleoside-diphosphate kinase (ATP:CDP)	Nucleotide Salvage Pathway	1	SCO2612
Geosmin	CYTK1	cytidylate kinase (CMP)	Nucleotide Salvage Pathway	1	SCO1760
Geosmin	ATPS4r	ATP synthase (four protons for one ATP)	Oxidative Phosphorylation	1	(((SCO5369 and SCO5368 and SCO5367) and (SCO5374 and SCO5373 and SCO5372 and SCO5371 and SCO5370) and SCO5366) or ((SCO5369 and SCO5368 and SCO5367) and (SCO5374 and SCO5373 and SCO5372 and SCO5371 and SCO5370)))
Geosmin	IPDPS	1-hydroxy-2-methyl-2-(E)-butenyl 4-diphosphate reductase (ipdp)	Cofactor and Prosthetic Group Biosynthesis	0	SCO5058
Geosmin	ALANINE--GLYOXYLATE-AMINOTRANSFERASE-RXN	alanine:glyoxylate aminotransferase;alanine--glyoxylate aminotransferase;serine--pyruvate aminotransferase	glycine biosynthesis III	-1	SCO6412
Geosmin	FDH	formate dehydrogenase	Alternate Carbon Metabolism	0	SCO6561
Geosmin	FTHFD	formyltetrahydrofolate deformylase	Folate Metabolism	0	SCO4403
Geosmin	MTHFC	methenyltetrahydrofolate cyclohydrolase	Folate Metabolism	1	SCO4824
Geosmin	MTHFD	methylenetetrahydrofolate dehydrogenase (NADP)	Folate Metabolism	1	SCO4824
Geosmin	GHMT2	glycine hydroxymethyltransferase	Glycine and Serine Metabolism	0	(SCO4837 or SCO5470 or SCO5364)
Geosmin	RXN-8648	germacradienol synthase	geosmin biosynthesis	0	SCO6073
Geosmin	RXN-9476	geosmin synthase	geosmin biosynthesis	0	SCO6073
Geosmin	RXN-9475	octalin synthase	geosmin biosynthesis	0	SCO6073
Geosmin	DMATT	dimethylallyltranstransferase	Cofactor and Prosthetic Group Biosynthesis	0	(SCO0185 or SCO0565 or SCO5250 or SCO6763)
Geosmin	DMPPS	1-hydroxy-2-methyl-2-(E)-butenyl 4-diphosphate reductase (dmpp)	Cofactor and Prosthetic Group Biosynthesis	0	SCO5058
Geosmin	GRTT	geranyltranstransferase	Cofactor and Prosthetic Group Biosynthesis	0	(SCO0185 or SCO0565 or SCO5250 or SCO6763)
Geosmin	TPI	triose-phosphate isomerase	Glycolysis/Gluconeogenesis	1	(SCO0578 or SCO1945)
Geosmin	FBA	fructose-bisphosphate aldolase	Glycolysis/Gluconeogenesis	1	SCO3649
Geosmin	PFK	phosphofructokinase	Glycolysis/Gluconeogenesis	0	(SCO5426 or SCO2119 or SCO1214)
Geosmin	THRAi	Threonine aldolase	Threonine and Lysine Metabolism	0	(SCO1087 or SCO4837 or SCO5470 or SCO5364)
Geosmin	ACETALD-DEHYDROG-RXN	acetaldehyde dehydrogenase;acetaldehyde dehydrogenase (acetylating);acylating aldehyde dehydrogenase;acetaldehyde dehydrogenase (acylating)	heterolactic fermentation;triethylamine degradation;2'-deoxy-alpha-D-ribose 1-phosphate degradation;superpathway of fermentation (Chlamydomonas reinhardtii);2-oxopentenoate degradation;pyruvate fermentation to ethanol III;mixed acid fermentation;acetylene degradation;pyruvate fermentation to ethanol I;L-threonine degradation IV;2-aminoethylphosphonate degradation I;ethanol degradation I	1	SCP1.300 or SCP1.54c
Geosmin	HISD	histidase	Histidine Metabolism	0	SCO4932
Geosmin	IZPN	imidazolonepropionase	Histidine Metabolism	0	SCO3070
Geosmin	URCN	urocanase	Histidine Metabolism	0	SCO3073
Geosmin	CYO2a	cytochrome bc1c complex (reductase, menaquinol: 2 protons)	Oxidative Phosphorylation	0	(SCO2150 and SCO2149 and (SCO7236 or SCO2148 or SCO7120))
Geosmin	CYO2b	cytochrome aa3 oxidase (2 protons)	Oxidative Phosphorylation	0	(SCO1934 and SCO2156 and (SCO7234 or SCO2155) and SCO2151 and SCO1930)
Flaviolin dimer	HCO3E	HCO3 equilibration reaction	Unassigned	1	(SCO2093 or SCO3562 or SCO3721 or SCO6055)
Flaviolin dimer	ACCOAC	acetyl-CoA carboxylase	Membrane Lipid Metabolism	0	((SCO2445 or (SCO5535 and SCO5536)) and (SCO2777 or SCO4921 or SCO6271))
Flaviolin dimer	RXN-9931	1,3,6,8-tetrahydroxynaphthalene synthase	flaviolin dimer and mompain biosynthesis	0	SCO1206 or SCO7671
Flaviolin dimer	RXN-15586	1,3,6,8-tetrahydroxynaphthalene monooxygenase (quinone-forming)	flaviolin dimer and mompain biosynthesis	0	SCO1208
Flaviolin dimer	RXN-9932	3,3'-biflaviolin synthase	flaviolin dimer and mompain biosynthesis	0	SCO6998 or SCO1207
Flaviolin dimer	TRSARr	tartronate semialdehyde reductase	Alternate Carbon Metabolism	1	SCO6205
Flaviolin dimer	ACACT1r	acetyl-CoA C-acetyltransferase	Membrane Lipid Metabolism	-1	(SCO5399 or SCO6788 or SCO1324 or SCO4502 or SCO6027)
Flaviolin dimer	FERO	ferroxidase	Inorganic Ion Transport and Metabolism	0	((SCO3439 and SCO3440) and SCO6712)
Flaviolin dimer	HEX7	hexokinase (D-fructose:ATP)	Alternate Carbon Metabolism	0	SCO1957
Flaviolin dimer	XYLI2	xylose isomerase	Alternate Carbon Metabolism	1	SCO1169
Flaviolin dimer	HACD1	3-hydroxyacyl-CoA dehydrogenase (acetoacetyl-CoA)	Membrane Lipid Metabolism	-1	SCO6732
Flaviolin dimer	ECOAH1	3-hydroxyacyl-CoA dehydratase (3-hydroxybutanoyl-CoA)	Threonine and Lysine Metabolism	-1	(SCO6732 or SCO4384)
Flaviolin dimer	ACOAD1f	acyl-CoA dehydrogenase (butanoyl-CoA)	Membrane Lipid Metabolism	1	(SCO1690 or SCO2774 or SCO6787 or SCO2779)
Flaviolin dimer	MME	methylmalonyl-CoA epimerase	Propanoate Metabolism	-1	SCO5398
Flaviolin dimer	MMM	methylmalonyl-CoA mutase	Propanoate Metabolism	-1	(SCO6832 or SCO4869)
Flaviolin dimer	PPCOAC	propionyl-CoA carboxylase	Propanoate Metabolism	0	((SCO2776 and SCO2777) or (SCO4380 and SCO4381) or ((SCO4921 or SCO6271) and (SCO4925 and SCO4926)))
Flaviolin dimer	ACACT10r	acetyl-CoA C-acetyltransferase	Valine, Leucine, and Isoleucine Metabolism	1	(SCO6788 or SCO1324 or SCO4502 or SCO6027)
Flaviolin dimer	ACOADH1	acyl-CoA dehydrogenase (2-Methyl-butanoyl-CoA)	Valine, Leucine, and Isoleucine Metabolism	0	SCO2779
Flaviolin dimer	ECOAH9ir	2-Methylprop-2-enoyl-CoA (2-Methylbut-2-enoyl-CoA)	Valine, Leucine, and Isoleucine Metabolism	0	SCO6732
Flaviolin dimer	HACD9	3-hydroxyacyl-CoA dehydrogenase (2-Methylacetoacetyl-CoA)	Valine, Leucine, and Isoleucine Metabolism	1	SCO6732
Flaviolin dimer	IBMi	isobutyryl-CoA mutase (irreversible)	Butanoate Metabolism	0	(SCO5415 and (SCO4800 or SCO6833))
Flaviolin dimer	OCOAT1	3-oxoacid CoA-transferase (Succinyl-CoA: acetoacetate)	Valine, Leucine, and Isoleucine Metabolism	0	(SCO6702 and SCO6703)
Flaviolin dimer	OIVD2	2-oxoisovalerate dehydrogenase (acylating; 3-methyl-2-oxobutanoate)	Valine, Leucine, and Isoleucine Metabolism	0	(((SCO3816 and SCO3817) or (SCO3830 and SCO3831)) and (SCO3815 or SCO3829) and (SCO0884 or SCO2180 or SCO4919))
Flaviolin dimer	OIVD3	2-oxoisovalerate dehydrogenase (acylating; 3-methyl-2-oxopentanoate)	Valine, Leucine, and Isoleucine Metabolism	0	(((SCO3816 and SCO3817) or (SCO3830 and SCO3831)) and (SCO3815 or SCO3829) and (SCO0884 or SCO2180 or SCO4919))
Flaviolin dimer	CYSDS	Cysteine Desulfhydrase	Cysteine Metabolism	0	(SCO0435 or SCO0731 or SCO3920)
Flaviolin dimer	ACOAD8	acyl-CoA dehydrogenase (Isovaleryl-CoA)	Valine, Leucine, and Isoleucine Metabolism	0	SCO2779
Flaviolin dimer	HMGL	hydroxymethylglutaryl-CoA lyase	Valine, Leucine, and Isoleucine Metabolism	0	SCO2778
Flaviolin dimer	MCCC	methylcrotonoyl-CoA carboxylase	Valine, Leucine, and Isoleucine Metabolism	0	(SCO2776 and SCO2777)
Flaviolin dimer	LEUTA	leucine transaminase	Valine, Leucine, and Isoleucine Metabolism	1	(SCO1546 or SCO5523)
Flaviolin dimer	OIVD1	2-oxoisovalerate dehydrogenase (acylating; 4-methyl-2-oxopentaoate)	Valine, Leucine, and Isoleucine Metabolism	0	(((SCO3816 and SCO3817) or (SCO3830 and SCO3831)) and (SCO3815 or SCO3829) and (SCO0884 or SCO2180 or SCO4919))
Flaviolin dimer	GLUTCOADHc	glutaryl-CoA dehydrogenase (citosol)	Threonine and Lysine Metabolism	0	SCO1750
Flaviolin dimer	HISD	histidase	Histidine Metabolism	0	SCO4932
Flaviolin dimer	IZPN	imidazolonepropionase	Histidine Metabolism	0	SCO3070
Flaviolin dimer	URCN	urocanase	Histidine Metabolism	0	SCO3073
Flaviolin dimer	CAT	catalase	Unassigned	0	(SCO0379 or SCO0560 or (SCO0666 and SCO2529) or SCO6204 or SCO7590)
Flaviolin dimer	LYSDC	lysine decarboxylase	Threonine and Lysine Metabolism	0	SCO7311
Flaviolin dimer	34HPPOR	4-Hydroxyphenylpyruvate:oxygen oxidoreductase	Tyrosine, Tryptophan, and Phenylalanine Metabolism	0	SCO2927
Flaviolin dimer	FUMAC	fumarylacetoacetase	Tyrosine, Tryptophan, and Phenylalanine Metabolism	0	SCO4580
Flaviolin dimer	HGNTOR	Homogentisate:oxygen 1,2-oxidoreductase (decyclizing)	Tyrosine, Tryptophan, and Phenylalanine Metabolism	0	SCO1715
Flaviolin dimer	TYRTA	tyrosine transaminase	Tyrosine, Tryptophan, and Phenylalanine Metabolism	1	(SCO1859 or SCO2053 or SCO3944 or SCO4645 or SCO3658)
Flaviolin dimer	HPYRI	hydroxypyruvate isomerase	Alternate Carbon Metabolism	1	SCO6206
Flaviolin dimer	FANH	N-Formylanthranilate amidohydrolase	Tyrosine, Tryptophan, and Phenylalanine Metabolism	0	SCO3644
Flaviolin dimer	LFORKYNHYD	L-Formylkynurenine hydrolase	Tyrosine, Tryptophan, and Phenylalanine Metabolism	0	SCO3645
Flaviolin dimer	TRPO2	L-Tryptophan:oxygen 2,3-oxidoreductase (decyclizing)	Tyrosine, Tryptophan, and Phenylalanine Metabolism	0	SCO3646
Flaviolin dimer	HYDROXYPYRUVATE-REDUCTASE-RXN	hydroxypyruvate reductase;hydroxypyruvate reductase Me	formaldehyde assimilation I (serine pathway)	1	SCO2696
Flaviolin dimer	1.14.12.1-RXN	anthranilate dioxygenase	indole-3-acetate degradation;anthranilate degradation I (aerobic);2-nitrobenzoate degradation II	0	SCO7117
Flaviolin dimer	MHPELY-RXN	4-hydroxy-2-oxovalerate aldolase	2-oxopentenoate degradation	1	SCP1.301 or SCP1.53c
Flaviolin dimer	2-OXOPENT-4-ENOATE-HYDRATASE-RXN	2-oxopent-4-enoate hydratase	2-oxopentenoate degradation	-1	SCP1.299 or SCP1.55c
Flaviolin dimer	RXN-8529	2-hydroxymuconate tautomerase;4-oxalocrotonate tautomerase	2,3-dihydroxybenzoate degradation;4-amino-3-hydroxybenzoate degradation;catechol degradation to 2-oxopent-4-enoate II;protocatechuate degradation III (para-cleavage pathway);3-chlorocatechol degradation III (meta pathway);orthanilate degradation	1	SCO4682
Flaviolin dimer	CATECHOL-23-DIOXYGENASE-RXN	catechol 2,3-dioxygenase;catechol dioxygenase	catechol degradation to 2-oxopent-4-enoate II;catechol degradation to 2-oxopent-4-enoate I	0	SCO6304
Flaviolin dimer	4.1.1.77-RXN	2-oxo-3-hexenedioate decarboxylase;4-oxalocrotonate decarboxylase	2-amino-3-carboxymuconate semialdehyde degradation to 2-oxopentenoate;2-aminophenol degradation;2-nitrobenzoate degradation I;2,3-dihydroxybenzoate degradation;4-amino-3-hydroxybenzoate degradation;catechol degradation to 2-oxopent-4-enoate II;protocatechuate degradation III (para-cleavage pathway);3-chlorocatechol degradation III (meta pathway);orthanilate degradation	0	SCP1.299 or SCP1.55c
Flaviolin dimer	RXN-8527	2-hydroxymuconate 6-semialdehyde dehydrogenase;2-hydroxymuconate-6-semialdehyde dehydrogenase;2-hydroxymuconate semialdehyde dehydrogenase	2,3-dihydroxybenzoate degradation;4-amino-3-hydroxybenzoate degradation;catechol degradation to 2-oxopent-4-enoate II;protocatechuate degradation III (para-cleavage pathway)	0	SCO4913 or SCO5666 or SCO7139
CDA	ADK1	adenylate kinase	Nucleotide Salvage Pathway	1	SCO4723
CDA	PPA_1	inorganic diphosphatase (one proton translocation)	Anaplerotic Reactions	0	SCO3547
CDA	ENO	enolase	Glycolysis/Gluconeogenesis	1	(SCO3096 or SCO7638)
CDA	PGM	phosphoglycerate mutase	Glycolysis/Gluconeogenesis	-1	(SCO2576 or SCO4209 or SCO6818)
CDA	MDH	malate dehydrogenase	Citric Acid Cycle	1	SCO4827
CDA	GLUDyi	glutamate dehydrogenase (NADP, irreversible)	Glutamate Metabolism	0	SCO4683
CDA	NH4t	ammonia reversible transport	Inorganic Ion Transport and Metabolism	1	(SCO5583 or s0001)
CDA	ASPTA	aspartate transaminase	Alanine and Aspartate Metabolism	-1	(SCO4645 or SCO3658)
CDA	CHORS	chorismate synthase	Tyrosine, Tryptophan, and Phenylalanine Metabolism	0	SCO1496
CDA	DDPA	3-deoxy-D-arabino-heptulosonate 7-phosphate synthetase	Tyrosine, Tryptophan, and Phenylalanine Metabolism	0	(SCO2115 or SCO3210)
CDA	DHQS	3-dehydroquinate synthase	Tyrosine, Tryptophan, and Phenylalanine Metabolism	0	SCO1494
CDA	DHQTi	3-dehydroquinate dehydratase, irreversible	Tyrosine, Tryptophan, and Phenylalanine Metabolism	0	SCO1961
CDA	PSCVT	3-phosphoshikimate 1-carboxyvinyltransferase	Tyrosine, Tryptophan, and Phenylalanine Metabolism	1	(SCO5212 or SCO6819)
CDA	SHK3Dr	shikimate dehydrogenase	Tyrosine, Tryptophan, and Phenylalanine Metabolism	1	SCO1498
CDA	SHKK	shikimate kinase	Tyrosine, Tryptophan, and Phenylalanine Metabolism	0	SCO1495
CDA	SUCD3	succinate dehydrogenase (menaquione-9)	Oxidative Phosphorylation	0	((SCO4856 or SCO5107 or SCO7109) and (SCO4855 or SCO5106) and SCO4858 and SCO4857)
CDA	CDAS12	hexenoyl-CoA monooxygenase	Calcium-Dependent Antibiotics Biosynthesis	0	SCO3245
CDA	CDAS13	4-hydroxymandelate synthase	Calcium-Dependent Antibiotics Biosynthesis	0	SCO3229
CDA	CDAS14b	4-hydroxymandelate oxidase	Calcium-Dependent Antibiotics Biosynthesis	0	SCO3228
CDA	CDAS15	4-hydroxyphenylglycine aminotransferase	Calcium-Dependent Antibiotics Biosynthesis	1	SCO3227
CDA	CDAS16	glutamate-3-methyltransferase	Calcium-Dependent Antibiotics Biosynthesis	0	SCO3215
CDA	CDAS17	calcium-dependent antibiotics non-ribosomal peptide synthetase	Calcium-Dependent Antibiotics Biosynthesis	0	(SCO3230 and SCO3231 and SCO3232)
CDA	CDAS18	asparagine oxygenase (calcium-dependent antibiotics)	Calcium-Dependent Antibiotics Biosynthesis	0	SCO3236
CDA	CDAS19	3-hydroxyasparagine phosphotransferase (calcium-dependent antibiotics)	Calcium-Dependent Antibiotics Biosynthesis	0	SCO3234
CDA	CDAabc	calcium-dependent antibiotics 2b transport via ABC system	Transport, Membrane	0	((SCO3223 and SCO3224) or SCO3235)
CDA	MTHFR2	5,10-methylenetetrahydrofolate reductase (NADH)	Folate Metabolism	0	SCO2103
CDA	ACACT2r	acetyl-CoA C-acyltransferase (butanoyl-CoA) (r)	Membrane Lipid Metabolism	1	(SCO6788 or SCO1324 or SCO4502 or SCO6027)
CDA	ECOAH2	3-hydroxyacyl-CoA dehydratase (3-hydroxyhexanoyl-CoA)	Membrane Lipid Metabolism	1	(SCO6732 or SCO4384)
CDA	HACD2	3-hydroxyacyl-CoA dehydrogenase (3-oxohexanoyl-CoA)	Membrane Lipid Metabolism	1	SCO6732
CDA	HSDy	homoserine dehydrogenase (NADPH)	Threonine and Lysine Metabolism	-1	(SCO0420 or SCO5354)
CDA	HSK	homoserine kinase	Threonine and Lysine Metabolism	0	SCO5356
CDA	THRS	threonine synthase	Threonine and Lysine Metabolism	0	(SCO4293 or SCO5355)
CDA	ACOAD1f	acyl-CoA dehydrogenase (butanoyl-CoA)	Membrane Lipid Metabolism	-1	(SCO1690 or SCO2774 or SCO6787 or SCO2779)
CDA	TPI	triose-phosphate isomerase	Glycolysis/Gluconeogenesis	1	(SCO0578 or SCO1945)
CDA	ASAD	aspartate-semialdehyde dehydrogenase	Threonine and Lysine Metabolism	-1	(SCO2640 or SCO3614)
CDA	ASPK	aspartate kinase	Threonine and Lysine Metabolism	1	SCO3615
CDA	MME	methylmalonyl-CoA epimerase	Propanoate Metabolism	-1	SCO5398
CDA	MMM	methylmalonyl-CoA mutase	Propanoate Metabolism	-1	(SCO6832 or SCO4869)
CDA	PPCOAC	propionyl-CoA carboxylase	Propanoate Metabolism	0	((SCO2776 and SCO2777) or (SCO4380 and SCO4381) or ((SCO4921 or SCO6271) and (SCO4925 and SCO4926)))
CDA	ACACT10r	acetyl-CoA C-acetyltransferase	Valine, Leucine, and Isoleucine Metabolism	1	(SCO6788 or SCO1324 or SCO4502 or SCO6027)
CDA	ACOADH1	acyl-CoA dehydrogenase (2-Methyl-butanoyl-CoA)	Valine, Leucine, and Isoleucine Metabolism	0	SCO2779
CDA	ECOAH9ir	2-Methylprop-2-enoyl-CoA (2-Methylbut-2-enoyl-CoA)	Valine, Leucine, and Isoleucine Metabolism	0	SCO6732
CDA	HACD9	3-hydroxyacyl-CoA dehydrogenase (2-Methylacetoacetyl-CoA)	Valine, Leucine, and Isoleucine Metabolism	1	SCO6732
CDA	IBMi	isobutyryl-CoA mutase (irreversible)	Butanoate Metabolism	0	(SCO5415 and (SCO4800 or SCO6833))
CDA	FERO	ferroxidase	Inorganic Ion Transport and Metabolism	0	((SCO3439 and SCO3440) and SCO6712)
CDA	OIVD2	2-oxoisovalerate dehydrogenase (acylating; 3-methyl-2-oxobutanoate)	Valine, Leucine, and Isoleucine Metabolism	0	(((SCO3816 and SCO3817) or (SCO3830 and SCO3831)) and (SCO3815 or SCO3829) and (SCO0884 or SCO2180 or SCO4919))
CDA	OIVD3	2-oxoisovalerate dehydrogenase (acylating; 3-methyl-2-oxopentanoate)	Valine, Leucine, and Isoleucine Metabolism	0	(((SCO3816 and SCO3817) or (SCO3830 and SCO3831)) and (SCO3815 or SCO3829) and (SCO0884 or SCO2180 or SCO4919))
CDA	CYSDS	Cysteine Desulfhydrase	Cysteine Metabolism	0	(SCO0435 or SCO0731 or SCO3920)
CDA	ACOAD8	acyl-CoA dehydrogenase (Isovaleryl-CoA)	Valine, Leucine, and Isoleucine Metabolism	0	SCO2779
CDA	HMGL	hydroxymethylglutaryl-CoA lyase	Valine, Leucine, and Isoleucine Metabolism	0	SCO2778
CDA	MCCC	methylcrotonoyl-CoA carboxylase	Valine, Leucine, and Isoleucine Metabolism	0	(SCO2776 and SCO2777)
CDA	LEUTA	leucine transaminase	Valine, Leucine, and Isoleucine Metabolism	1	(SCO1546 or SCO5523)
CDA	OIVD1	2-oxoisovalerate dehydrogenase (acylating; 4-methyl-2-oxopentaoate)	Valine, Leucine, and Isoleucine Metabolism	0	(((SCO3816 and SCO3817) or (SCO3830 and SCO3831)) and (SCO3815 or SCO3829) and (SCO0884 or SCO2180 or SCO4919))
CDA	GLUTCOADHc	glutaryl-CoA dehydrogenase (citosol)	Threonine and Lysine Metabolism	0	SCO1750
CDA	RXN-14724	succinyl-CoA-glutarate CoA-transferase	L-lysine degradation V;L-lysine degradation X;L-lysine degradation IV	0	SCO0362 or SCO3130
CDA	HISD	histidase	Histidine Metabolism	0	SCO4932
CDA	IZPN	imidazolonepropionase	Histidine Metabolism	0	SCO3070
CDA	URCN	urocanase	Histidine Metabolism	0	SCO3073
CDA	CAT	catalase	Unassigned	0	(SCO0379 or SCO0560 or (SCO0666 and SCO2529) or SCO6204 or SCO7590)
CDA	LYSDC	lysine decarboxylase	Threonine and Lysine Metabolism	0	SCO7311
CDA	TYRTA	tyrosine transaminase	Tyrosine, Tryptophan, and Phenylalanine Metabolism	1	(SCO1859 or SCO2053 or SCO3944 or SCO4645 or SCO3658)
CDA	PHEt2r	L-phenylalanine reversible transport via proton symport	Transport, Membrane	1	SCO2914
Albaflavenone	PPA_1	inorganic diphosphatase (one proton translocation)	Anaplerotic Reactions	0	SCO3547
Albaflavenone	CDPMEK	4-(cytidine 5'-diphospho)-2-C-methyl-D-erythritol kinase	Cofactor and Prosthetic Group Biosynthesis	0	SCO3148
Albaflavenone	DXPRIi	1-deoxy-D-xylulose reductoisomerase	Cofactor and Prosthetic Group Biosynthesis	0	SCO5694
Albaflavenone	MECDPDH2	2C-methyl-D-erythritol 2,4 cyclodiphosphate dehydratase	Cofactor and Prosthetic Group Biosynthesis	0	(SCO5696 or SCO6767)
Albaflavenone	MECDPS	2-C-methyl-D-erythritol 2,4-cyclodiphosphate synthase	Cofactor and Prosthetic Group Biosynthesis	0	SCO4234
Albaflavenone	MEPCT	2-C-methyl-D-erythritol 4-phosphate cytidylyltransferase	Cofactor and Prosthetic Group Biosynthesis	0	SCO4233
Albaflavenone	DXPS	1-deoxy-D-xylulose 5-phosphate synthase	Cofactor and Prosthetic Group Biosynthesis	0	(SCO6013 or SCO6768)
Albaflavenone	NDPK3	nucleoside-diphosphate kinase (ATP:CDP)	Nucleotide Salvage Pathway	1	SCO2612
Albaflavenone	CYTK1	cytidylate kinase (CMP)	Nucleotide Salvage Pathway	1	SCO1760
Albaflavenone	IPDPS	1-hydroxy-2-methyl-2-(E)-butenyl 4-diphosphate reductase (ipdp)	Cofactor and Prosthetic Group Biosynthesis	0	SCO5058
Albaflavenone	RXN-9352	(5S)-albaflavenol monooxygenase	albaflavenone biosynthesis	0	SCO5223
Albaflavenone	RXN-9350	(5S)-albaflavenol synthase	albaflavenone biosynthesis	0	SCO5223
Albaflavenone	RXN-9349	epi-isozizaene synthase	albaflavenone biosynthesis	0	SCO5222
Albaflavenone	DMATT	dimethylallyltranstransferase	Cofactor and Prosthetic Group Biosynthesis	0	(SCO0185 or SCO0565 or SCO5250 or SCO6763)
Albaflavenone	DMPPS	1-hydroxy-2-methyl-2-(E)-butenyl 4-diphosphate reductase (dmpp)	Cofactor and Prosthetic Group Biosynthesis	0	SCO5058
Albaflavenone	GRTT	geranyltranstransferase	Cofactor and Prosthetic Group Biosynthesis	0	(SCO0185 or SCO0565 or SCO5250 or SCO6763)
Albaflavenone	TPI	triose-phosphate isomerase	Glycolysis/Gluconeogenesis	1	(SCO0578 or SCO1945)
Albaflavenone	FBA	fructose-bisphosphate aldolase	Glycolysis/Gluconeogenesis	1	SCO3649
Albaflavenone	PFK	phosphofructokinase	Glycolysis/Gluconeogenesis	0	(SCO5426 or SCO2119 or SCO1214)
Albaflavenone	SUCD3	succinate dehydrogenase (menaquione-9)	Oxidative Phosphorylation	0	((SCO4856 or SCO5107 or SCO7109) and (SCO4855 or SCO5106) and SCO4858 and SCO4857)
Albaflavenone	FUM	fumarase	Citric Acid Cycle	1	(SCO5042 or SCO5044)
Albaflavenone	ACACT1r	acetyl-CoA C-acetyltransferase	Membrane Lipid Metabolism	-1	(SCO5399 or SCO6788 or SCO1324 or SCO4502 or SCO6027)
Albaflavenone	FERO	ferroxidase	Inorganic Ion Transport and Metabolism	0	((SCO3439 and SCO3440) and SCO6712)
Albaflavenone	HEX7	hexokinase (D-fructose:ATP)	Alternate Carbon Metabolism	0	SCO1957
Albaflavenone	XYLI2	xylose isomerase	Alternate Carbon Metabolism	1	SCO1169
Albaflavenone	HACD1	3-hydroxyacyl-CoA dehydrogenase (acetoacetyl-CoA)	Membrane Lipid Metabolism	-1	SCO6732
Albaflavenone	ECOAH1	3-hydroxyacyl-CoA dehydratase (3-hydroxybutanoyl-CoA)	Threonine and Lysine Metabolism	-1	(SCO6732 or SCO4384)
Albaflavenone	ACOAD1f	acyl-CoA dehydrogenase (butanoyl-CoA)	Membrane Lipid Metabolism	1	(SCO1690 or SCO2774 or SCO6787 or SCO2779)
Albaflavenone	MME	methylmalonyl-CoA epimerase	Propanoate Metabolism	-1	SCO5398
Albaflavenone	MMM	methylmalonyl-CoA mutase	Propanoate Metabolism	-1	(SCO6832 or SCO4869)
Albaflavenone	PPCOAC	propionyl-CoA carboxylase	Propanoate Metabolism	0	((SCO2776 and SCO2777) or (SCO4380 and SCO4381) or ((SCO4921 or SCO6271) and (SCO4925 and SCO4926)))
Albaflavenone	ACACT10r	acetyl-CoA C-acetyltransferase	Valine, Leucine, and Isoleucine Metabolism	1	(SCO6788 or SCO1324 or SCO4502 or SCO6027)
Albaflavenone	ACOADH1	acyl-CoA dehydrogenase (2-Methyl-butanoyl-CoA)	Valine, Leucine, and Isoleucine Metabolism	0	SCO2779
Albaflavenone	ECOAH9ir	2-Methylprop-2-enoyl-CoA (2-Methylbut-2-enoyl-CoA)	Valine, Leucine, and Isoleucine Metabolism	0	SCO6732
Albaflavenone	HACD9	3-hydroxyacyl-CoA dehydrogenase (2-Methylacetoacetyl-CoA)	Valine, Leucine, and Isoleucine Metabolism	1	SCO6732
Albaflavenone	GLYAT	glycine C-acetyltransferase	Glycine and Serine Metabolism	-1	SCO6800
Albaflavenone	THRD	L-threonine dehydrogenase	Glycine and Serine Metabolism	0	SCO6799
Albaflavenone	IBMi	isobutyryl-CoA mutase (irreversible)	Butanoate Metabolism	0	(SCO5415 and (SCO4800 or SCO6833))
Albaflavenone	OCOAT1	3-oxoacid CoA-transferase (Succinyl-CoA: acetoacetate)	Valine, Leucine, and Isoleucine Metabolism	0	(SCO6702 and SCO6703)
Albaflavenone	OIVD2	2-oxoisovalerate dehydrogenase (acylating; 3-methyl-2-oxobutanoate)	Valine, Leucine, and Isoleucine Metabolism	0	(((SCO3816 and SCO3817) or (SCO3830 and SCO3831)) and (SCO3815 or SCO3829) and (SCO0884 or SCO2180 or SCO4919))
Albaflavenone	OIVD3	2-oxoisovalerate dehydrogenase (acylating; 3-methyl-2-oxopentanoate)	Valine, Leucine, and Isoleucine Metabolism	0	(((SCO3816 and SCO3817) or (SCO3830 and SCO3831)) and (SCO3815 or SCO3829) and (SCO0884 or SCO2180 or SCO4919))
Albaflavenone	VALDxi	valine dehydrogenase (NAD, irreversible)	Valine, Leucine, and Isoleucine Metabolism	0	SCO4089
Albaflavenone	CYSDS	Cysteine Desulfhydrase	Cysteine Metabolism	0	(SCO0435 or SCO0731 or SCO3920)
Albaflavenone	ENO	enolase	Glycolysis/Gluconeogenesis	-1	(SCO3096 or SCO7638)
Albaflavenone	PGM	phosphoglycerate mutase	Glycolysis/Gluconeogenesis	1	(SCO2576 or SCO4209 or SCO6818)
Albaflavenone	ACOAD8	acyl-CoA dehydrogenase (Isovaleryl-CoA)	Valine, Leucine, and Isoleucine Metabolism	0	SCO2779
Albaflavenone	HMGL	hydroxymethylglutaryl-CoA lyase	Valine, Leucine, and Isoleucine Metabolism	0	SCO2778
Albaflavenone	MCCC	methylcrotonoyl-CoA carboxylase	Valine, Leucine, and Isoleucine Metabolism	0	(SCO2776 and SCO2777)
Albaflavenone	LEUTA	leucine transaminase	Valine, Leucine, and Isoleucine Metabolism	1	(SCO1546 or SCO5523)
Albaflavenone	OIVD1	2-oxoisovalerate dehydrogenase (acylating; 4-methyl-2-oxopentaoate)	Valine, Leucine, and Isoleucine Metabolism	0	(((SCO3816 and SCO3817) or (SCO3830 and SCO3831)) and (SCO3815 or SCO3829) and (SCO0884 or SCO2180 or SCO4919))
Albaflavenone	GLUTCOADHc	glutaryl-CoA dehydrogenase (citosol)	Threonine and Lysine Metabolism	0	SCO1750
Albaflavenone	RXN-14724	succinyl-CoA-glutarate CoA-transferase	L-lysine degradation V;L-lysine degradation X;L-lysine degradation IV	0	SCO0362 or SCO3130
Albaflavenone	HISD	histidase	Histidine Metabolism	0	SCO4932
Albaflavenone	IZPN	imidazolonepropionase	Histidine Metabolism	0	SCO3070
Albaflavenone	URCN	urocanase	Histidine Metabolism	0	SCO3073
Albaflavenone	CAT	catalase	Unassigned	0	(SCO0379 or SCO0560 or (SCO0666 and SCO2529) or SCO6204 or SCO7590)
Albaflavenone	LYSDC	lysine decarboxylase	Threonine and Lysine Metabolism	0	SCO7311
Albaflavenone	34HPPOR	4-Hydroxyphenylpyruvate:oxygen oxidoreductase	Tyrosine, Tryptophan, and Phenylalanine Metabolism	0	SCO2927
Albaflavenone	FUMAC	fumarylacetoacetase	Tyrosine, Tryptophan, and Phenylalanine Metabolism	0	SCO4580
Albaflavenone	HGNTOR	Homogentisate:oxygen 1,2-oxidoreductase (decyclizing)	Tyrosine, Tryptophan, and Phenylalanine Metabolism	0	SCO1715
Albaflavenone	TYRTA	tyrosine transaminase	Tyrosine, Tryptophan, and Phenylalanine Metabolism	1	(SCO1859 or SCO2053 or SCO3944 or SCO4645 or SCO3658)
Albaflavenone	HPYRI	hydroxypyruvate isomerase	Alternate Carbon Metabolism	1	SCO6206
Albaflavenone	FANH	N-Formylanthranilate amidohydrolase	Tyrosine, Tryptophan, and Phenylalanine Metabolism	0	SCO3644
Albaflavenone	LFORKYNHYD	L-Formylkynurenine hydrolase	Tyrosine, Tryptophan, and Phenylalanine Metabolism	0	SCO3645
Albaflavenone	TRPO2	L-Tryptophan:oxygen 2,3-oxidoreductase (decyclizing)	Tyrosine, Tryptophan, and Phenylalanine Metabolism	0	SCO3646
Albaflavenone	HYDROXYPYRUVATE-REDUCTASE-RXN	hydroxypyruvate reductase;hydroxypyruvate reductase Me	formaldehyde assimilation I (serine pathway)	1	SCO2696
Albaflavenone	1.14.12.1-RXN	anthranilate dioxygenase	indole-3-acetate degradation;anthranilate degradation I (aerobic);2-nitrobenzoate degradation II	0	SCO7117
Albaflavenone	ACETALD-DEHYDROG-RXN	acetaldehyde dehydrogenase;acetaldehyde dehydrogenase (acetylating);acylating aldehyde dehydrogenase;acetaldehyde dehydrogenase (acylating)	heterolactic fermentation;triethylamine degradation;2'-deoxy-alpha-D-ribose 1-phosphate degradation;superpathway of fermentation (Chlamydomonas reinhardtii);2-oxopentenoate degradation;pyruvate fermentation to ethanol III;mixed acid fermentation;acetylene degradation;pyruvate fermentation to ethanol I;L-threonine degradation IV;2-aminoethylphosphonate degradation I;ethanol degradation I	1	SCP1.300 or SCP1.54c
Albaflavenone	MHPELY-RXN	4-hydroxy-2-oxovalerate aldolase	2-oxopentenoate degradation	1	SCP1.301 or SCP1.53c
Albaflavenone	2-OXOPENT-4-ENOATE-HYDRATASE-RXN	2-oxopent-4-enoate hydratase	2-oxopentenoate degradation	-1	SCP1.299 or SCP1.55c
Albaflavenone	RXN-8529	2-hydroxymuconate tautomerase;4-oxalocrotonate tautomerase	2,3-dihydroxybenzoate degradation;4-amino-3-hydroxybenzoate degradation;catechol degradation to 2-oxopent-4-enoate II;protocatechuate degradation III (para-cleavage pathway);3-chlorocatechol degradation III (meta pathway);orthanilate degradation	1	SCO4682
Albaflavenone	CATECHOL-23-DIOXYGENASE-RXN	catechol 2,3-dioxygenase;catechol dioxygenase	catechol degradation to 2-oxopent-4-enoate II;catechol degradation to 2-oxopent-4-enoate I	0	SCO6304
Albaflavenone	4.1.1.77-RXN	2-oxo-3-hexenedioate decarboxylase;4-oxalocrotonate decarboxylase	2-amino-3-carboxymuconate semialdehyde degradation to 2-oxopentenoate;2-aminophenol degradation;2-nitrobenzoate degradation I;2,3-dihydroxybenzoate degradation;4-amino-3-hydroxybenzoate degradation;catechol degradation to 2-oxopent-4-enoate II;protocatechuate degradation III (para-cleavage pathway);3-chlorocatechol degradation III (meta pathway);orthanilate degradation	0	SCP1.299 or SCP1.55c
Albaflavenone	RXN-8527	2-hydroxymuconate 6-semialdehyde dehydrogenase;2-hydroxymuconate-6-semialdehyde dehydrogenase;2-hydroxymuconate semialdehyde dehydrogenase	2,3-dihydroxybenzoate degradation;4-amino-3-hydroxybenzoate degradation;catechol degradation to 2-oxopent-4-enoate II;protocatechuate degradation III (para-cleavage pathway)	0	SCO4913 or SCO5666 or SCO7139
Albaflavenone	TRSARr	tartronate semialdehyde reductase	Alternate Carbon Metabolism	1	SCO6205
2-Methylisoborneol	PPA_1	inorganic diphosphatase (one proton translocation)	Anaplerotic Reactions	0	SCO3547
2-Methylisoborneol	CDPMEK	4-(cytidine 5'-diphospho)-2-C-methyl-D-erythritol kinase	Cofactor and Prosthetic Group Biosynthesis	0	SCO3148
2-Methylisoborneol	DXPRIi	1-deoxy-D-xylulose reductoisomerase	Cofactor and Prosthetic Group Biosynthesis	0	SCO5694
2-Methylisoborneol	MECDPDH2	2C-methyl-D-erythritol 2,4 cyclodiphosphate dehydratase	Cofactor and Prosthetic Group Biosynthesis	0	(SCO5696 or SCO6767)
2-Methylisoborneol	MECDPS	2-C-methyl-D-erythritol 2,4-cyclodiphosphate synthase	Cofactor and Prosthetic Group Biosynthesis	0	SCO4234
2-Methylisoborneol	MEPCT	2-C-methyl-D-erythritol 4-phosphate cytidylyltransferase	Cofactor and Prosthetic Group Biosynthesis	0	SCO4233
2-Methylisoborneol	DXPS	1-deoxy-D-xylulose 5-phosphate synthase	Cofactor and Prosthetic Group Biosynthesis	0	(SCO6013 or SCO6768)
2-Methylisoborneol	NDPK3	nucleoside-diphosphate kinase (ATP:CDP)	Nucleotide Salvage Pathway	1	SCO2612
2-Methylisoborneol	CYTK1	cytidylate kinase (CMP)	Nucleotide Salvage Pathway	1	SCO1760
2-Methylisoborneol	NH4t	ammonia reversible transport	Inorganic Ion Transport and Metabolism	-1	(SCO5583 or s0001)
2-Methylisoborneol	ATPS4r	ATP synthase (four protons for one ATP)	Oxidative Phosphorylation	1	(((SCO5369 and SCO5368 and SCO5367) and (SCO5374 and SCO5373 and SCO5372 and SCO5371 and SCO5370) and SCO5366) or ((SCO5369 and SCO5368 and SCO5367) and (SCO5374 and SCO5373 and SCO5372 and SCO5371 and SCO5370)))
2-Methylisoborneol	ALANINE--GLYOXYLATE-AMINOTRANSFERASE-RXN	alanine:glyoxylate aminotransferase;alanine--glyoxylate aminotransferase;serine--pyruvate aminotransferase	glycine biosynthesis III	-1	SCO6412
2-Methylisoborneol	METS	methionine synthase	Methionine Metabolism	0	SCO1657
2-Methylisoborneol	MTHFR2	5,10-methylenetetrahydrofolate reductase (NADH)	Folate Metabolism	0	SCO2103
2-Methylisoborneol	RXN-12976	2-methylisoborneol synthase	2-methylisoborneol biosynthesis	0	SCO7700
2-Methylisoborneol	RXN-12975	geranyl diphosphate 2-C-methyltransferase	2-methylisoborneol biosynthesis	0	SCO7701
2-Methylisoborneol	DMATT	dimethylallyltranstransferase	Cofactor and Prosthetic Group Biosynthesis	0	(SCO0185 or SCO0565 or SCO5250 or SCO6763)
2-Methylisoborneol	DMPPS	1-hydroxy-2-methyl-2-(E)-butenyl 4-diphosphate reductase (dmpp)	Cofactor and Prosthetic Group Biosynthesis	0	SCO5058
2-Methylisoborneol	AHC	adenosylhomocysteinase	Methionine Metabolism	1	SCO3023
2-Methylisoborneol	IPDPS	1-hydroxy-2-methyl-2-(E)-butenyl 4-diphosphate reductase (ipdp)	Cofactor and Prosthetic Group Biosynthesis	0	SCO5058
2-Methylisoborneol	ADNK1	adenosine kinase	Nucleotide Salvage Pathway	0	SCO2158
2-Methylisoborneol	METAT	methionine adenosyltransferase	Methionine Metabolism	0	SCO1476
2-Methylisoborneol	GHMT2	glycine hydroxymethyltransferase	Glycine and Serine Metabolism	0	(SCO4837 or SCO5470 or SCO5364)
2-Methylisoborneol	PGCD	phosphoglycerate dehydrogenase	Glycine and Serine Metabolism	0	SCO5515
2-Methylisoborneol	PSERT	phosphoserine transaminase	Glycine and Serine Metabolism	0	SCO4366
2-Methylisoborneol	PSP_L	phosphoserine phosphatase (L-serine)	Glycine and Serine Metabolism	0	SCO1808
2-Methylisoborneol	ADK1	adenylate kinase	Nucleotide Salvage Pathway	1	SCO4723
2-Methylisoborneol	TPI	triose-phosphate isomerase	Glycolysis/Gluconeogenesis	1	(SCO0578 or SCO1945)
2-Methylisoborneol	FBA	fructose-bisphosphate aldolase	Glycolysis/Gluconeogenesis	1	SCO3649
2-Methylisoborneol	PFK	phosphofructokinase	Glycolysis/Gluconeogenesis	0	(SCO5426 or SCO2119 or SCO1214)
2-Methylisoborneol	HEX7	hexokinase (D-fructose:ATP)	Alternate Carbon Metabolism	0	SCO1957
2-Methylisoborneol	XYLI2	xylose isomerase	Alternate Carbon Metabolism	1	SCO1169
2-Methylisoborneol	HISD	histidase	Histidine Metabolism	0	SCO4932
2-Methylisoborneol	IZPN	imidazolonepropionase	Histidine Metabolism	0	SCO3070
2-Methylisoborneol	URCN	urocanase	Histidine Metabolism	0	SCO3073
2-Methylisoborneol	FDH	formate dehydrogenase	Alternate Carbon Metabolism	0	SCO6561
2-Methylisoborneol	CYO2a	cytochrome bc1c complex (reductase, menaquinol: 2 protons)	Oxidative Phosphorylation	0	(SCO2150 and SCO2149 and (SCO7236 or SCO2148 or SCO7120))
2-Methylisoborneol	CYO2b	cytochrome aa3 oxidase (2 protons)	Oxidative Phosphorylation	0	(SCO1934 and SCO2156 and (SCO7234 or SCO2155) and SCO2151 and SCO1930)
Actinorhodin	HCO3E	HCO3 equilibration reaction	Unassigned	1	(SCO2093 or SCO3562 or SCO3721 or SCO6055)
Actinorhodin	ACCOAC	acetyl-CoA carboxylase	Membrane Lipid Metabolism	0	((SCO2445 or (SCO5535 and SCO5536)) and (SCO2777 or SCO4921 or SCO6271))
Actinorhodin	ACTS1	Malonyl-CoA-ACP transacylase (actinorhodin ACP)	Actinorhodin Biosynthesis	1	SCO5089
Actinorhodin	ACTS10	actIII ketoacyl reductase	Actinorhodin Biosynthesis	0	SCO5086
Actinorhodin	ACTS11	actVII aromatase	Actinorhodin Biosynthesis	0	SCO5090
Actinorhodin	ACTS12	actIV cyclase	Actinorhodin Biosynthesis	0	SCO5091
Actinorhodin	ACTS13	hydroxylacyl-CoA dehydrogenase	Actinorhodin Biosynthesis	0	SCO5072
Actinorhodin	ACTS14	actVI dehydratase	Actinorhodin Biosynthesis	0	(SCO5071 or SCO5072 or SCO5074)
Actinorhodin	ACTS15	actVI oxidoreductase	Actinorhodin Biosynthesis	0	(SCO5023 or SCO5075)
Actinorhodin	ACTS16	actVA-5/actVB monooxygenase	Actinorhodin Biosynthesis	0	((SCO5080 and SCO5092) or SCO5081)
Actinorhodin	ACTS17	actVA-5/actVB monooxygenase 2	Actinorhodin Biosynthesis	0	(SCO5080 and SCO5092)
Actinorhodin	ACTS2	polyketide chain elongation 1	Actinorhodin Biosynthesis	0	(SCO5087 and SCO5088)
Actinorhodin	ACTS3	polyketide chain elongation 2	Actinorhodin Biosynthesis	0	(SCO5087 and SCO5088)
Actinorhodin	ACTS4	polyketide chain elongation 3	Actinorhodin Biosynthesis	0	(SCO5087 and SCO5088)
Actinorhodin	ACTS5	polyketide chain elongation 4	Actinorhodin Biosynthesis	0	(SCO5087 and SCO5088)
Actinorhodin	ACTS6	polyketide chain elongation 5	Actinorhodin Biosynthesis	0	(SCO5087 and SCO5088)
Actinorhodin	ACTS7	polyketide chain elongation 6	Actinorhodin Biosynthesis	0	(SCO5087 and SCO5088)
Actinorhodin	ACTS8	polyketide chain elongation 7	Actinorhodin Biosynthesis	0	(SCO5087 and SCO5088)
Actinorhodin	ACTS9	actI cyclase	Actinorhodin Biosynthesis	0	(SCO5087 and SCO5088)
Actinorhodin	TRSARr	tartronate semialdehyde reductase	Alternate Carbon Metabolism	1	SCO6205
Actinorhodin	ACTt	actinorhodin transport via facilitated transport	Transport, Membrane	0	(SCO5083 and SCO5084)
Actinorhodin	ACACT1r	acetyl-CoA C-acetyltransferase	Membrane Lipid Metabolism	-1	(SCO5399 or SCO6788 or SCO1324 or SCO4502 or SCO6027)
Actinorhodin	FERO	ferroxidase	Inorganic Ion Transport and Metabolism	0	((SCO3439 and SCO3440) and SCO6712)
Actinorhodin	HEX7	hexokinase (D-fructose:ATP)	Alternate Carbon Metabolism	0	SCO1957
Actinorhodin	XYLI2	xylose isomerase	Alternate Carbon Metabolism	1	SCO1169
Actinorhodin	HACD1	3-hydroxyacyl-CoA dehydrogenase (acetoacetyl-CoA)	Membrane Lipid Metabolism	-1	SCO6732
Actinorhodin	ECOAH1	3-hydroxyacyl-CoA dehydratase (3-hydroxybutanoyl-CoA)	Threonine and Lysine Metabolism	-1	(SCO6732 or SCO4384)
Actinorhodin	ACOAD1f	acyl-CoA dehydrogenase (butanoyl-CoA)	Membrane Lipid Metabolism	1	(SCO1690 or SCO2774 or SCO6787 or SCO2779)
Actinorhodin	MME	methylmalonyl-CoA epimerase	Propanoate Metabolism	-1	SCO5398
Actinorhodin	MMM	methylmalonyl-CoA mutase	Propanoate Metabolism	-1	(SCO6832 or SCO4869)
Actinorhodin	PPCOAC	propionyl-CoA carboxylase	Propanoate Metabolism	0	((SCO2776 and SCO2777) or (SCO4380 and SCO4381) or ((SCO4921 or SCO6271) and (SCO4925 and SCO4926)))
Actinorhodin	ACACT10r	acetyl-CoA C-acetyltransferase	Valine, Leucine, and Isoleucine Metabolism	1	(SCO6788 or SCO1324 or SCO4502 or SCO6027)
Actinorhodin	ACOADH1	acyl-CoA dehydrogenase (2-Methyl-butanoyl-CoA)	Valine, Leucine, and Isoleucine Metabolism	0	SCO2779
Actinorhodin	ECOAH9ir	2-Methylprop-2-enoyl-CoA (2-Methylbut-2-enoyl-CoA)	Valine, Leucine, and Isoleucine Metabolism	0	SCO6732
Actinorhodin	HACD9	3-hydroxyacyl-CoA dehydrogenase (2-Methylacetoacetyl-CoA)	Valine, Leucine, and Isoleucine Metabolism	1	SCO6732
Actinorhodin	GLYAT	glycine C-acetyltransferase	Glycine and Serine Metabolism	-1	SCO6800
Actinorhodin	THRD	L-threonine dehydrogenase	Glycine and Serine Metabolism	0	SCO6799
Actinorhodin	IBMi	isobutyryl-CoA mutase (irreversible)	Butanoate Metabolism	0	(SCO5415 and (SCO4800 or SCO6833))
Actinorhodin	OCOAT1	3-oxoacid CoA-transferase (Succinyl-CoA: acetoacetate)	Valine, Leucine, and Isoleucine Metabolism	0	(SCO6702 and SCO6703)
Actinorhodin	OIVD2	2-oxoisovalerate dehydrogenase (acylating; 3-methyl-2-oxobutanoate)	Valine, Leucine, and Isoleucine Metabolism	0	(((SCO3816 and SCO3817) or (SCO3830 and SCO3831)) and (SCO3815 or SCO3829) and (SCO0884 or SCO2180 or SCO4919))
Actinorhodin	OIVD3	2-oxoisovalerate dehydrogenase (acylating; 3-methyl-2-oxopentanoate)	Valine, Leucine, and Isoleucine Metabolism	0	(((SCO3816 and SCO3817) or (SCO3830 and SCO3831)) and (SCO3815 or SCO3829) and (SCO0884 or SCO2180 or SCO4919))
Actinorhodin	CYSDS	Cysteine Desulfhydrase	Cysteine Metabolism	0	(SCO0435 or SCO0731 or SCO3920)
Actinorhodin	ACOAD8	acyl-CoA dehydrogenase (Isovaleryl-CoA)	Valine, Leucine, and Isoleucine Metabolism	0	SCO2779
Actinorhodin	HMGL	hydroxymethylglutaryl-CoA lyase	Valine, Leucine, and Isoleucine Metabolism	0	SCO2778
Actinorhodin	MCCC	methylcrotonoyl-CoA carboxylase	Valine, Leucine, and Isoleucine Metabolism	0	(SCO2776 and SCO2777)
Actinorhodin	LEUTA	leucine transaminase	Valine, Leucine, and Isoleucine Metabolism	1	(SCO1546 or SCO5523)
Actinorhodin	OIVD1	2-oxoisovalerate dehydrogenase (acylating; 4-methyl-2-oxopentaoate)	Valine, Leucine, and Isoleucine Metabolism	0	(((SCO3816 and SCO3817) or (SCO3830 and SCO3831)) and (SCO3815 or SCO3829) and (SCO0884 or SCO2180 or SCO4919))
Actinorhodin	GLUTCOADHc	glutaryl-CoA dehydrogenase (citosol)	Threonine and Lysine Metabolism	0	SCO1750
Actinorhodin	HISD	histidase	Histidine Metabolism	0	SCO4932
Actinorhodin	IZPN	imidazolonepropionase	Histidine Metabolism	0	SCO3070
Actinorhodin	URCN	urocanase	Histidine Metabolism	0	SCO3073
Actinorhodin	CAT	catalase	Unassigned	0	(SCO0379 or SCO0560 or (SCO0666 and SCO2529) or SCO6204 or SCO7590)
Actinorhodin	LYSDC	lysine decarboxylase	Threonine and Lysine Metabolism	0	SCO7311
Actinorhodin	34HPPOR	4-Hydroxyphenylpyruvate:oxygen oxidoreductase	Tyrosine, Tryptophan, and Phenylalanine Metabolism	0	SCO2927
Actinorhodin	FUMAC	fumarylacetoacetase	Tyrosine, Tryptophan, and Phenylalanine Metabolism	0	SCO4580
Actinorhodin	HGNTOR	Homogentisate:oxygen 1,2-oxidoreductase (decyclizing)	Tyrosine, Tryptophan, and Phenylalanine Metabolism	0	SCO1715
Actinorhodin	TYRTA	tyrosine transaminase	Tyrosine, Tryptophan, and Phenylalanine Metabolism	1	(SCO1859 or SCO2053 or SCO3944 or SCO4645 or SCO3658)
Actinorhodin	HPYRI	hydroxypyruvate isomerase	Alternate Carbon Metabolism	1	SCO6206
Actinorhodin	FANH	N-Formylanthranilate amidohydrolase	Tyrosine, Tryptophan, and Phenylalanine Metabolism	0	SCO3644
Actinorhodin	LFORKYNHYD	L-Formylkynurenine hydrolase	Tyrosine, Tryptophan, and Phenylalanine Metabolism	0	SCO3645
Actinorhodin	TRPO2	L-Tryptophan:oxygen 2,3-oxidoreductase (decyclizing)	Tyrosine, Tryptophan, and Phenylalanine Metabolism	0	SCO3646
Actinorhodin	HYDROXYPYRUVATE-REDUCTASE-RXN	hydroxypyruvate reductase;hydroxypyruvate reductase Me	formaldehyde assimilation I (serine pathway)	1	SCO2696
Actinorhodin	1.14.12.1-RXN	anthranilate dioxygenase	indole-3-acetate degradation;anthranilate degradation I (aerobic);2-nitrobenzoate degradation II	0	SCO7117
Actinorhodin	ACETALD-DEHYDROG-RXN	acetaldehyde dehydrogenase;acetaldehyde dehydrogenase (acetylating);acylating aldehyde dehydrogenase;acetaldehyde dehydrogenase (acylating)	heterolactic fermentation;triethylamine degradation;2'-deoxy-alpha-D-ribose 1-phosphate degradation;superpathway of fermentation (Chlamydomonas reinhardtii);2-oxopentenoate degradation;pyruvate fermentation to ethanol III;mixed acid fermentation;acetylene degradation;pyruvate fermentation to ethanol I;L-threonine degradation IV;2-aminoethylphosphonate degradation I;ethanol degradation I	1	SCP1.300 or SCP1.54c
Actinorhodin	MHPELY-RXN	4-hydroxy-2-oxovalerate aldolase	2-oxopentenoate degradation	1	SCP1.301 or SCP1.53c
Actinorhodin	2-OXOPENT-4-ENOATE-HYDRATASE-RXN	2-oxopent-4-enoate hydratase	2-oxopentenoate degradation	-1	SCP1.299 or SCP1.55c
Actinorhodin	RXN-8529	2-hydroxymuconate tautomerase;4-oxalocrotonate tautomerase	2,3-dihydroxybenzoate degradation;4-amino-3-hydroxybenzoate degradation;catechol degradation to 2-oxopent-4-enoate II;protocatechuate degradation III (para-cleavage pathway);3-chlorocatechol degradation III (meta pathway);orthanilate degradation	1	SCO4682
Actinorhodin	CATECHOL-23-DIOXYGENASE-RXN	catechol 2,3-dioxygenase;catechol dioxygenase	catechol degradation to 2-oxopent-4-enoate II;catechol degradation to 2-oxopent-4-enoate I	0	SCO6304
Actinorhodin	4.1.1.77-RXN	2-oxo-3-hexenedioate decarboxylase;4-oxalocrotonate decarboxylase	2-amino-3-carboxymuconate semialdehyde degradation to 2-oxopentenoate;2-aminophenol degradation;2-nitrobenzoate degradation I;2,3-dihydroxybenzoate degradation;4-amino-3-hydroxybenzoate degradation;catechol degradation to 2-oxopent-4-enoate II;protocatechuate degradation III (para-cleavage pathway);3-chlorocatechol degradation III (meta pathway);orthanilate degradation	0	SCP1.299 or SCP1.55c
Actinorhodin	RXN-8527	2-hydroxymuconate 6-semialdehyde dehydrogenase;2-hydroxymuconate-6-semialdehyde dehydrogenase;2-hydroxymuconate semialdehyde dehydrogenase	2,3-dihydroxybenzoate degradation;4-amino-3-hydroxybenzoate degradation;catechol degradation to 2-oxopent-4-enoate II;protocatechuate degradation III (para-cleavage pathway)	0	SCO4913 or SCO5666 or SCO7139
