# Supplementary material for: RAVEN 2.0: A versatile toolbox for metabolic network reconstruction and a case study on Streptomyces coelicolor
Source: PLoS Comput Biol. 2018 Oct 18;14(10):e1006541. doi: 10.1371/journal.pcbi.1006541 (PMC6207324; doi:10.1371/journal.pcbi.1006541)
Supplement: S11 Table — Where applicable, corresponding COBRA model structure fields are indicated. (XLSX) [file pcbi.1006541.s012.xlsx]

## Sheet: Sheet1
		Mandatory fields
		Non-mandatory fields
		Non-mandatory fields, generated by several functions but not exported elsewhere
		Field name	Subfield name	Data type	Description	Example	Comments	Corresponding COBRA field	Difference with COBRA
		id		String	Model ID	iAL1006	If missing during the model export, it is exported as 'blankID'
		description		String	Model name	Penicillium chrysogenum genome-scale model	If missing during the model export, it is exported as blankName	description	In COBRA, valid description can be String or Struct.
		annotation		Struct	Additional information about the model
			defaultLB	Double	Default lower bound values for reactions	-1000	This value is used only if lower bound and upper bound values are not defined
			defaultUB	Double	Default upper bound values for reactions	1000	This value is used only if lower bound and upper bound values are not defined
			givenName	String	The name of the main model author	Rasmus
			familyName	String	The surname of the main model author	Agren
			email	String	An e-mail address of the main model author	rasmus.agren@scilifelab.se
			organization	String	The organization of the main model author	Chalmers University of Technology
			taxonomy	String	The taxonomy ID for the target species	taxonomy/5076
			note	String	Additional comments about the model	This is a reconstruction of the biochemical network of the filamentous fungi <i>Penicillium chrysogenum</i>
		rxns		Column Cell Array of Strings	Reaction IDs	r0003		rxns
		mets		Column Cell Array of Strings	Metabolite IDs	LLACb		mets
		S		Sparse or Full Matrix of Double	Stoichiometric (S) matrix			S
		lb		Column Vector of Doubles	Reaction lower bounds	-1000		lb
		ub		Column Vector of Doubles	Reaction upper bounds	1000		ub
		rev		Column Vector of Doubles	Reaction reversibility vector (1-reversible, 0-irreversible)	1
		c		Column Vector of Doubles	Coefficients for objective function			c
		b		Column Vector of Doubles	Equality constraints for metabolite equations			b
		comps		Column Cell Array of Strings	Compartment IDs	p		comps
		compNames		Column Cell Array of Strings	Compartment names	Peroxisome		compNames
		compOutside		Column Cell Array of Strings	Compartment ID for compartment surrounding each of the compartments	c
		compMiriams		Struct	Structure with MIRIAM information about the compartments		If there are multiple miriams, 'name' indexes must match 'value' indexes
			name	Column Cell Array of Strings	The name of MIRIAM prefix	go
			value	Column Cell Array of Strings	The ID for particular MIRIAM entry	GO:0005777
		rxnNames		Column Cell Array of Strings	Reaction description	D-glucose 1-epimerase		rxnNames
		rxnComps		Column Vector of Doubles	Reaction compartments	1	Shows the index of affiliated compartment in comps, not the compartment abbreviation
		grRules		Column Cell Array of Strings	Gene-reaction rules	(Pc20g08410 or Pc20g09570 or Pc13g14400)		grRules
		rxnGeneMat		Sparse or Full Matrix of Double	Reaction-to-gene mapping in sparse matrix form			rxnGeneMat
		subSystems		Column Cell Array of Strings	Subsystem name for each reaction	Glycolysis / Gluconeogenesis		subSystems
		eccodes		Column Cell Array of Strings	EC-codes for the reactions	5.1.3.3		rxnECNumbers
		rxnMiriams		Struct	Structure with MIRIAM information about the reactions		If there are multiple miriams, 'name' indexes must match 'value' indexes		Partly represented in rxnKEGGID
			name	Column Cell Array of Strings	The name of MIRIAM prefix	kegg.reaction
			value	Column Cell Array of Strings	The ID for particular MIRIAM entry	R01602
		rxnNotes		Column Cell Array of Strings	Notes for each reaction	Was added during manual curation		rxnNotes
		rxnReferences		Column Cell Array of Strings	Non-PubMed references for each reaction	Agren et al 2013	Non-Pubmed references should be written here. PubMed references should be included in rxnMiriams instead	rxnReferences
		rxnConfidenceScores		Column Vector of Doubles	Confidence scores for each reaction (5 - best, 1 - worst)	3		rxnConfidenceScores
		genes		Column Cell Array of Strings	List of all genes			genes
		geneComps		Column Cell Array of Strings	Compartments for genes	1	This information is required for SBML Level 1-2, not for SBML Level 3
		geneMiriams		Struct	Structure with MIRIAM information about the genes		If there are multiple miriams, 'name' indexes must match 'value' indexes
			name	Column Cell Array of Strings	The name of MIRIAM prefix	uniprot
			value	Column Cell Array of Strings	The ID for particular MIRIAM entry	P12345
		geneShortNames		Column Cell Array of Strings	Gene alternative names (e.g. ERG10)	ERG10		geneNames
		metNames		Column Cell Array of Strings	Metabolite names	alpha-D-glucose		metNames
		metComps		Column Vector of Doubles	Compartments for metabolites	1	Shows the index of affiliated compartment in comps, not the compartment abbreviation	metComps
		inchis		Column Cell Array of Strings	InChI-codes for metabolites	1/C6H12O6/c7-1-2-3(8)4(9)5(10)6(11)12-2/h2-11H,1H2/t2-,3-,4+,5-,6+/m1/s1		metInChiString
		metFormulas		Column Cell Array of Strings	Chemical formulas for metabolites	C6H12O6		metFormulas
		metMiriams		Struct	Structure with MIRIAM information about the metabolites		If there are multiple miriams, 'name' indexes must match 'value' indexes		Partly represented in metKEGGID, metHMDBID, metPubChemID, metMetaNetXID, metChEBIID)
			name	Column Cell Array of Strings	The name of MIRIAM prefix	kegg.compound
			value	Column Cell Array of Strings	The ID for particular MIRIAM entry	C00267
		metCharges		Column Vector of Doubles	Charge information for metabolites	0	The charge values for metabolites with charge unknown must be set as NaNs	metCharges
		unconstrained		Column Vector of Doubles	Binary vector, positive for exchange (boundary) metabolites	0	This field is removed if boundary metabolites are deleted during the model import
		rxnFrom		Column Cell Array of Strings	The name of template model from which particular reaction was taken	iTO977	This field is needed during the models merging procedure
