# Supplementary material for: RAVEN 2.0: A versatile toolbox for metabolic network reconstruction and a case study on Streptomyces coelicolor
Source: PLoS Comput Biol. 2018 Oct 18;14(10):e1006541. doi: 10.1371/journal.pcbi.1006541 (PMC6207324; doi:10.1371/journal.pcbi.1006541)
Supplement: S12 Table — Mapping is based on information provided by MetaCyc, while additional matches were identified by comparing reactants using the linkMetaCycKEGGRxns function. (XLSX) [file pcbi.1006541.s013.xlsx]

## Sheet: Sheet1
KEGG	MetaCyc
R00001	ENDOPOLYPHOSPHATASE-RXN
R00004	INORGPYROPHOSPHAT-RXN
R00005	ALLOPHANATE-HYDROLASE-RXN
R00008	4.1.3.17-RXN
R00009	CATAL-RXN
R00010	TREHALA-RXN
R00011	MANGANESE-PEROXIDASE-RXN
R00012	2.7.7.45-RXN
R00013	GLYOCARBOLIG-RXN
R00014	RXN-12583
R00015	RXN-1781
R00016	GLUCOSE-1-PHOSPHATE-PHOSPHODISMUTASE-RXN
R00017	CYTOCHROME-C-PEROXIDASE-RXN
R00018	2.5.1.44-RXN
R00019	HYDROG-RXN
R00021	GLUTAMATE-SYNTHASE-FERREDOXIN-RXN
R00022	RXN-12625
R00023	HYPONITRITE-REDUCTASE-RXN
R00024	RIBULOSE-BISPHOSPHATE-CARBOXYLASE-RXN
R00025	2-NITROPROPANE-DIOXYGENASE-RXN
R00026	RXN-10773
R00027	BENZOIN-ALDOLASE-RXN
R00028	RXN-15910
R00029	RXN-8358
R00031	RXN-5861
R00032	RXN-13374
R00034	DEOXYRIBODIPYRIMIDINE-PHOTOLYASE-RXN
R00036	PORPHOBILSYNTH-RXN
R00038	PROPIOIN-SYNTHASE-RXN
R00039	RXN-11490
R00041	LONG-CHAIN-ALCOHOL-OXIDASE-RXN
R00042	1.2.3.13-RXN
R00043	LIGNOSTILBENE-ALPHA-BETA-DIOXYGENASE-RXN
R00044	COLUMBAMINE-OXIDASE-RXN
R00045	RXN-13061
R00048	HYDROXYBUTYRATE-DIMER-HYDROLASE-RXN
R00049	2.3.1.90-RXN
R00052	CHLORIDE-PEROXIDASE-RXN
R00053	TANNASE-RXN
R00054	ORSELLINATE-DEPSIDE-HYDROLASE-RXN
R00055	RXN-7802
R00056	NUCLEOTIDE-PYROPHOSPHATASE-RXN
R00057	THIOL-OXIDASE-RXN
R00058	CATECHOL-OXIDASE-RXN
R00059	RXN-3962
R00060	1.10.3.7-RXN
R00061	1.10.3.8-RXN
R00062	2.4.1.95-RXN
R00063	2.3.1.103-RXN
R00064	OLIGOGALACTURONIDE-LYASE-RXN
R00066	RIBOFLAVIN-SYN-RXN
R00067	MVHMETH-RXN
R00067	RXN0-5255
R00068	RXN-3541
R00069	IMIDHYD-RXN
R00070	RXN-16676
R00073	RXN-16677
R00074	O-AMINOPHENOL-OXIDASE-RXN
R00075	2.5.1.43-RXN
R00076	2.7.11.19-RXN
R00077	PHOSPHORYLASE-PHOSPHATASE-RXN
R00078	RXN0-1483
R00080	CATECHOL-OXIDASE-DIMERIZING-RXN
R00081	CYTOCHROME-C-OXIDASE-RXN
R00083	LACCASE-RXN
R00084	OHMETHYLBILANESYN-RXN
R00085	APYRASE-RXN
R00086	ATPASE-RXN
R00087	ATP-PYROPHOSPHATASE-RXN
R00088	ATP-DEAMINASE-RXN
R00089	ADENYLATECYC-RXN
R00090	NADH-PEROXIDASE-RXN
R00091	RXN-16679
R00092	FERRIC-CHELATE-REDUCTASE-RXN
R00093	GLUTAMATE-SYNTHASE-NADH-RXN
R00095	1.6.5.4-RXN
R00097	AQUACOBALAMIN-REDUCTASE-RXN
R00099	COBIIALAMIN-REDUCTASE-RXN
R00100	CYTOCHROME-B5-REDUCTASE-RXN
R00101	LEGHEMOGLOBIN-REDUCTASE-RXN
R00102	NADNUCLEOSID-RXN
R00103	NADPYROPHOSPHAT-RXN
R00104	NAD-KIN-RXN
R00105	NADH-KINASE-RXN
R00106	NADPH--FERRIHEMOPROTEIN-REDUCTASE-RXN
R00107	AQUACOBALAMIN-REDUCTASE-NADPH-RXN
R00108	NADPH--CYTOCHROME-C2-REDUCTASE-RXN
R00109	LEGHEMOGLOBIN-REDUCTASE-RXN
R00111	RXN-13565
R00112	PYRNUTRANSHYDROGEN-RXN
R00113	NADPH-PEROXIDASE-RXN
R00114	GLUTAMATESYN-RXN
R00115	GLUTATHIONE-REDUCT-NADPH-RXN
R00118	RXN-5822
R00119	RXN-13973
R00120	GLUTATHIONE-OXIDASE-RXN
R00122	RXN-10862
R00123	ADP-DEAMINASE-RXN
R00125	3.6.1.41-RXN
R00126	ATP-ADENYLYLTRANSFERASE-RXN
R00127	ADENYL-KIN-RXN
R00128	ADENOSINE-TETRAPHOSPHATASE-RXN
R00129	4.2.1.93-RXN
R00130	DEPHOSPHOCOAKIN-RXN
R00131	UREASE-RXN
R00132	CARBODEHYDRAT-RXN
R00134	FORMATE-DEHYDROGENASE-NADP+-RXN
R00135	3.4.11.5-RXN
R00137	2.7.7.1-RXN
R00138	TRIPHOSPHATASE-RXN
R00141	AMMONIA-KINASE-RXN
R00143	HYDROXYLAMINE-REDUCTASE-NADH-RXN
R00149	RXN-13202
R00150	CARBAMATE-KINASE-RXN
R00155	RXN-12197
R00156	UDPKIN-RXN
R00158	RXN-12002
R00159	RXN-12196
R00160	FAD-PYROPHOSPHATASE-RXN
R00161	FADSYN-RXN
R00162	2.7.12.1-RXN
R00173	3.1.3.74-RXN
R00174	PYRIDOXKIN-RXN
R00175	ADENOSYLMETHIONINE-HYDROLASE-RXN
R00177	S-ADENMETSYN-RXN
R00178	SAMDECARB-RXN
R00179	4.4.1.14-RXN
R00180	ADENOSYLMETHIONINE-CYCLOTRANSFERASE-RXN
R00181	AMP-DEAMINASE-RXN
R00182	AMP-NUCLEOSID-RXN
R00183	AMP-DEPHOSPHORYLATION-RXN
R00184	RXN-12820
R00185	ADENOSINE-KINASE-RXN
R00187	BIS5-ADENOSYL-TRIPHOSPHATASE-RXN
R00188	325-BISPHOSPHATE-NUCLEOTIDASE-RXN
R00189	NAD-SYNTH-NH3-RXN
R00190	ADENPRIBOSYLTRAN-RXN
R00191	RXN0-5038
R00192	ADENOSYLHOMOCYSTEINASE-RXN
R00193	S-ADENOSYLHOMOCYSTEINE-DEAMINASE-RXN
R00194	ADENOSYLHOMOCYSTEINE-NUCLEOSIDASE-RXN
R00195	4.3.1.15-RXN
R00196	L-LACTATE-DEHYDROGENASE-CYTOCHROME-RXN
R00197	D-LACTATE-DEHYDROGENASE-CYTOCHROME-RXN
R00198	1.1.2.5-RXN
R00199	PEPSYNTH-RXN
R00200	PEPDEPHOS-RXN
R00203	METHYL-GLYOXAL-DEHYDROG-RXN
R00205	RXN-8639
R00206	PYRUVATEORTHOPHOSPHATE-DIKINASE-RXN
R00207	1.2.3.3-RXN
R00208	PHOSPHOENOLPYRUVATE-PHOSPHATASE-RXN
R00209	PYRUVDEH-RXN
R00210	PYRUVATE-DEHYDROGENASE-NADP+-RXN
R00211	PYRUVATE-OXIDASE-COA-ACETYLATING-RXN
R00212	PYRUVFORMLY-RXN
R00213	CARBAMOYL-SERINE-AMMONIA-LYASE-RXN
R00214	1.1.1.39-RXN
R00215	1.1.1.83-RXN
R00216	MALIC-NADP-RXN
R00217	OXALODECARB-RXN
R00218	4.1.1.78-RXN
R00220	4.3.1.17-RXN
R00221	DSERDEAM-RXN
R00224	RXN-6161
R00226	ACETOLACTSYN-RXN
R00227	ACETYL-COA-HYDROLASE-RXN
R00228	ACETALD-DEHYDROG-RXN
R00229	ACETATE--COA-LIGASE-ADP-FORMING-RXN
R00230	PHOSACETYLTRANS-RXN
R00233	MALONYL-COA-DECARBOXYLASE-RXN
R00235	ACETATE--COA-LIGASE-RXN
R00237	CITRAMALYL-COA-LYASE-RXN
R00238	ACETYL-COA-ACETYLTRANSFER-RXN
R00239	GLUTKIN-RXN
R00241	GLUTAMATE-1-KINASE-RXN
R00243	GLUTAMATE-DEHYDROGENASE-RXN
R00245	RXN-14116
R00248	GLUTDEHYD-RXN
R00250	L-GLUTAMATE-OXIDASE-RXN
R00251	5-OXOPROLINASE-ATP-HYDROLYSING-RXN
R00253	GLUTAMINESYN-RXN
R00256	GLUTAMIN-RXN
R00257	NAD-SYNTH-GLN-RXN
R00258	ALANINE-AMINOTRANSFERASE-RXN
R00259	N-ACETYLTRANSFER-RXN
R00260	GLUTRACE-RXN
R00261	GLUTDECARBOX-RXN
R00262	METHYLASPARTATE-MUTASE-RXN
R00264	25-DIOXOVALERATE-DEHYDROGENASE-RXN
R00265	OXOGLUTARATE-DEHYDROGENASE-NADP+-RXN
R00267	ISOCITDEH-RXN
R00268	RXN-8642
R00269	RXN-13072
R00270	RXN-7594
R00271	HOMOCITRATE-SYNTHASE-RXN
R00272	RXN-7774
R00273	OXALATE-OXIDASE-RXN
R00274	GLUTATHIONE-PEROXIDASE-RXN
R00275	SUPEROX-DISMUT-RXN
R00277	PMPOXI-RXN
R00278	PNPOXI-RXN
R00279	D-GLUTAMATE-OXIDASE-RXN
R00281	1.6.99.5-RXN
R00281	NADH-DEHYDROGENASE-RXN
R00282	NADPH-DEHYDROGENASE-RXN
R00284	HYDROXYLAMINE-REDUCTASE-RXN
R00286	UGD-RXN
R00289	GLUC1PURIDYLTRANS-RXN
R00291	UDPGLUCEPIM-RXN
R00292	RXN-7668
R00293	UDP-GLUCOSE-46-DEHYDRATASE-RXN
R00294	NITRIC-OXIDE-REDUCTASE-RXN
R00295	HYDROGENSULFITE-REDUCTASE-RXN
R00296	1.2.7.4-RXN
R00297	D-2-HYDROXY-ACID-DEHYDROGENASE-RXN
R00298	2-HYDROXYGLUTARATE-DEHYDROGENASE-RXN
R00299	GLUCOKIN-RXN
R00300	GLUCOSE-1-DEHYDROGENASE-RXN
R00302	PYRANOSE-OXIDASE-RXN
R00304	GLUCOSE-1-PHOSPHAT-RXN
R00305	GLUCOSE-DEHYDROGENASE-ACCEPTOR-RXN
R00307	GLUCISOM-RXN
R00310	PROTOHEMEFERROCHELAT-RXN
R00311	HEME-OXYGENASE-DECYCLIZING-RXN
R00315	ACETATEKIN-RXN
R00318	3.11.1.2-RXN
R00319	LACTATE-2-MONOOXYGENASE-RXN
R00320	ACETATE-KINASE-PYROPHOSPHATE-RXN
R00321	RXN-14728
R00324	ACETYLPYRUVATE-HYDROLASE-RXN
R00325	CITRAMALATE-LYASE-RXN
R00327	6-ACETYLGLUCOSE-DEACETYLASE-RXN
R00328	GUANOSINE-DIPHOSPHATASE-RXN
R00329	NUCLEOSIDE-DIPHOSPHATASE-RXN
R00330	GDPKIN-RXN
R00331	NUCLEOSIDE-DIP-KIN-RXN
R00332	GUANYL-KIN-RXN
R00333	2.7.4.10-RXN
R00334	NUCLEOSIDE-PHOSPHATE-KINASE-RXN
R00335	RXN0-5462
R00336	PPGPPSYN-RXN
R00337	GDP-GLUCOSIDASE-RXN
R00338	OXALOACETASE-RXN
R00339	LTARTDEHYDRA-RXN
R00340	D--TARTRATE-DEHYDRATASE-RXN
R00341	PEPCARBOXYKIN-RXN
R00342	MALATE-DEH-RXN
R00343	MALATE-DEHYDROGENASE-NADP+-RXN
R00344	PYRUVATE-CARBOXYLASE-RXN
R00345	PEPCARBOX-RXN
R00346	4.1.1.38-RXN
R00347	4.3.1.20-RXN
R00348	RXN-6562
R00350	RXN-2464
R00351	CITSYN-RXN
R00352	ATP-CITRATE-PRO-S--LYASE-RXN
R00354	RXN-7929
R00355	ASPAMINOTRANS-RXN
R00357	L-ASPARTATE-OXID-RXN
R00359	D-ASPARTATE-OXIDASE-RXN
R00361	MALATE-DEHYDROGENASE-ACCEPTOR-RXN
R00362	CITLY-RXN
R00363	OXALOACETATE-TAUTOMERASE-RXN
R00364	GLYCINE-DEHYDROGENASE-CYTOCHROME-RXN
R00365	GLYCINE-DEHYDROGENASE-RXN
R00366	1.4.3.19-RXN
R00367	GLYCINE-N-METHYLTRANSFERASE-RXN
R00368	STROMBINE-DEHYDROGENASE-RXN
R00369	ALANINE--GLYOXYLATE-AMINOTRANSFERASE-RXN
R00370	AKBLIG-RXN
R00371	AKBLIG-RXN
R00372	GLYCINE-AMINOTRANSFERASE-RXN
R00373	2.6.1.35-RXN
R00379	DNA-DIRECTED-DNA-POLYMERASE-RXN
R00379	DNA-NUCLEOTIDYLEXOTRANSFERASE-RXN
R00379	RNA-DIRECTED-DNA-POLYMERASE-RXN
R00380	DNA-CYTOSINE-5--METHYLTRANSFERASE-RXN
R00381	DNA-LIGASE-ATP-RXN
R00382	DNA-LIGASE-NAD+-RXN
R00383	3.1.2.18-RXN
R00383	3.1.2.19-RXN
R00383	ACYL-COA-HYDROLASE-RXN
R00384	TRANS-2-ENOYL-COA-REDUCTASE-NAD+-RXN
R00385	ACYL-COA-DEHYDROGENASE-NADP+-RXN
R00387	CIS-2-ENOYL-COA-REDUCTASE-NADPH-RXN
R00388	RXN-11026
R00389	BUTYRATE--COA-LIGASE-RXN
R00390	RXN-7904
R00391	KETOACYLCOATHIOL-RXN
R00392	LONG-CHAIN-ACYL-COA-DEHYDROGENASE-RXN
R00393	ACECOATRANS-RXN
R00394	ACID--COA-LIGASE-GDP-FORMING-RXN
R00395	GLYCINE-N-ACYLTRANSFERASE-RXN
R00396	ALANINE-DEHYDROGENASE-RXN
R00397	ASPARTATE-4-DECARBOXYLASE-RXN
R00398	ALANOPINE-DEHYDROGENASE-RXN
R00399	AKPTHIOL-RXN
R00401	ALARACECAT-RXN
R00402	FUMARATE-REDUCTASE-NADH-RXN
R00405	SUCCCOASYN-RXN
R00406	RXN-8964
R00407	SUCCINYL-COA-HYDROLASE-RXN
R00409	METHYLISOCITRATE-LYASE-RXN
R00410	RXNI-2
R00411	SUCCGLUDESUCC-RXN
R00414	RXN-9987
R00416	NAG1P-URIDYLTRANS-RXN
R00417	2.4.1.94-RXN
R00418	UDP-N-ACETYLGLUCOSAMINE-4-EPIMERASE-RXN
R00420	UDPGLCNACEPIM-RXN
R00421	1.1.1.136-RXN
R00424	GTP-CYCLOHYDRO-I-RXN
R00425	GTP-CYCLOHYDRO-II-RXN
R00426	RXN-14140
R00429	GTPPYPHOSKIN-RXN
R00431	4.1.1.32-RXN
R00432	SUCCINATE--COA-LIGASE-GDP-FORMING-RXN
R00434	GUANYLCYC-RXN
R00444	RNA-DIRECTED-RNA-POLYMERASE-RXN
R00445	LYSINE-DEHYDROGENASE-RXN
R00446	RXN-8808
R00447	L-LYSINE-OXIDASE-RXN
R00448	1.14.13.59-RXN
R00449	LYSINE-2-MONOOXYGENASE-RXN
R00451	DIAMINOPIMDECARB-RXN
R00452	D-LYSOPINE-DEHYDROGENASE-RXN
R00453	LYSINE--PYRUVATE-6-AMINOTRANSFERASE-RXN
R00454	LYSACET-RXN
R00457	L-LYSINE-AMINOTRANSFERASE-RXN
R00460	LYSINE-RACEMASE-RXN
R00461	LYSINE-23-AMINOMUTASE-RXN
R00462	LYSDECARBOX-RXN
R00463	L-LYSINE-LACTAMASE-RXN
R00465	GLYOXYLATE-REDUCTASE-NADP+-RXN
R00466	GLYOXYLATE-OXIDASE-RXN
R00468	GLYOXYLATE-DEHYDROGENASE-ACYLATING-RXN
R00469	UREIDOGLYCOLATE-HYDROLASE-RXN
R00470	4OH2OXOGLUTARALDOL-RXN
R00472	MALSYN-RXN
R00473	MALYL-COA-LYASE-RXN
R00474	2-HYDROXY-3-OXOADIPATE-SYNTHASE-RXN
R00475	RXN-969
R00476	GLYCOLATEDEHYDRO-RXN
R00477	OXALOMALATE-LYASE-RXN
R00478	RXN-11769
R00479	ISOCIT-CLEAV-RXN
R00480	ASPARTATEKIN-RXN
R00481	L-ASPARTATE-OXID-RXN
R00482	6.3.1.4-RXN
R00483	ASNSYNA-RXN
R00484	UREIDOSUCCINASE-RXN
R00485	ASPARAGHYD-RXN
R00486	3.5.5.4-RXN
R00487	ASPARTATE-N-ACETYLTRANSFERASE-RXN
R00488	RXN-13680
R00489	ASPDECARBOX-RXN
R00490	ASPARTASE-RXN
R00491	ASPARTATE-RACEMASE-RXN
R00494	RXN-12618
R00497	GLUTATHIONE-SYN-RXN
R00499	S-SUCCINYLGLUTATHIONE-HYDROLASE-RXN
R00502	UTPHEXPURIDYLYLTRANS-RXN
R00503	LACTOSE-SYNTHASE-RXN
R00504	2.7.8.18-RXN
R00505	GALPMUT-RXN
R00507	PHOSPHOADENYLYLSULFATASE-RXN
R00508	R163-RXN
R00509	ADENYLYLSULFKIN-RXN
R00510	RXN-14065
R00511	RXN-14026
R00512	RXN-11832
R00513	CYTIKIN-RXN
R00514	RXN-12198
R00515	RXN0-383
R00517	CYTIDINEKIN-RXN
R00518	FORMATE-KINASE-RXN
R00519	1.2.1.2-RXN
R00521	FORMYL-COA-HYDROLASE-RXN
R00522	OXALATE-DECARBOXYLASE-RXN
R00524	FORMAMIDASE-RXN
R00525	N-FORMYLGLUTAMATE-DEFORMYLASE-RXN
R00526	FORMYLASPARTATE-DEFORMYLASE-RXN
R00527	S-FORMYLGLUTATHIONE-HYDROLASE-RXN
R00528	SULFITE-DEHYDROGENASE-RXN
R00529	SULFATE-ADENYLYLTRANS-RXN
R00530	SULFATE-ADENYLYLTRANSFERASE-ADP-RXN
R00531	ADENYLYLSULFATASE-RXN
R00532	SERINE-SULFATE-AMMONIA-LYASE-RXN
R00533	SULFITE-OXIDASE-RXN
R00534	GLYCOSULFATASE-RXN
R00538	ALDHDEHYDROG-RXN
R00539	ACYLPHOSPHATASE-RXN
R00540	3.5.5.1-RXN
R00542	5-ACYLPHOSPHOADENOSINE-HYDROLASE-RXN
R00543	ACYLPYRUVATE-HYDROLASE-RXN
R00544	1.2.99.7-RXN
R00544	CARBOXYLATE-REDUCTASE-RXN
R00545	ACYL-LYSINE-DEACYLASE-RXN
R00546	ASPARTOACYLASE-RXN
R00547	GLUTATHIONE-THIOESTERASE-RXN
R00548	RXN0-5187
R00549	RIBOFLAVINKIN-RXN
R00550	RIBOFLAVIN-PHOSPHOTRANSFERASE-RXN
R00551	ARGINASE-RXN
R00552	ARGININE-DEIMINASE-RXN
R00554	ARGININE-KINASE-RXN
R00555	2.4.2.31-RXN
R00557	NITRIC-OXIDE-SYNTHASE-RXN
R00558	RXN-13564
R00559	ARGININE-2-MONOOXYGENASE-RXN
R00562	1.5.1.11-RXN
R00563	1.5.1.19-RXN
R00565	GLYCINE-AMIDINOTRANSFERASE-RXN
R00566	ARGDECARBOX-RXN
R00567	ARGININE-RACEMASE-RXN
R00569	RXN-12195
R00570	CDPKIN-RXN
R00573	CTPSYN-RXN
R00574	CYTIDYLATE-CYCLASE-RXN
R00575	CARBPSYN-RXN
R00576	GLUTAMINE--PYRUVATE-AMINOTRANSFERASE-RXN
R00577	GLUTAMINE-N-ACYLTRANSFERASE-RXN
R00578	ASNSYNB-RXN
R00581	SERINE-DEHYDROGENASE-RXN
R00582	RXN0-5114
R00584	2.7.1.80-RXN
R00585	SERINE--PYRUVATE-AMINOTRANSFERASE-RXN
R00586	SERINE-O-ACETTRAN-RXN
R00588	SERINE--GLYOXYLATE-AMINOTRANSFERASE-RXN
R00589	5.1.1.18-RXN
R00590	RXN-15125
R00594	TRNA-URACIL-5--METHYLTRANSFERASE-RXN
R00595	RXN-11855
R00597	RXN-12458
R00599	TRNA-ADENINE-N6--METHYLTRANSFERASE-RXN
R00600	TRNA-GUANINE-N7--METHYLTRANSFERASE-RXN
R00601	RXN0-5144
R00602	RXN-14189
R00603	DICHLOROMETHANE-DEHALOGENASE-RXN
R00604	FORMALDEHYDE-DEHYDROGENASE-RXN
R00605	METHANOL-DEHYDROGENASE-RXN
R00606	RXN-2841
R00608	METHANOL-OXIDASE-RXN
R00609	METHYLGUTAMATE-DEHYDROGENASE-RXN
R00610	SARCOX-RXN
R00611	SARCOSINE-DEHYDROGENASE-RXN
R00612	N6-METHYL-LYSINE-OXIDASE-RXN
R00614	RXN-11453
R00615	RXN0-3542
R00616	THIAMIN-DIPHOSPHATE-KINASE-RXN
R00617	THI-P-KIN-RXN
R00618	THIAMIN-TRIPHOSPHATASE-RXN
R00619	THIAMIN-PYROPHOSPHOKINASE-RXN
R00624	RXN-12448
R00626	ACID-PHOSPHATASE-RXN
R00626	ALKAPHOSPHA-RXN
R00627	ALCOHOL-O-ACETYLTRANSFERASE-RXN
R00628	ACETYLESTERASE-RXN
R00629	ALCOHOL-SULFOTRANSFERASE-RXN
R00630	CARBOXYLESTERASE-RXN
R00632	ALDHDEHYDROG-RXN
R00634	ALDEHYDE-DEHYDROGENASE-NADP+-RXN
R00635	ALDEHYDE-OXIDASE-RXN
R00636	PYRUVATE-DECARBOXYLASE-RXN
R00637	ALCOHOL-OXIDASE-RXN
R00639	ALKAN-1-OL-DEHYDROGENASE-ACCEPTOR-RXN
R00640	GALACTONOLACTONE-DEHYDROGENASE-RXN
R00643	1.3.3.12-RXN
R00644	RXN-3521
R00645	RXN-10981
R00647	RXN-8784
R00649	METHIONINE-S-METHYLTRANSFERASE-RXN
R00650	HOMOCYSTEINE-S-METHYLTRANSFERASE-RXN
R00651	O-ACETYLHOMOSERINE-THIOL-LYASE-RXN
R00652	METHIONINE--GLYOXYLATE-TRANSAMINASE-RXN
R00653	FORMYLMETHIONINE-DEFORMYLASE-RXN
R00654	METHIONINE-GAMMA-LYASE-RXN
R00655	METHIONINE-RACEMASE-RXN
R00656	METHIONINE-DECARBOXYLASE-RXN
R00658	2PGADEHYDRAT-RXN
R00660	UDPNACETYLGLUCOSAMENOLPYRTRANS-RXN
R00661	PHOSPHOENOLPYRUVATE-MUTASE-RXN
R00662	RXN-14139
R00664	ORNITHINE-N-BENZOYLTRANSFERASE-RXN
R00665	CITRULLINASE-RXN
R00666	1.5.1.24-RXN
R00667	ORNITHINE-GLU-AMINOTRANSFERASE-RXN
R00669	ACETYLORNDEACET-RXN
R00670	ORNDECARBOX-RXN
R00671	ORNITHINE-CYCLODEAMINASE-RXN
R00672	ORNITHINE-RACEMASE-RXN
R00673	TRYPTOPHAN-RXN
R00674	RXN0-2382
R00676	TRYPTOPHAN-DEHYDROGENASE-RXN
R00678	RXN-8665
R00679	TRYPTOPHAN-2-MONOOXYGENASE-RXN
R00681	TRYPTOPHAN-2-DIOXYGENASE-RXN
R00682	TRYPTOPHANAMIDASE-RXN
R00684	TRYPTOPHAN-AMINOTRANSFERASE-RXN
R00685	AROMATIC-L-AMINO-ACID-DECARBOXYLASE-RXN
R00686	5.1.1.11-RXN
R00688	PHENYLALANINE-DEHYDROGENASE-RXN
R00689	RXN-17130
R00690	PHENYLALANINE-2-MONOOXYGENASE-RXN
R00691	CARBOXYCYCLOHEXADIENYL-DEHYDRATASE-RXN
R00692	2.6.1.58-RXN
R00693	PHENYLALANINE-N-ACETYLTRANSFERASE-RXN
R00694	PHEAMINOTRANS-RXN
R00695	2.6.1.70-RXN
R00697	PHENYLALANINE-AMMONIA-LYASE-RXN
R00698	PHENYLALANINE-2-MONOOXYGENASE-RXN
R00699	PHENYLALANINE-DECARBOXYLASE-RXN
R00700	HYDROGEN-DEHYDROGENASE-RXN
R00702	RXN-12263
R00703	L-LACTATE-DEHYDROGENASE-RXN
R00704	DLACTDEHYDROGNAD-RXN
R00705	RXN-2902
R00706	1.2.1.18-RXN
R00707	PYRROLINECARBDEHYDROG-RXN
R00709	ISOCITRATE-DEHYDROGENASE-NAD+-RXN
R00710	RXN66-3
R00711	RXN0-3962
R00713	SUCCINATE-SEMIALDEHYDE-DEHYDROGENASE-RXN
R00714	SUCCSEMIALDDEHYDROG-RXN
R00715	1.5.1.7-RXN
R00716	1.5.1.8-RXN
R00717	GLYCOLATE-REDUCTASE-RXN
R00719	RXN0-5073
R00720	RXN0-6382
R00722	RXN-14120
R00726	RXN-12481
R00727	RXN-12511
R00728	TYROSINE-PHENOL-LYASE-RXN
R00729	RXN-12487
R00730	TYROSINE-N-MONOOXYGENASE-RXN
R00731	RXN-5861
R00732	CYCLOHEXADIENYL-DEHYDROGENASE-RXN
R00733	RXN-5682
R00734	TYROSINE-AMINOTRANSFERASE-RXN
R00735	TYROSINE--ARGININE-LIGASE-RXN
R00736	TYROSINE-DECARBOXYLASE-RXN
R00737	RXN-9697
R00739	TYROSINE-23-AMINOMUTASE-RXN
R00740	RXN-8963
R00742	ACETYL-COA-CARBOXYLTRANSFER-RXN
R00743	MALONATE-COA-TRANSFERASE-RXN
R00746	RXN-12484
R00747	PHOSPHONOACETALDEHYDE-HYDROLASE-RXN
R00748	ETHANOLAMINE-PHOSPHATE-PHOSPHO-LYASE-RXN
R00749	ETHAMLY-RXN
R00750	MHPELY-RXN
R00751	THREONINE-ALDOLASE-RXN
R00753	LACTATE-ALDOLASE-RXN
R00754	ALCOHOL-DEHYDROG-RXN
R00756	6PFRUCTPHOS-RXN
R00758	MANNPDEHYDROG-RXN
R00760	FRUCTOKINASE-RXN
R00761	FRUCTOSE-6-PHOSPHATE-PHOSPHOKETOLASE-RXN
R00762	F16BDEPHOS-RXN
R00763	3.1.3.46-RXN
R00764	2.7.1.90-RXN
R00765	GLUCOSAMINE-6-P-DEAMIN-RXN
R00766	SUCROSE-PHOSPHATE-SYNTHASE-RXN
R00768	L-GLN-FRUCT-6-P-AMINOTRANS-RXN
R00771	PGLUCISOM-RXN
R00772	MANNPISOM-RXN
R00774	UREA-CARBOXYLASE-RXN
R00775	GUANIDINOACETASE-RXN
R00776	UREIDOGLYCOLATE-LYASE-RXN
R00777	AMIDINOASPARTASE-RXN
R00778	CYANAMIDE-HYDRATASE-RXN
R00781	FESGSHTHIO-RXN
R00782	LCYSDESULF-RXN
R00783	NITRITE-REDUCTASE-CYTOCHROME-RXN
R00790	FERREDOXIN--NITRITE-REDUCTASE-RXN
R00791	1.7.7.2-RXN
R00793	HAONITRO-RXN
R00794	NITRATE-REDUCTASE-NADH-RXN
R00796	NITRATE-REDUCTASE-NADPH-RXN
R00798	NITRATREDUCT-RXN
R00799	NITROETHANE-OXIDASE-RXN
R00802	3.2.1.48-RXN
R00803	SUCROSE-PHOSPHORYLASE-RXN
R00804	SUGAR-PHOSPHATASE-RXN
R00805	SUCROSE-PHOSPHATASE-RXN
R00808	GLUCOSIDE-3-DEHYDROGENASE-RXN
R00809	2.4.1.167-RXN
R00810	ISOMALTULOSE-SYNTHASE-RXN
R00811	SUCROSEPHOSPHO-RXN
R00812	1.3.1.19-RXN
R00813	1.3.1.25-RXN
R00814	1.3.1.20-RXN
R00815	PHENOL-2-MONOOXYGENASE-RXN
R00816	CATECHOL-23-DIOXYGENASE-RXN
R00817	CATECHOL-12-DIOXYGENASE-RXN
R00818	SALICYLATE-1-MONOOXYGENASE-RXN
R00821	O-PYROCATECHUATE-DECARBOXYLASE-RXN
R00822	PROTOCATECHUATE-DECARBOXYLASE-RXN
R00825	1.14.12.1-RXN
R00828	2-NITROPHENOL-2-MONOOXYGENASE-RXN
R00829	RXN-3641
R00830	5-AMINOLEVULINIC-ACID-SYNTHASE-RXN
R00832	ARGININE-N-SUCCINYLTRANSFERASE-RXN
R00833	METHYLMALONYL-COA-MUT-RXN
R00834	ALDOSE-6-PHOSPHATE-REDUCTASE-NADPH-RXN
R00835	RXN-14819
R00836	TREHALOSE6PSYN-RXN
R00837	TRE6PHYDRO-RXN
R00838	MALTOSE-6-PHOSPHATE-GLUCOSIDASE-RXN
R00839	6-PHOSPHO-BETA-GLUCOSIDASE-RXN
R00841	GLYCEROL-1-PHOSPHATASE-RXN
R00842	1.1.1.8-RXN
R00844	GLYC3PDEHYDROGBIOSYN-RXN
R00845	1.1.1.177-RXN
R00846	GLYCEROL-3-PHOSPHATE-OXIDASE-RXN
R00847	GLYCEROL-KIN-RXN
R00849	RXN0-5260
R00850	2.7.1.142-RXN
R00851	RXN-1381
R00853	2.4.1.137-RXN
R00854	2.4.1.96-RXN
R00855	CDP-GLYCEROL-PYROPHOSPHATASE-RXN
R00856	2.7.7.39-RXN
R00857	GLYCPDIESTER-RXN
R00858	SULFITE-REDUCT-RXN
R00859	SULFITE-REDUCTASE-FERREDOXIN-RXN
R00860	ADENYLYLSULFATE-REDUCTASE-RXN
R00861	RXN-17803
R00863	RXN0-279
R00865	MANNITOL-DEHYDROGENASE-CYTOCHROME-RXN
R00866	KETOHEXOKINASE-RXN
R00868	MANNITOL-2-DEHYDROGENASE-RXN
R00870	MANNITOL-2-DEHYDROGENASE-NADP+-RXN
R00871	FRUCTOSE-5-DEHYDROGENASE-NADP+-RXN
R00873	FRUCTOSE-5-DEHYDROGENASE-RXN
R00874	1.1.99.28-RXN
R00875	RXN-7644
R00877	MANNOSE-ISOMERASE-RXN
R00878	GLUCISOM-RXN
R00880	GDP-MANNOSE-6-DEHYDROGENASE-RXN
R00881	RXN0-5108
R00883	MANNPGUANYLTRANGDP-RXN
R00885	2.7.7.13-RXN
R00888	GDPMANDEHYDRA-RXN
R00889	RXN-1882
R00892	CYSTINE-REDUCTASE-NADH-RXN
R00893	CYSTEINE-DIOXYGENASE-RXN
R00894	GLUTCYSLIG-RXN
R00895	CYSTEINE-AMINOTRANSFERASE-RXN
R00897	ACSERLY-RXN
R00899	RXN-6622
R00900	GSCYSDEG-RXN
R00901	CYSTEINE-LYASE-RXN
R00904	RXN-12332
R00905	BETA-UREIDOPROPIONASE-RXN
R00906	BETA-ALANOPINE-DEHYDROGENASE-RXN
R00907	2.6.1.18-RXN
R00908	RXN-2901
R00909	N-ACETYL-BETA-ALANINE-DEACETYLASE-RXN
R00913	GUANIDINOPROPIONASE-RXN
R00918	ERYTHRONOLIDE-SYNTHASE-RXN
R00919	RXN-9087
R00920	PROPANOATECOA-LIGASE-RXN
R00921	PTAALT-RXN
R00922	1.2.1.27-RXN
R00923	METHYLMALONYL-COA-DECARBOXYLASE-RXN
R00924	PROPCOASYN-RXN
R00925	PROPIONATE--COA-LIGASE-RXN
R00927	METHYLACETOACETYLCOATHIOL-RXN
R00928	PROPIONATE-COA-TRANSFERASE-RXN
R00930	2.1.3.1-RXN
R00931	2-METHYLCITRATE-SYNTHASE-RXN
R00932	HYDGLUTSYN-RXN
R00934	RXN-8961
R00935	RXN-11213
R00939	DIHYDROFOLATEREDUCT-RXN
R00941	FORMYLTETRAHYDROFOLATE-DEHYDROGENASE-RXN
R00943	FORMATETHFLIG-RXN
R00944	FORMYLTHFDEFORMYL-RXN
R00945	GLYOHMETRANS-RXN
R00946	HOMOCYSMETB12-RXN
R00948	GLUC1PADENYLTRANS-RXN
R00949	PHOSPHOGLUCOKINASE-RXN
R00951	RXN-10770
R00952	CELLOBIOSE-PHOSPHORYLASE-RXN
R00953	LAMINARIBIOSE-PHOSPHORYLASE-RXN
R00954	2.7.7.34-RXN
R00955	GALACTURIDYLYLTRANS-RXN
R00956	2.7.7.33-RXN
R00957	MALTOSE-SYNTHASE-RXN
R00959	PHOSPHOGLUCMUT-RXN
R00961	RXN-14003
R00963	RXN-14025
R00964	URIDINEKIN-RXN
R00965	OROTPDECARB-RXN
R00966	URACIL-PRIBOSYLTRANS-RXN
R00968	URKI-RXN
R00973	URACIL-5-CARBOXYLATE-DECARBOXYLASE-RXN
R00974	CYTDEAM-RXN
R00975	DIHYDROURACIL-OXIDASE-RXN
R00976	URACIL-DEHYDROGENASE-RXN
R00977	DIHYDROURACIL-DEHYDROGENASE-NAD+-RXN
R00978	1.3.1.2-RXN
R00980	1.14.13.35-RXN
R00982	AMINOBENZCOALIG-RXN
R00983	23-DIHYDROXYINDOLE-23-DIOXYGENASE-RXN
R00984	ANTHRANILATE-N-METHYLTRANSFERASE-RXN
R00986	ANTHRANSYN-RXN
R00987	KYNURENINASE-RXN
R00989	ANTHRANILATE-N-MALONYLTRANSFERASE-RXN
R00990	RXN-7927
R00994	RXN-7745
R00995	RXN-7746
R00996	THREDEHYD-RXN
R00997	4.1.99.4-RXN
R00998	2-ETHYLMALATE-SYNTHASE-RXN
R00999	METBALT-RXN
R01001	RXN-15130
R01003	DOLICHYL-PHOSPHATASE-RXN
R01004	DOLICHYLDIPHOSPHATASE-RXN
R01005	2.4.1.117-RXN
R01006	3.1.4.48-RXN
R01007	2.7.8.15-RXN
R01008	2.4.1.153-RXN
R01009	2.4.1.83-RXN
R01010	RXN0-7249
R01011	GLYCERONE-KINASE-RXN
R01012	2.7.1.121-RXN
R01013	2.3.1.42-RXN
R01014	KETOTETROSE-PHOSPHATE-ALDOLASE-RXN
R01015	TRIOSEPISOMERIZATION-RXN
R01016	METHGLYSYN-RXN
R01018	DOLICHOL-KINASE-RXN
R01019	1.2.99.3-RXN
R01021	CHOLINE-KINASE-RXN
R01022	CHOLINE-OXIDASE-RXN
R01023	CHOLINE-O-ACETYLTRANSFERASE-RXN
R01025	CHD-RXN
R01026	ACETYLCHOLINESTERASE-RXN
R01027	CHOLINE-SULFOTRANSFERASE-RXN
R01028	CHOLINE-SULFATASE-RXN
R01029	CHOLINESTERASE-RXN
R01030	3.1.4.2-RXN
R01031	3-CHLORO-D-ALANINE-DEHYDROCHLORINASE-RXN
R01033	2-CHLOROBENZOATE-12-DIOXYGENASE-RXN
R01034	GLYCDEH-RXN
R01036	RXN-11709
R01039	GLYCEROL-2-DEHYDROGENASE-NADP+-RXN
R01041	GLYCEROL-DEHYDROGENASE-NADP+-RXN
R01043	GLYCEROL-2-PHOSPHATASE-RXN
R01044	2.7.1.79-RXN
R01045	GLYCEROL-DEHYDROGENASE-ACCEPTOR-RXN
R01047	GLYCEROL-DEHYDRATASE-RXN
R01049	PRPPSYN-RXN
R01050	PHOSPHORIBOKINASE-RXN
R01051	RIBOKIN-RXN
R01052	2.7.7.35-RXN
R01053	RIBOSE-5-PHOSPHATE--AMMONIA-LIGASE-RXN
R01054	RXN0-1441
R01055	RXN0-5398
R01056	RIB5PISOM-RXN
R01057	PPENTOMUT-RXN
R01058	1.2.1.9-RXN
R01059	TRIOKINASE-RXN
R01061	GAPOXNPHOSPHN-RXN
R01063	1.2.1.13-RXN
R01064	DEHYDDEOXPHOSGALACT-ALDOL-RXN
R01066	DEOXYRIBOSE-P-ALD-RXN
R01067	2TRANSKETO-RXN
R01068	F16ALDOLASE-RXN
R01069	TAGAALDOL-RXN
R01071	ATPPHOSPHORIBOSYLTRANS-RXN
R01072	PRPPAMIDOTRANS-RXN
R01073	PRTRANS-RXN
R01074	RXN0-7192
R01075	BIOTIN--COA-LIGASE-RXN
R01076	BIOTINIDASE-RXN
R01078	2.8.1.6-RXN
R01079	RIBOSE-1-DEHYDROGENASE-NADP+-RXN
R01080	URIDINE-NUCLEOSIDASE-RXN
R01081	RIBOSE-ISOMERASE-RXN
R01082	FUMHYDR-RXN
R01083	AMPSYN-RXN
R01085	RXN-10445
R01086	ARGSUCCINLYA-RXN
R01087	MALEATE-ISOMERASE-RXN
R01088	LEUCINE-DEHYDROGENASE-RXN
R01089	LEUCINE-N-ACETYLTRANSFERASE-RXN
R01090	BRANCHED-CHAINAMINOTRANSFERLEU-RXN
R01091	LEUCINE-23-AMINOMUTASE-RXN
R01092	GALACTOKIN-RXN
R01094	GALACTODEHYDROG-RXN
R01095	RXN-12078
R01099	GALACTOSE-OXIDASE-RXN
R01100	BETAGALACTOSID-RXN
R01101	ALPHAGALACTOSID-RXN
R01103	RXN-11502
R01108	1.8.5.1-RXN
R01109	1.8.4.4-RXN
R01110	1.8.4.1-RXN
R01111	1.8.4.3-RXN
R01115	1.14.18.2-RXN
R01117	RXN-9990
R01121	DIPHOSPHOMEVALONTE-DECARBOXYLASE-RXN
R01122	RXN0-6274
R01123	IPPISOM-RXN
R01126	RXN-7607
R01127	IMPCYCLOHYDROLASE-RXN
R01128	INOSINATE-NUCLEOSIDASE-RXN
R01130	IMP-DEHYDROG-RXN
R01131	INOSINEKIN-RXN
R01132	HYPOXANPRIBOSYLTRAN-RXN
R01134	GMP-REDUCT-RXN
R01135	ADENYLOSUCCINATE-SYNTHASE-RXN
R01137	DADPKIN-RXN
R01138	RXN-14192
R01143	METHANE-MONOOXYGENASE-RXN
R01144	4-METHYLOXALOACETATE-ESTERASE-RXN
R01145	MONOMETHYL-SULFATASE-RXN
R01147	RXN0-5240
R01148	D-ALANINE-AMINOTRANSFERASE-RXN
R01149	D-ALANINE-GAMMA-GLUTAMYLTRANSFERASE-RXN
R01150	DALADALALIG-RXN
R01151	PUTRESCINE-OXIDASE-RXN
R01152	N-CARBAMOYLPUTRESCINE-AMIDASE-RXN
R01153	PUTRESCINE-N-METHYLTRANSFERASE-RXN
R01154	RXN-0
R01155	PUTTRANSAM-RXN
R01156	ACETYLPUTRESCINE-DEACETYLASE-RXN
R01157	AGMATIN-RXN
R01158	RXN-8001
R01160	HISTIDINE-N-ACETYLTRANSFERASE-RXN
R01161	HISTTRANSAM-RXN
R01163	HISTALDEHYD-RXN
R01164	CARNOSINE-SYNTHASE-RXN
R01167	HISTIDINE-DECARBOXYLASE-RXN
R01168	HISTIDINE-AMMONIA-LYASE-RXN
R01169	RXN-14431
R01171	RXN-12558
R01173	BUTANAL-DEHYDROGENASE-RXN
R01174	PHOSPHATE-BUTYRYLTRANSFERASE-RXN
R01177	RXN-12565
R01178	BUTYRYL-COA-DEHYDROGENASE-RXN
R01179	R11-RXN
R01180	3-ETHYLMALATE-SYNTHASE-RXN
R01181	ISOBUTYRYL-COA-MUTASE-RXN
R01183	MYO-INOSITOL-2-DEHYDROGENASE-RXN
R01184	MYO-INOSITOL-OXYGENASE-RXN
R01185	RXN0-5408
R01186	RXN-10952
R01187	MYO-INOSITOL-1OR-4-MONOPHOSPHATASE-RXN
R01188	MYO-INOSITOL-3-O-METHYLTRANSFERASE-RXN
R01189	MYO-INOSITOL-1-O-METHYLTRANSFERASE-RXN
R01190	2.1.1.129-RXN
R01192	2.4.1.123-RXN
R01193	3.1.4.44-RXN
R01195	1.18.1.2-RXN
R01196	PYRUFLAVREDUCT-RXN
R01197	2-OXOGLUTARATE-SYNTHASE-RXN
R01199	2-OXOBUTYRATE-SYNTHASE-RXN
R01200	N-ACETYLGLUCOSAMINE-DEACETYLASE-RXN
R01201	N-ACETYLGLUCOSAMINE-KINASE-RXN
R01202	N-ACETYLHEXOSAMINE-1-DEHYDROGENASE-RXN
R01203	N-ACYLHEXOSAMINE-OXIDASE-RXN
R01204	GLUCOSAMINE-N-ACETYLTRANSFERASE-RXN
R01205	N-ACETYLLACTOSAMINE-SYNTHASE-RXN
R01207	R381-RXN
R01207	RXN-16006
R01210	1.2.1.25-RXN
R01211	DIMETHYLMALATE-DEHYDROGENASE-RXN
R01212	VALINE-DEHYDROGENASE-NADP+-RXN
R01213	2-ISOPROPYLMALATESYN-RXN
R01214	BRANCHED-CHAINAMINOTRANSFERVAL-RXN
R01215	VALINE-PYRUVATE-AMINOTRANSFER-RXN
R01216	KETOPANTOALDOLASE-RXN
R01217	RXN-5061
R01218	1.5.1.15-RXN
R01220	METHYLENETHFDEHYDROG-NADP-RXN
R01221	GCVMULTI-RXN
R01225	D-ALANINE-HYDROXYMETHYLTRANSFERASE-RXN
R01226	3-CH3-2-OXOBUTANOATE-OH-CH3-XFER-RXN
R01227	RXN-7609
R01228	GUANOSINEKIN-RXN
R01229	GUANPRIBOSYLTRAN-RXN
R01230	GMP-SYN-NH3-RXN
R01231	GMP-SYN-GLUT-RXN
R01232	3.6.1.17-RXN
R01234	35-CYCLIC-GMP-PHOSPHODIESTERASE-RXN
R01235	THIOL-S-METHYLTRANSFERASE-RXN
R01236	THIOL-SULFOTRANSFERASE-RXN
R01237	RXN-9946
R01238	4-HYDROXYBENZOATE-DECARBOXYLASE-RXN
R01239	PHENOL-O-METHYLTRANSFERASE-RXN
R01240	PHENOL-BETA-GLUCOSYLTRANSFERASE-RXN
R01242	ARYL-SULFOTRANSFERASE-RXN
R01243	ARYLSULFAT-RXN
R01244	ADENINE-DEAMINASE-RXN
R01245	ADENOSINE-NUCLEOSIDASE-RXN
R01248	PYRROLINECARBREDUCT-RXN
R01249	PYRROLINE-2-CARBOXYLATE-REDUCTASE-RXN
R01251	PYRROLINECARBREDUCT-RXN
R01252	RXN490-3641
R01253	RXN-14903
R01255	PROLINE-RACEMASE-RXN
R01256	MALATE--COA-LIGASE-RXN
R01258	L-AMINO-ACID-DEHYDROGENASE-RXN
R01259	L-AMINO-ACID-OXIDASE-RXN
R01261	ALANINE--OXO-ACID-AMINOTRANSFERASE-RXN
R01263	AMINOACYLASE-RXN
R01264	N-METHYL-L-AMINO-ACID-OXIDASE-RXN
R01265	AMINO-ACID-RACEMASE-RXN
R01266	3.2.2.11-RXN
R01267	3-CYANOALANINE-HYDRATASE-RXN
R01268	NICOTINAMID-RXN
R01269	NICOTINAMIDE-N-METHYLTRANSFERASE-RXN
R01270	NMNNUCLEOSID-RXN
R01271	2.4.2.12-RXN
R01273	RXN-8441
R01274	PALMITOYL-COA-HYDROLASE-RXN
R01277	1.2.1.42-RXN
R01280	RXN-9623
R01281	SERINE-C-PALMITOYLTRANSFERASE-RXN
R01283	HOMOCYSTEINE-DESULFHYDRASE-RXN
R01287	ACETYLHOMOSER-CYS-RXN
R01288	RXN-9384
R01290	CYSTATHIONINE-BETA-SYNTHASE-RXN
R01291	RIBOSYLHOMOCYSTEINASE-RXN
R01292	1.8.4.1-RXN
R01293	HYDROXYBENZALDEHYDE-OXIDATION-NAD-RXN
R01294	HYDROXYBENZALDEHYDE-OXIDATION-NADP-RXN
R01295	BENZOATE-4-MONOOXYGENASE-RXN
R01298	4-HYDROXYBENZOATE-3-MONOOXYGENASE-RXN
R01299	1.14.13.64-RXN
R01300	4-HYDROXYBENZOATE--COA-LIGASE-RXN
R01301	3.1.2.23-RXN
R01302	CHORPYRLY-RXN
R01304	2.4.1.194-RXN
R01305	1.13.11.41-RXN
R01306	1.14.99.15-RXN
R01307	4-CHLOROBENZOATE-DEHALOGENASE-RXN
R01310	PHOSCHOL-RXN
R01312	PHOSPHOLIPASE-C-RXN
R01313	PHOSPHOLIPASE-A2-RXN
R01314	PHOSPHOLIPASE-A1-RXN
R01318	2.3.1.23-RXN
R01319	2.3.1.62-RXN
R01321	RXN-5781
R01322	CITRATE--COA-LIGASE-RXN
R01323	2.8.3.10-RXN
R01324	RXN-14047
R01325	ACONITATEDEHYDR-RXN
R01326	MANNKIN-RXN
R01328	3.1.4.49-RXN
R01333	GLYCOLALD-DEHYDROG-RXN
R01334	GPH-RXN
R01336	CARBOXYMETHYLOXYSUCCINATE-LYASE-RXN
R01337	2-OXOALDEHYDE-DEHYDROGENASE-NAD+-RXN
R01338	2-OXOALDEHYDE-DEHYDROGENASE-NADP+-RXN
R01340	D-AMINO-ACID-OXIDASE-RXN
R01341	S-2-HYDROXY-ACID-OXIDASE-RXN
R01343	ORNITHINE--OXO-ACID-AMINOTRANSFERASE-RXN
R01346	2.6.1.14-RXN
R01349	FATTY-ACID-O-METHYLTRANSFERASE-RXN
R01351	3.1.1.23-RXN
R01353	PROPKIN-RXN
R01355	23-DIMETHYLMALATE-LYASE-RXN
R01357	ACETOACETATE--COA-LIGASE-RXN
R01358	ACETOACETYL-COA-HYDROLASE-RXN
R01359	ACETOACETYL-COA-TRANSFER-RXN
R01360	HYDROXYMETHYLGLUTARYL-COA-LYASE-RXN
R01361	3-HYDROXYBUTYRATE-DEHYDROGENASE-RXN
R01364	FUMARYLACETOACETASE-RXN
R01365	2.8.3.9-RXN
R01366	ACETOACETATE-DECARBOXYLASE-RXN
R01368	2-ACYLGLYCEROL-O-ACYLTRANSFERASE-RXN
R01369	TRIACYLGLYCEROL-LIPASE-RXN
R01372	RXN-10815
R01373	PREPHENATEDEHYDRAT-RXN
R01375	2.6.1.64-RXN
R01376	2.6.1.28-RXN
R01377	PHENYLPYRUVATE-DECARBOXYLASE-RXN
R01378	PHENYLPYRUVATE-TAUTOMERASE-RXN
R01381	2.7.7.44-RXN
R01383	UDP-GLUCURONOSYLTRANSFERASE-RXN
R01384	UDP-GLUCURONATE-DECARBOXYLASE-RXN
R01385	UDP-GLUCURONATE-4-EPIMERASE-RXN
R01386	RXN-7770
R01387	UDP-GLUCURONATE-5-EPIMERASE-RXN
R01388	GLYCERATE-DEHYDROGENASE-RXN
R01392	RXN0-300
R01393	HYDROXYPYRUVATE-DECARBOXYLASE-RXN
R01394	RXN0-305
R01395	RXN-14196
R01396	LYSINE-CARBAMOYLTRANSFERASE-RXN
R01397	ASPCARBTRANS-RXN
R01398	ORNCARBAMTRANSFER-RXN
R01399	PUTRESCINE-CARBAMOYLTRANSFERASE-RXN
R01401	METHYLTHIOADENOSINE-NUCLEOSIDASE-RXN
R01402	5-METHYLTHIOADENOSINE-PHOSPHORYLASE-RXN
R01403	1.3.1.9-RXN
R01404	ENOYL-ACP-REDUCT-NADPH-RXN
R01408	CYANIDE-HYDRATASE-RXN
R01411	RXN-14197
R01412	THYMINE-DIOXYGENASE-RXN
R01413	RXN-8646
R01414	RXN0-6565
R01415	RXN-11209
R01416	AGMATINE-DEIMINASE-RXN
R01417	AGMATINE-KINASE-RXN
R01418	DIGUANIDINOBUTANASE-RXN
R01419	BENZALDEHYDE-DEHYDROGENASE-NAD+-RXN
R01420	BENZALDEHYDE-DEHYDROGENASE-NADP+-RXN
R01422	BENZOATE--COA-LIGASE-RXN
R01424	HIPPURATE-HYDROLASE-RXN
R01425	ACYLAGMATINE-AMIDASE-RXN
R01426	RXN-9336
R01429	D-XYLOSE-1-DEHYDROGENASE-RXN
R01430	D-XYLOSE-1-DEHYDROGENASE-NADP+-RXN
R01431	RXN-8773
R01432	XYLISOM-RXN
R01434	RXN-13184
R01437	VALINE-DECARBOXYLASE-RXN
R01440	FORMALDEHYDE-TRANSKETOLASE-RXN
R01441	BETA-GLUCOSIDE-KINASE-RXN
R01443	CELLOBIOSE-DEHYDROGENASE-ACCEPTOR-RXN
R01445	CELLOBIOSE-EPIMERASE-RXN
R01446	LACTALDDEHYDROG-RXN
R01447	LACTATE-MALATE-TRANSHYDROGENASE-RXN
R01448	D-LACTATE-2-SULFATASE-RXN
R01449	PROPIONLACT-RXN
R01450	LACTATE-RACEMASE-RXN
R01456	RXN66-323
R01457	RXN66-28
R01459	CHOLESTEROL-OXIDASE-RXN
R01460	STERYL-BETA-GLUCOSIDASE-RXN
R01461	STEROL-O-ACYLTRANSFERASE-RXN
R01463	CHOLESTEROL-7-ALPHA-MONOOXYGENASE-RXN
R01465	THREODEHYD-RXN
R01466	THRESYN-RXN
R01467	THREONINE-RACEMASE-RXN
R01468	ETHANOLAMINE-KINASE-RXN
R01469	ETHANOLAMINE-OXIDASE-RXN
R01470	RXN-14160
R01471	2.7.7.11-RXN
R01472	2.4.2.32-RXN
R01473	UDP-ARABINOSE-4-EPIMERASE-RXN
R01476	GLUCURONOKINASE-RXN
R01478	BETA-GLUCURONID-RXN
R01480	3.2.1.139-RXN
R01481	GLUCURONATE-REDUCTASE-RXN
R01482	GLUCUROISOM-RXN
R01483	RXN-14202
R01484	URONOLACTONASE-RXN
R01485	ASPARTYLTRANSFERASE-RXN
R01486	ARYL-ALDEHYDE-DEHYDROGENASE-RXN
R01487	ARYL-ALCOHOL-DEHYDROGENASE-RXN
R01488	ARYL-ALCOHOL-DEHYDROGENASE-NADP+-RXN
R01489	ARYL-ALDEHYDE-OXIDASE-RXN
R01490	ARYL-ALDEHYDE-DEHYDROGENASE-NADP+-RXN
R01491	ARYL-ALCOHOL-OXIDASE-RXN
R01492	COBALADENOSYLTRANS-RXN
R01493	CERAMIDASE-RXN
R01495	CERAMIDE-KINASE-RXN
R01496	SPHINGOSINE-N-ACYLTRANSFERASE-RXN
R01497	CERAMIDE-GLUCOSYLTRANSFERASE-RXN
R01498	GLUCOSYLCERAMIDASE-RXN
R01500	2.4.1.47-RXN
R01501	GLYCOSYLCERAMIDASE-RXN
R01504	DHBAMPLIG-RXN
R01505	DHBDEHYD-RXN
R01506	1.13.11.28-RXN
R01507	1.13.11.14-RXN
R01508	3-HYDROXYBENZOATE-2-MONOOXYGENASE-RXN
R01511	3-PHOSPHOGLYCERATE-PHOSPHATASE-RXN
R01512	PHOSGLYPHOS-RXN
R01513	PGLYCDEHYDROG-RXN
R01514	GLY3KIN-RXN
R01517	PHOSPHOGLYCERATE-KINASE-GTP-RXN
R01518	3PGAREARR-RXN
R01519	GLUCONOLACT-RXN
R01520	GLUCOSE-1-DEHYDROGENASE-NAD+-RXN
R01521	GLUCOSE-1-DEHYDROGENASE-NADP+-RXN
R01522	GLUCOSE-OXIDASE-RXN
R01523	PHOSPHORIBULOKINASE-RXN
R01525	RIBITOL-5-PHOSPHATE-2-DEHYDROGENASE-RXN
R01526	D-RIBULOKIN-RXN
R01528	RXN-9952
R01529	RIBULP3EPIM-RXN
R01530	DARAB5PISOM-RXN
R01532	NUCLEOTIDE-PYROPHOSPHATASE-RXN
R01533	DIISOPROPYL-FLUOROPHOSPHATASE-RXN
R01535	2.7.8.6-RXN
R01538	GLUCONATE-DEHYDRATASE-RXN
R01540	ALTRODEHYDRAT-RXN
R01541	DEOXYGLUCONOKIN-RXN
R01542	1.1.1.127-RXN
R01543	RXN-13040
R01544	4.3.1.21-RXN
R01547	DEOXYADENYLATE-KINASE-RXN
R01550	ISOPROPANOL-DEHYDROGENASE-NADP+-RXN
R01553	ACETONE-CYANHYDRIN-LYASE-RXN
R01555	MALTOSE-PHOSPHORYLASE-RXN
R01556	MALTACETYLTRAN-RXN
R01557	5.4.99.16-RXN
R01558	OXALATE--COA-LIGASE-RXN
R01559	OXALATE-COA-TRANSFERASE-RXN
R01560	ADENODEAMIN-RXN
R01561	ADENPHOSPHOR-RXN
R01562	RXN-14126
R01563	N-CARBAMOYLSARCOSINE-AMIDASE-RXN
R01564	DIMETHYLGLYCINE-OXIDASE-RXN
R01565	DIMETHYLGLYCINE-DEHYDROGENASE-RXN
R01566	CREATINASE-RXN
R01567	THYKI-RXN
R01568	ADP--THYMIDINE-KINASE-RXN
R01569	THYMIDYLATE-5-PHOSPHATASE-RXN
R01570	THYM-PHOSPH-RXN
R01571	AMP--THYMIDINE-KINASE-RXN
R01572	NUCLEOTIDASE-RXN
R01573	D-ARABINOKINASE-RXN
R01574	D-ARABINOSE-1-DEHYDROGENASE-RXN
R01575	RXN-8776
R01576	4.1.2.23-RXN
R01577	DARABISOM-RXN
R01579	D-GLUTAMINASE-RXN
R01580	PYRDAMPTRANS-RXN
R01581	3.5.1.82-RXN
R01583	D-GLUTAMATE-CYCLASE-RXN
R01584	N-METHYLALANINE-DEHYDROGENASE-RXN
R01585	GLUTAMATE--METHYLAMINE-LIGASE-RXN
R01586	2.1.1.21-RXN
R01587	N-METHYL-2-OXOGLUTARAMATE-HYDROLASE-RXN
R01588	1.5.8.1-RXN
R01589	METHYLGUANIDINASE-RXN
R01590	RXN-16678
R01593	ARACHIDONATE-15-LIPOXYGENASE-RXN
R01594	ARACHIDONATE-8-LIPOXYGENASE-RXN
R01595	ARACHIDONATE-5-LIPOXYGENASE-RXN
R01596	ARACHIDONATE-12-LIPOXYGENASE-RXN
R01598	ARACHIDONATE--COA-LIGASE-RXN
R01599	PROSTAGLANDIN-ENDOPEROXIDE-SYNTHASE-RXN
R01602	ALDOSE-1-EPIMERASE-RXN
R01607	MALONATE-SEMIALDEHYDE-DEHYDROGENASE-RXN
R01608	3-HYDROXYPROPIONATE-DEHYDROGENASE-RXN
R01609	3-ACI-NITROPROPANOATE-OXIDASE-RXN
R01611	MALONATE-SEMIALDEHYDE-DEHYDRATASE-RXN
R01613	NARINGENIN-CHALCONE-SYNTHASE-RXN
R01614	RXN-87
R01615	RXN-1101
R01616	4-COUMARATE--COA-LIGASE-RXN
R01617	AGMATINE-N4-COUMAROYLTRANSFERASE-RXN
R01619	2.7.7.51-RXN
R01620	LYSINE-N-ACETYLTRANSFERASE-RXN
R01621	PHOSPHOKETOLASE-RXN
R01623	3.1.4.14-RXN
R01624	ACP-S-ACETYLTRANSFER-RXN
R01625	HOLO-ACP-SYNTH-RXN
R01626	MALONYL-COA-ACP-TRANSACYL-RXN
R01627	DHSHIKIMATE-DEHYDRO-RXN
R01628	3-HYDROXYBENZOATE-4-MONOOXYGENASE-RXN
R01631	PROTOCATECHUATE-34-DIOXYGENASE-RXN
R01632	PROTOCATECHUATE-45-DIOXYGENASE-RXN
R01633	1.3.1.53-RXN
R01634	34-DIHYDROXYPHTHALATE-DECARBOXYLASE-RXN
R01635	45-DIHYDROXYPHTHALATE-DECARBOXYLASE-RXN
R01636	4-SULFOBENZOATE-34-DIOXYGENASE-RXN
R01639	XYLULOKIN-RXN
R01641	1TRANSKETO-RXN
R01644	4-HYDROXYBUTYRATE-DEHYDROGENASE-RXN
R01645	4-HYDROXY-2-KETOPIMELATE-LYSIS-RXN
R01647	4-HYDROXY-2-KETOPIMELATE-LYSIS-RXN
R01648	GABATRANSAM-RXN
R01649	3.5.1.29-RXN
R01651	2KETO-4METHYL-PENTANOATE-DEHYDROG-RXN
R01652	RXN-7800
R01655	METHENYLTHFCYCLOHYDRO-RXN
R01657	TRYPTOPHAN-DIMETHYLALLYLTRANSFERASE-RXN
R01658	GPPSYN-RXN
R01659	DIMETHYLALLYLCISTRANSFERASE-RXN
R01660	GLUCOSE-16-BISPHOSPHATE-SYNTHASE-RXN
R01662	BISPHOSPHOGLYCERATE-MUTASE-RXN
R01663	DCMP-DEAMINASE-RXN
R01664	RXN0-5292
R01665	RXN-7913
R01666	RXN-14093
R01667	RXN-14187
R01668	DCTP-PYROPHOSPHATASE-RXN
R01669	2.1.2.8-RXN
R01670	DEOXYCYTIDYLATE-C-METHYLTRANSFERASE-RXN
R01676	GUANINE-DEAMINASE-RXN
R01677	RXN0-366
R01680	LACTOSE-DEHYDRO-RXN
R01681	HYPOTAURINE-DEHYDROGENASE-RXN
R01682	CYSTAUR-RXN
R01683	TAUROPINE-DEHYDROGENASE-RXN
R01684	RXN-2301
R01688	BUTYRATE-KINASE-RXN
R01689	2-ENOATE-REDUCTASE-RXN
R01694	SORBOSE-5-DEHYDROGENASE-NADP+-RXN
R01695	L-SORBOSE-OXIDASE-RXN
R01696	SORBOSE-DEHYDROGENASE-RXN
R01697	D-SORBITOL-DEHYDROGENASE-RXN
R01698	1.8.1.4-RXN
R01699	RXN0-1134
R01701	1.2.4.4-RXN
R01703	FATTY-ACID-PEROXIDASE-RXN
R01704	RXN-16655
R01705	3.1.2.22-RXN
R01706	RXN-9549
R01707	PYRIDOXAL-4-DEHYDROGENASE-RXN
R01708	PYRIDOXINE-4-DEHYDROGENASE-RXN
R01709	PYRIDOXAL-OXIDASE-RXN
R01710	RXN-14203
R01711	PYRIDOXINE-4-OXIDASE-RXN
R01712	2.6.1.30-RXN
R01713	PYROXALTRANSAM-RXN
R01714	CHORISMATE-SYNTHASE-RXN
R01715	CHORISMATEMUT-RXN
R01716	PABASYN-RXN
R01717	ISOCHORSYN-RXN
R01718	3.2.1.10-RXN
R01720	RXN-7637
R01721	NICOTINATE-N-METHYLTRANSFERASE-RXN
R01722	NICOTINATE-GLUCOSYLTRANSFERASE-RXN
R01724	NICOTINATEPRIBOSYLTRANS-RXN
R01728	PREPHENATEDEHYDROG-RXN
R01730	PREPHENATE-DEHYDROGENASE-NADP+-RXN
R01731	PREPHENATE-ASP-TRANSAMINE-RXN
R01732	RIBOFLAVINASE-RXN
R01735	LACTALDEHYDE-OXI-RXN
R01736	GLYOXII-RXN
R01737	GLUCONOKIN-RXN
R01738	GLUCONATE-5-DEHYDROGENASE-RXN
R01739	1.1.1.215-RXN
R01740	GLUCONATE-5-DEHYDROGENASE-RXN
R01741	RXN-14204
R01742	GLUCONATE-2-DEHYDROGENASE-RXN
R01745	RXN0-5289
R01747	TSA-REDUCT-RXN
R01748	PHOSPHOGLYCERATE-PHOSPHATASE-RXN
R01749	1.1.1.92-RXN
R01750	1.1.1.92-RXN
R01751	TARTRATE-DECARBOXYLASE-RXN
R01752	GLYCERALDEHYDE-DEHYDRO-RXN
R01754	L-ARABINOKINASE-RXN
R01757	L-ARABINOSE-1-DEHYDROGENASE-RXN
R01758	RXN-14102
R01759	RXN-8772
R01760	BETA-L-ARABINOSIDASE-RXN
R01761	ARABISOM-RXN
R01763	BENZYL-ALC-DEHYDROGENASE-RXN
R01764	BENZOYLFORMATE-DECARBOXYLASE-RXN
R01766	PHENYLSERINE-ALDOLASE-RXN
R01767	MANDELONITRILE-LYASE-RXN
R01768	RXN-7682
R01770	INOSINE-NUCLEOSIDASE-RXN
R01771	HOMOSERKIN-RXN
R01773	HOMOSERDEHYDROG-RXN
R01775	HOMOSERDEHYDROG-RXN
R01776	HOMOSERINE-O-ACETYLTRANSFERASE-RXN
R01777	HOMSUCTRAN-RXN
R01778	1.1.1.211-RXN
R01778	OHACYL-COA-DEHYDROG-RXN
R01779	RXN-7698
R01780	3-OXOACID-COA-TRANSFERASE-RXN
R01781	GLYCOLALDREDUCT-RXN
R01782	4.1.2.28-RXN
R01784	4.1.2.18-RXN
R01786	GLUCOKIN-RXN
R01788	RXN-15312
R01793	RXN-7909
R01795	RXN-14206
R01797	CDPDIGLYPYPHOSPHA-RXN
R01799	CDPDIGLYSYN-RXN
R01800	PHOSPHASERSYN-RXN
R01801	PHOSPHAGLYPSYN-RXN
R01802	2.7.8.11-RXN
R01804	N-ACETYLNEURAMINATE-SYNTHASE-RXN
R01805	RXN-9989
R01806	2.3.1.44-RXN
R01807	2.3.1.45-RXN
R01808	RXN-7864
R01810	SIALATE-O-ACETYLESTERASE-RXN
R01811	ACNEULY-RXN
R01812	1.1.1.253-RXN
R01813	RXN-8854
R01816	1.14.16.3-RXN
R01817	MANNOSE-6-PHOSPHATE-6-REDUCTASE-RXN
R01818	PHOSMANMUT-RXN
R01821	RXN0-5184
R01823	AMYLOSUCRASE-RXN
R01825	ERYTH4PDEHYDROG-RXN
R01826	DAHPSYN-RXN
R01827	TRANSALDOL-RXN
R01829	SEDOBISALDOL-RXN
R01830	2TRANSKETO-RXN
R01833	1.14.99.12-RXN
R01836	TESTOSTERONE-17-BETA-DEHYDROGENASE-RXN
R01838	1.1.1.64-RXN
R01841	4.1.2.30-RXN
R01843	RXN0-6541
R01844	SEDOHEPTULOKINASE-RXN
R01845	SEDOHEPTULOSE-BISPHOSPHATASE-RXN
R01850	HYDROGEN-SULFIDE-S-ACETYLTRANSFERASE-RXN
R01851	METHANETHIOL-OXIDASE-RXN
R01853	RXN-9597
R01855	RXN0-385
R01856	DGTPTRIPHYDRO-RXN
R01857	DGDPKIN-RXN
R01858	RXN-14207
R01859	PROPIONYL-COA-CARBOXY-RXN
R01860	AMINOBENZOATE-DECARBOXYLASE-RXN
R01862	ARYL-ACYLAMIDASE-RXN
R01863	INOPHOSPHOR-RXN
R01866	OROTATE-REDUCTASE-NADPH-RXN
R01867	RXN-9929
R01868	DIHYDROOROTATE-DEHYDROGENASE-RXN
R01869	OROTATE-REDUCTASE-NADH-RXN
R01870	OROPRIBTRANS-RXN
R01872	QUINATE-5-DEHYDROGENASE-RXN
R01873	1.1.99.25-RXN
R01874	DCYSDESULF-RXN
R01875	THIOSULFATE--THIOL-SULFURTRANSFERASE-RXN
R01876	URPHOS-RXN
R01877	RXN-14115
R01878	CYTIDEAM2-RXN
R01879	1.14.11.3-RXN
R01881	CREATINE-KINASE-RXN
R01882	PHOSPHOAMIDASE-RXN
R01883	GUANIDINOACETATE-N-METHYLTRANSFERASE-RXN
R01884	CREATININASE-RXN
R01885	RXN-10763
R01886	RXN-8732
R01888	KANAMYCIN-KINASE-RXN
R01889	AMINOGLYCOSIDE-N6-ACETYLTRANSFERASE-RXN
R01890	2.7.7.15-RXN
R01891	CERAMIDE-CHOLINEPHOSPHOTRANSFERASE-RXN
R01895	RIBITOL-2-DEHYDROGENASE-RXN
R01896	D-XYLULOSE-REDUCTASE-RXN
R01898	D-LYXOSE-KETOL-ISOMERASE-RXN
R01899	RXN-9951
R01900	ACONITATEHYDR-RXN
R01901	LYXK-RXN
R01903	L-ARABINITOL-4-DEHYDROGENASE-RXN
R01904	L-XYLULOSE-REDUCTASE-RXN
R01905	DEHYDRO-L-GULONATE-DECARBOXYLASE-RXN
R01906	LYXISOM-RXN
R01908	OXALYL-COA-DECARBOXYLASE-RXN
R01909	PNKIN-RXN
R01912	2.4.1.160-RXN
R01914	RXN-10747
R01915	SPERMIDINE-DEHYDROGENASE-RXN
R01917	GSPSYN-RXN
R01918	GSPAMID-RXN
R01919	2.5.1.45-RXN
R01920	SPERMIDINESYN-RXN
R01921	1.1.1.254-RXN
R01922	CARNITINAMIDASE-RXN
R01923	CARNITINE-O-PALMITOYLTRANSFERASE-RXN
R01924	ACYLCARNITINE-HYDROLASE-RXN
R01926	RXN3DJ-11417
R01928	2.4.1.23-RXN
R01929	2.7.8.10-RXN
R01930	3.12.1.1-RXN
R01931	THIOSULFATE-SULFURTRANSFERASE-RXN
R01932	2-OXOADIPATE-REDUCTASE-RXN
R01933	2-KETO-ADIPATE-DEHYDROG-RXN
R01934	RXN-7970
R01937	2-AMINOMUCONATE-REDUCTASE-RXN
R01939	2-AMINOADIPATE-AMINOTRANSFERASE-RXN
R01940	RXN0-1147
R01942	CAFFEOYL-COA-O-METHYLTRANSFERASE-RXN
R01943	RXN-1126
R01944	2.3.1.138-RXN
R01945	RXN-2622
R01946	2.3.1.126-RXN
R01951	2.7.7.30-RXN
R01952	GLYCOPROTEIN-N-PALMITOYLTRANSFERASE-RXN
R01954	ARGSUCCINSYN-RXN
R01956	2.6.1.7-RXN
R01957	2.6.1.63-RXN
R01959	ARYLFORMAMIDASE-RXN
R01960	KYNURENINE-3-MONOOXYGENASE-RXN
R01961	GLUCOSAMINE-KINASE-RXN
R01963	N-SULFOGLUCOSAMINE-SULFOHYDROLASE-RXN
R01967	DEOXYGUANOSINE-KINASE-RXN
R01968	RXN-14142
R01969	DEOXYGUANPHOSPHOR-RXN
R01971	INDOLELACTATE-DEHYDROGENASE-RXN
R01972	RXN-17530
R01974	4.1.1.74-RXN
R01975	RXN-11662
R01976	3-HYDROXYBUTYRYL-COA-DEHYDROGENASE-RXN
R01977	RXN-5901
R01978	HYDROXYMETHYLGLUTARYL-COA-SYNTHASE-RXN
R01980	GALACTURONOKINASE-RXN
R01981	URONATE-DEHYDROGENASE-RXN
R01983	GALACTUROISOM-RXN
R01986	RXN-14209
R01987	RXN-36
R01990	GUANIDINOBUTYRASE-RXN
R01993	DIHYDROOROT-RXN
R01994	2.4.1.58-RXN
R01995	2.4.1.73-RXN
R01996	2.4.1.56-RXN
R01997	2.4.1.44-RXN
R01998	LONG-CHAIN-ALCOHOL-DEHYDROGENASE-RXN
R01999	2.3.1.75-RXN
R02000	RUBREDOXIN--NAD+-REDUCTASE-RXN
R02003	FPPSYN-RXN
R02004	4.2.3.10-RXN
R02006	4.2.3.11-RXN
R02007	GERANYL-DIPHOSPHATE-CYCLASE-RXN
R02009	RXN-5110
R02010	RXN-5108
R02011	RXN-5142
R02013	4.2.3.16-RXN
R02016	THIOREDOXIN-REDUCT-NADPH-RXN
R02017	ADPREDUCT-RXN
R02018	UDPREDUCT-RXN
R02019	GDPREDUCT-RXN
R02021	1.8.4.8-RXN
R02024	CDPREDUCT-RXN
R02029	PGPPHOSPHA-RXN
R02030	RXN-8141
R02034	1.1.1.43-RXN
R02035	6PGLUCONOLACT-RXN
R02036	PGLUCONDEHYDRAT-RXN
R02037	2.1.1.103-RXN
R02038	2.7.7.14-RXN
R02039	LONG-CHAIN-ALDEHYDE-DEHYDROGENASE-RXN
R02040	3.5.1.55-RXN
R02041	3.5.1.60-RXN
R02042	WAX-ESTER-HYDROLASE-RXN
R02047	3-HYDROXYISOBUTYRATE-DEHYDROGENASE-RXN
R02050	2.6.1.40-RXN
R02055	PHOSPHASERDECARB-RXN
R02056	2.1.1.17-RXN
R02057	ETHANOLAMINEPHOSPHOTRANSFERASE-RXN
R02058	GLUCOSAMINEPNACETYLTRANS-RXN
R02059	NAG6PDEACET-RXN
R02060	5.4.2.10-RXN
R02061	FARNESYLTRANSTRANSFERASE-RXN
R02063	RXN-10625
R02064	CASBENE-SYNTHASE-RXN
R02065	2.5.1.32-RXN
R02068	5.5.1.13-RXN
R02071	1PFRUCTPHOSN-RXN
R02075	RXN-8460
R02076	STIZOLOBINATE-SYNTHASE-RXN
R02077	2.6.1.49-RXN
R02078	MONOPHENOL-MONOOXYGENASE-RXN
R02080	RXN66-221
R02081	HYDROXYMETHYLGLUTARYL-COA-REDUCTASE-RXN
R02082	1.1.1.34-RXN
R02083	HYDROXYMETHYLGLUTARYL-COA-HYDROLASE-RXN
R02084	2.8.3.13-RXN
R02085	METHYLGLUTACONYL-COA-HYDRATASE-RXN
R02087	NANE-RXN
R02088	RXN-14161
R02089	DEOXYADENOSINE-KINASE-RXN
R02090	GMKALT-RXN
R02092	RXN-14213
R02093	DTDPKIN-RXN
R02094	DTMPKI-RXN
R02095	THYMIDINE-TRIPHOSPHATASE-RXN
R02098	RXN-14122
R02099	DURIDKI-RXN
R02100	DUTP-PYROP-RXN
R02101	THYMIDYLATESYN-RXN
R02102	RXN-14143
R02103	RXN0-901
R02106	URATE-OXIDASE-RXN
R02107	XANTHINE-OXIDASE-RXN
R02110	RXN-7710
R02113	STEROL-GLUCOSYLTRANSFERASE-RXN
R02114	2.3.1.43-RXN
R02115	STEROL-ESTERASE-RXN
R02118	RXN-4723
R02119	ZEATIN-O-BETA-D-XYLOSYLTRANSFERASE-RXN
R02120	2.4.1.125-RXN
R02121	DEXTRIN-DEXTRANASE-RXN
R02122	HEPARITIN-SULFOTRANSFERASE-RXN
R02123	RETINAL-DEHYDROGENASE-RXN
R02124	RETINOL-DEHYDROGENASE-RXN
R02125	RETINAL-OXIDASE-RXN
R02130	STEROID-21-MONOOXYGENASE-RXN
R02131	STEROID-17-ALPHA-MONOOXYGENASE-RXN
R02132	THIAMIN-OXIDASE-RXN
R02133	THIAMINASE-RXN
R02134	THIKIN-RXN
R02135	RXNQT-4191
R02136	XYLITOL-KINASE-RXN
R02137	RXN0-361
R02138	DOLICHOL-O-ACYLTRANSFERASE-RXN
R02139	BARBITURASE-RXN
R02141	R127-RXN
R02142	XANPRIBOSYLTRAN-RXN
R02143	RXN0-363
R02144	CARNOSINE-N-METHYLTRANSFERASE-RXN
R02145	GUANOSINE-DEAMINASE-RXN
R02147	RXN0-5199
R02148	RXN-14124
R02150	RXN-9600
R02155	HISTAMINE-N-METHYLTRANSFERASE-RXN
R02156	QUERCETIN-23-DIOXYGENASE-RXN
R02157	QUERCETIN-3-O-METHYLTRANSFERASE-RXN
R02158	RXN1F-462
R02159	FLAVONOL-3-SULFOTRANSFERASE-RXN
R02160	RXN-527
R02163	NADH-DEHYDROG-A-RXN
R02164	SUCCINATE-DEHYDROGENASE-UBIQUINONE-RXN
R02165	RXN0-6369
R02167	MANNITOL-1-PHOSPHATASE-RXN
R02168	2.4.1.36-RXN
R02170	PENICILLIN-AMIDASE-RXN
R02171	3.2.2.10-RXN
R02172	RIBOSYLPYRIMIDINE-NUCLEOSIDASE-RXN
R02173	RXN-1401
R02175	RXN3O-102
R02177	#NAME?
R02178	#NAME?
R02179	2.4.1.127-RXN
R02180	CHONDROITIN-4-SULFOTRANSFERASE-RXN
R02182	3.5.1.83-RXN
R02183	2.4.1.41-RXN
R02184	POLYPHOSPHATE-KINASE-RXN
R02185	2.7.1.63-RXN
R02186	2.7.4.20-RXN
R02188	2.7.4.17-RXN
R02190	3.5.1.77-RXN
R02191	D-AMINO-ACID-N-ACETYLTRANSFERASE-RXN
R02192	3.5.1.81-RXN
R02193	RXN-1106
R02194	6.2.1.34-RXN
R02195	2.3.1.99-RXN
R02199	BRANCHED-CHAINAMINOTRANSFERILEU-RXN
R02200	2.6.1.32-RXN
R02201	RXN-14210
R02203	RXN-8166
R02204	L-PIPECOLATE-OXIDASE-RXN
R02206	L-PIPECOLATE-DEHYDROGENASE-RXN
R02208	PROGESTERONE-5-ALPHA-REDUCTASE-RXN
R02210	RXN-7817
R02212	PROGESTERONE-MONOOXYGENASE-RXN
R02214	PROGESTERONE-11-ALPHA-MONOOXYGENASE-RXN
R02216	RXN-9722
R02219	RXN-9726
R02220	RXN-1124
R02221	RXN-10919
R02222	1.14.19.1-RXN
R02225	STREPTOMYCIN-6-KINASE-RXN
R02226	STREPTOMYCIN-3-ADENYLYLTRANSFERASE-RXN
R02227	STREPTOMYCIN-3-KINASE-RXN
R02228	STREPTOMYCIN-6-PHOSPHATASE-RXN
R02229	CYCLOHEXANOL-DEHYDROGENASE-RXN
R02231	CYCLOHEXANONE-MONOOXYGENASE-RXN
R02232	4.1.3.35-RXN
R02233	CYCLOHEXYLAMINE-OXIDASE-RXN
R02234	CYCLOHEXANONE-DEHYDROGENASE-RXN
R02237	DIHYDROFOLATESYNTH-RXN
R02238	FORMATE--DIHYDROFOLATE-LIGASE-RXN
R02239	PHOSPHATIDATE-PHOSPHATASE-RXN
R02240	DIACYLGLYKIN-RXN
R02241	RXN-1623
R02242	2-ACYL2.3.1.15-RXN
R02243	ACONITATE-DECARBOXYLASE-RXN
R02244	ACONITATE-DELTA-ISOMERASE-RXN
R02245	MEVALONATE-KINASE-RXN
R02246	MEVALDATE-REDUCTASE-RXN
R02247	MEVALDATE-REDUCTASE-NADPH-RXN
R02248	POLYNUCLEOTIDE-3-PHOSPHATASE-RXN
R02249	POLYNUCLEOTIDE-5-PHOSPHATASE-RXN
R02251	DIACYLGLYCEROL-O-ACYLTRANSFERASE-RXN
R02253	TRANS-CINNAMATE-4-MONOOXYGENASE-RXN
R02254	TRANS-CINNAMATE-2-MONOOXYGENASE-RXN
R02255	RXN-2001
R02256	CINNAMATE-GLUCOSYLTRANSFERASE-RXN
R02258	LACTALDREDUCT-RXN
R02259	LACTALDEHYDE-REDUCTASE-NADPH-RXN
R02260	1.1.1.283-RXN
R02261	RXN0-5433
R02262	FUCPALDOL-RXN
R02263	RHAMNULPALDOL-RXN
R02265	PROSTAGLANDIN-E-SYNTHASE-RXN
R02266	PROSTAGLANDIN-D-SYNTHASE-RXN
R02267	PROSTAGLANDIN-I-SYNTHASE-RXN
R02268	THROMBOXANE-A-SYNTHASE-RXN
R02269	DIHYDROPYRIMIDINASE-RXN
R02271	AMINOLEVULINATE-AMINOTRANSFERASE-RXN
R02272	GSAAMINOTRANS-RXN
R02273	5-AMINOPENTANAMIDASE-RXN
R02274	VAGL-RXN
R02276	AMVAL-RXN
R02277	SECONDARY-ALCOHOL-OXIDASE-RXN
R02278	4.2.1.43-RXN
R02279	4.2.1.41-RXN
R02280	3.5.4.22-RXN
R02282	GLUTAMATE-N-ACETYLTRANSFERASE-RXN
R02283	ACETYLORNTRANSAM-RXN
R02284	CARBOXYMETHYLHYDANTOINASE-RXN
R02285	FORMIMINOGLUTAMASE-RXN
R02286	FORMIMINOGLUTAMATE-DEIMINASE-RXN
R02287	GLUTAMATE-FORMIMINOTRANSFERASE-RXN
R02288	IMIDAZOLONEPROPIONASE-RXN
R02289	METHCOCLTH-RXN
R02291	ASPARTATE-SEMIALDEHYDE-DEHYDROGENASE-RXN
R02292	DIHYDRODIPICSYN-RXN
R02293	2.6.1.46-RXN
R02294	RXN0-7092
R02297	XANTHOSINEPHOSPHORY-RXN
R02300	RXN-6321
R02301	5-FORMYL-THF-CYCLO-LIGASE-RXN
R02302	4.3.1.4-RXN
R02303	FARNESYL-DIPHOSPHATE-KINASE-RXN
R02305	PENTALENENE-SYNTHASE-RXN
R02306	TRICHODIENE-SYNTHASE-RXN
R02307	ARISTOLOCHENE-SYNTHASE-RXN
R02311	4.6.1.11-RXN
R02313	1.5.1.9-RXN
R02315	RXN3O-127
R02317	RXN-8173
R02318	ISOCITRATE-EPIMERASE-RXN
R02319	NUCLEOSIDE-TRIPHOSPHATASE-RXN
R02321	DEOXYCYTIDINE-KINASE-RXN
R02322	NMNAMIDOHYDRO-RXN
R02323	RXN-5841
R02324	RIBOSYLNICOTINAMIDE-KINASE-RXN
R02325	DCTP-DEAM-RXN
R02326	DCDPKIN-RXN
R02328	DTDPGLUCOSEPP-RXN
R02329	2.7.7.32-RXN
R02330	RXN-14219
R02331	DUDPKIN-RXN
R02333	CHITIN-DEACETYLASE-RXN
R02335	CHITIN-SYNTHASE-RXN
R02336	HALOACETATE-DEHALOGENASE-RXN
R02337	HALOALKANE-DEHALOGENASE-RXN
R02338	INDOLE-23-DIOXYGENASE-RXN
R02340	RXN0-2381
R02341	PURINE-NUCLEOSIDASE-RXN
R02343	ACETOINDEHYDROG-RXN
R02344	SS-BUTANEDIOL-DEHYDROGENASE-RXN
R02345	2.2.1.4-RXN
R02349	ESTRADIOL-17-ALPHA-DEHYDROGENASE-RXN
R02350	ESTRONE-SULFOTRANSFERASE-RXN
R02351	RXN66-346
R02359	URETHANASE-RXN
R02361	4.2.2.2-RXN
R02362	PECTINESTERASE-RXN
R02364	QOR-RXN
R02366	RETINOL-O-FATTY-ACYLTRANSFERASE-RXN
R02367	RXN-12547
R02368	3.1.1.64-RXN
R02370	RXN-14090
R02373	ECDYSONE-OXIDASE-RXN
R02374	ECDYSONE-20-MONOOXYGENASE-RXN
R02375	ECDYSONE-O-ACYLTRANSFERASE-RXN
R02376	PROPANEDIOL-DEHYDRATASE-RXN
R02378	PYRAZOLYLALANINE-SYNTHASE-RXN
R02379	RXN-3422
R02380	SINAPATE-1-GLUCOSYLTRANSFERASE-RXN
R02381	SINAPINE-ESTERASE-RXN
R02382	RXN-5821
R02384	TYRAMINE-N-METHYLTRANSFERASE-RXN
R02385	TYRAMINE-N-FERULOYLTRANSFERASE-RXN
R02387	ARYLAMINE-N-ACETYLTRANSFERASE-RXN
R02388	ARYLAMINE-GLUCOSYLTRANSFERASE-RXN
R02393	BILIVERDIN-REDUCTASE-RXN
R02394	BILIRUBIN-OXIDASE-RXN
R02395	CARNITINE-3-DEHYDROGENASE-RXN
R02396	CARNITINE-O-ACETYLTRANSFERASE-RXN
R02397	1.14.11.1-RXN
R02398	CARNITINE-DECARBOXYLASE-RXN
R02401	GLUTARATE-SEMIALDEHYDE-DEHYDROGENASE-RXN
R02402	GLUTARATE--COA-LIGASE-RXN
R02405	RXN-8988
R02407	RXN-8987
R02408	CYSTHIOCYS-RXN
R02411	2.4.1.82-RXN
R02412	SHIKIMATE-KINASE-RXN
R02413	SHIKIMATE-5-DEHYDROGENASE-RXN
R02415	SHIKIMATE-PQQ-RXN
R02416	2.3.1.133-RXN
R02417	QUESTIN-MONOOXYGENASE-RXN
R02418	3.4.19.12-RXN
R02419	MALEATE-HYDRATASE-RXN
R02421	GLYCOGENSYN-RXN
R02422	ALLANTOICASE-RXN
R02423	ALLANTOATE-DEIMINASE-RXN
R02425	ALLANTOINASE-RXN
R02426	CDP-GLUCOSE-46-DEHYDRATASE-RXN
R02427	RXN-12246
R02428	XYLONO-14-LACTONASE-RXN
R02429	XYLONATE-DEHYDRATASE-RXN
R02430	ERYTHRITOL-KINASE-RXN
R02432	2.7.7.46-RXN
R02433	RXN-11737
R02434	RXN-18356
R02436	QUERCITRINASE-RXN
R02437	RHAMNISOM-RXN
R02439	RXN0-5116
R02441	1.1.1.13-RXN
R02442	RXN-7652
R02444	NARINGENIN-3-DIOXYGENASE-RXN
R02445	RXN-7686
R02446	APIGNAR-RXN
R02447	RXN-7481
R02449	1.14.13.58-RXN
R02450	1.2.1.58-RXN
R02451	1.3.99.15-RXN
R02452	GLYCINE-N-BENZOYLTRANSFERASE-RXN
R02453	ANTHRANILATE-N-BENZOYLTRANSFERASE-RXN
R02454	MANNONOXIDOREDUCT-RXN
R02456	MANNURONATE-REDUCTASE-RXN
R02458	D-ARGINASE-RXN
R02461	ORNMUTST-RXN
R02462	HEXADECANOL-DEHYDROGENASE-RXN
R02463	2-HEXADECENAL-REDUCTASE-RXN
R02464	SPHINGANINE-1-PHOSPHATE-ALDOLASE-RXN
R02465	HYALURONATE-LYASE-RXN
R02466	SULFINOALANINE-DECARBOXYLASE-RXN
R02467	CYSTEAMINE-DIOXYGENASE-RXN
R02468	#NAME?
R02469	#NAME?
R02470	#NAME?
R02471	PANTOATE-4-DEHYDROGENASE-RXN
R02472	2-DEHYDROPANTOATE-REDUCT-RXN
R02473	PANTOATE-BETA-ALANINE-LIG-RXN
R02474	PANTOTHENASE-RXN
R02480	HOLOCYTOCHROME-C-SYNTHASE-RXN
R02481	D-TRYPTOPHAN-N-ACETYLTRANSFERASE-RXN
R02482	D-TRYPTOPHAN-N-MALONYLTRANSFERASE-RXN
R02484	URA-PHOSPH-RXN
R02485	CYTIDEAM-RXN
R02486	1.14.11.10-RXN
R02488	GLUTARYL-COA-DEHYDROGENASE-RXN
R02489	GENTISATE-DECARBOXYLASE-RXN
R02490	ITACONYL-COA-HYDRATASE-RXN
R02491	ITACONYL-COA-HYDRATASE-RXN
R02492	RXN-14138
R02493	PYRAMKIN-RXN
R02497	RXN66-343
R02504	TRIMETAPHOSPHATASE-RXN
R02505	PINOSYLVIN-SYNTHASE-RXN
R02506	CINNAMOYL-COA-REDUCTASE-RXN
R02509	NN-DIMETHYLFORMAMIDASE-RXN
R02511	1.5.8.2-RXN
R02512	TRIMETHYLAMINE-OXIDE-ALDOLASE-RXN
R02513	DIMETHYLARGININASE-RXN
R02516	1.14.13.18-RXN
R02517	1.14.13.63-RXN
R02519	HOMOGENTISATE-12-DIOXYGENASE-RXN
R02521	4-HYDROXYPHENYLPYRUVATE-DIOXYGENASE-RXN
R02522	L-ARABINONATE-DEHYDRATASE-RXN
R02526	L-ARABINONOLACTONASE-RXN
R02527	D-LACTALDEHYDE-DEHYDROGENASE-RXN
R02528	RXN0-4281
R02529	AMACETOXID-RXN
R02530	GLYOXI-RXN
R02532	RXN-10907
R02533	RXN66-241
R02534	RXN-10906
R02535	DOPAMINE-BETA-MONOOXYGENASE-RXN
R02536	PHENDEHYD-RXN
R02539	RXN-10819
R02540	RXN-12492
R02541	SPHINGOMYELIN-PHOSPHODIESTERASE-RXN
R02542	SPHINGOMYELIN-PHOSPHODIESTERASE-D-RXN
R02544	MESO-TARTRATE-DEHYDROGENASE-RXN
R02545	RXN-8643
R02546	TARTRATE-EPIMERASE-RXN
R02547	TRANS-EPOXYSUCCINATE-HYDROLASE-RXN
R02548	#NAME?
R02549	AMINOBUTDEHYDROG-RXN
R02551	N-BENZYLOXYCARBONYLGLYCINE-HYDROLASE-RXN
R02552	3.5.1.64-RXN
R02553	CYCLOPENTANOL-DEHYDROGENASE-RXN
R02554	CYCLOPENTANONE-MONOOXYGENASE-RXN
R02555	ALTRO-OXIDOREDUCT-RXN
R02556	ADDALT-RXN
R02557	DEOXYADENPHOSPHOR-RXN
R02558	PRUNASIN-BETA-GLUCOSIDASE-RXN
R02559	TMAOREDUCT-RXN
R02562	4-AMINOBENZOATE-1-MONOOXYGENASE-RXN
R02563	SERINE-PHOSPHOETHANOLAMINE-SYNTHASE-RXN
R02564	CYCLAMATE-SULFOHYDROLASE-RXN
R02565	BADH-RXN
R02568	RXN-8631
R02569	RXN0-1133
R02570	RXN0-1147
R02572	THIOETHER-S-METHYLTRANSFERASE-RXN
R02573	2.1.1.19-RXN
R02574	DIMETHYLPROPIOTHETIN-DETHIOMETHYLASE-RXN
R02575	GUANIDOACETATE-KINASE-RXN
R02576	GLUTAMINE-N-PHENYLACETYLTRANSFERASE-RXN
R02580	1.1.1.141-RXN
R02581	PROSTAGLANDIN-E2-9-REDUCTASE-RXN
R02584	2.7.10.1-RXN
R02585	PROTEIN-TYROSINE-PHOSPHATASE-RXN
R02586	PROTEIN-TYROSINE-SULFOTRANSFERASE-RXN
R02587	3.1.3.68-RXN
R02588	2-DEOXYGLUCOSIDASE-RXN
R02589	3-HYDROXYBENZOATE-6-MONOOXYGENASE-RXN
R02591	3.1.4.38-RXN
R02593	RXN-2602
R02594	2.4.1.111-RXN
R02595	CONIFERIN-BETA-GLUCOSIDASE-RXN
R02597	N-ACYLNEURAMINATE-9-PHOSPHATASE-RXN
R02598	3.1.4.40-RXN
R02600	RXN-12148
R02601	2-OXOPENT-4-ENOATE-HYDRATASE-RXN
R02602	4.1.1.77-RXN
R02603	MHPCHYDROL-RXN
R02604	3.7.1.9-RXN
R02605	4.5.1.4-RXN
R02606	3.7.1.8-RXN
R02609	CHOLESTENONE-5-BETA-REDUCTASE-RXN
R02610	CHOLESTENONE-5-ALPHA-REDUCTASE-RXN
R02611	RXN-7700
R02612	RXN-11510
R02613	AMINEPHEN-RXN
R02615	STYRENE-OXIDE-ISOMERASE-RXN
R02616	GALACTOACETYLTRAN-RXN
R02619	3-SULFINOALANINE-AMINOTRANSFERASE-RXN
R02620	LONG-CHAIN-FATTY-ACYL-COA-REDUCTASE-RXN
R02621	PROTEIN-ARGININE-DEIMINASE-RXN
R02622	CHEBDEAMID-RXN
R02623	CHER-RXN
R02625	2.7.13.1-RXN
R02626	2.7.13.2-RXN
R02627	2.1.1.85-RXN
R02628	2.7.3.9-RXN
R02631	TRANS-RXN-167A
R02632	2.8.2.26-RXN
R02633	2.8.2.27-RXN
R02634	RXN-3
R02636	UDP-GALACTURONATE-DECARBOXYLASE-RXN
R02637	RXN0-703
R02639	3-DEHYDRO-L-GULONATE-2-DEHYDROGENASE-RXN
R02640	L-GULONATE-3-DEHYDROGENASE-RXN
R02642	3-OXO-5-BETA-STEROID-4-DEHYDROGENASE-RXN
R02643	1.3.99.5-RXN
R02644	STEROID-DELTA-ISOMERASE-RXN
R02646	URATE-RIBONUCLEOTIDE-PHOSPHORYLASE-RXN
R02648	3.1.4.42-RXN
R02649	ACETYLGLUTKIN-RXN
R02650	N-ACYLMANNOSAMINE-KINASE-RXN
R02651	N-ACYLMANNOSAMINE-1-DEHYDROGENASE-RXN
R02652	N-ACYLGLUCOSAMINE-2-EPIMERASE-RXN
R02654	2.4.1.198-RXN
R02656	GENTISATE-12-DIOXYGENASE-RXN
R02658	DEHYDOGLUCONOKINASE-RXN
R02661	MEPROPCOA-FAD-RXN
R02662	2.3.1.168-RXN
R02665	1.13.11.6-RXN
R02666	3-HYDROXYANTHRANILATE-OXIDASE-RXN
R02667	2.1.1.97-RXN
R02668	3-HYDROXY-KYNURENINASE-RXN
R02672	HYDROXYBENZOYLFORMATE-DECARBOXYLASE-RXN
R02673	4-HYDROXYMANDELATE-OXIDASE-RXN
R02676	HYDROXYMANDELONITRILE-LYASE-RXN
R02678	RXN-10715
R02679	1.1.1.190-RXN
R02680	1.1.1.191-RXN
R02681	INDOLE-3-ACETALDEHYDE-OXIDASE-RXN
R02682	FATTY-ACYL-ETHYL-ESTER-SYNTHASE-RXN
R02684	1.1.1.188-RXN
R02685	ENOYL-COA-HYDRAT-RXN
R02687	3.1.1.--RXN
R02689	2.4.1.157-RXN
R02691	2.4.1.46-RXN
R02693	2.3.1.73-RXN
R02695	1.2.1.53-RXN
R02701	RXN3DJ-170
R02705	NANK-RXN
R02708	1.14.13.42-RXN
R02709	2.4.1.178-RXN
R02711	4-METHYLENEGLUTAMATE--AMMONIA-LIGASE-RXN
R02712	4-METHYLENEGLUTAMINASE-RXN
R02714	D-ARABINONOLACTONASE-RXN
R02715	1.1.3.37-RXN
R02716	2.4.1.53-RXN
R02718	6.1.1.13-RXN
R02719	XMPXAN-RXN
R02720	RXN0-1603
R02722	TRYPSYN-RXN
R02723	RXN-7875
R02724	1.14.15.6-RXN
R02727	ALPHAALPHA-TREHALOSE-PHOSPHORYLASE-RXN
R02728	BETA-PHOSPHOGLUCOMUTASE-RXN
R02729	GLYCINE-FORMIMINOTRANSFERASE-RXN
R02730	3.1.3.54-RXN
R02732	6-PHOSPHOFRUCTO-2-KINASE-RXN
R02733	N-ACETYLDIAMINOPIMELATE-DEACETYLASE-RXN
R02734	SUCCDIAMINOPIMDESUCC-RXN
R02735	DIAMINOPIMEPIM-RXN
R02736	GLU6PDEHYDROG-RXN
R02739	GLUCOSE-6-PHOSPHATE-1-EPIMERASE-RXN
R02741	HOMOGLUTATHIONE-SYNTHASE-RXN
R02742	1.6.4.9-RXN
R02745	3.3.2.2-RXN
R02746	LYSOPHOSPHOLIPASE-RXN
R02748	DEOXYINOPHOSPHOR-RXN
R02749	D-PPENTOMUT-RXN
R02750	RXN-14223
R02751	DEOXYNUCLEOTIDE-3-PHOSPHATASE-RXN
R02752	GLUCARDEHYDRA-RXN
R02754	KDGALDOL-RXN
R02755	DIAMINOPIMELATE-DEHYDROGENASE-RXN
R02762	RXN-8527
R02764	S-METHYLMALONYL-COA-HYDROLASE-RXN
R02765	METHYLMALONYL-COA-EPIM-RXN
R02766	1.1.1.212-RXN
R02767	3-OXOACYL-ACP-REDUCT-RXN
R02768	2.3.1.41-RXN
R02770	5.1.3.9-RXN
R02773	2.6.1.33-RXN
R02776	1.1.1.134-RXN
R02777	DTDPDEHYRHAMREDUCT-RXN
R02778	TREHALOSEPHOSPHA-RXN
R02781	2.6.1.50-RXN
R02782	MYO-INOSOSE-2-DEHYDRATASE-RXN
R02783	UDP-NACMURALA-GLU-LIG-RXN
R02785	6.3.2.7-RXN
R02786	6.3.2.7-RXN
R02788	UDP-NACMURALGLDAPLIG-RXN
R02789	2.4.1.149-RXN
R02790	2.4.1.150-RXN
R02791	2.4.1.151-RXN
R02792	7-ALPHA-HYDROXYSTEROID-DEH-RXN
R02793	1.1.1.176-RXN
R02794	CHOLATE--COA-LIGASE-RXN
R02797	RXN-17385
R02800	1.1.1.196-RXN
R02804	RXN-12130
R02807	MERCURY-II-REDUCTASE-RXN
R02808	AMINE-N-METHYLTRANSFERASE-RXN
R02809	ARYLAMINE-SULFOTRANSFERASE-RXN
R02810	IODIDE-PEROXIDASE-RXN
R02813	OLEATE-HYDRATASE-RXN
R02814	3.1.2.14-RXN
R02815	PTERIN-DEAMINASE-RXN
R02816	PTERIDINE-OXIDASE-RXN
R02817	3.1.4.13-RXN
R02819	ALDEHYDE-REDUCTASE-RXN
R02820	ALDEHYDE-REDUCTASE-RXN
R02821	2.1.1.5-RXN
R02822	3.3.2.10-RXN
R02825	1.21.4.1-RXN
R02826	NITRILE-HYDRATASE-RXN
R02827	4.99.1.5-RXN
R02830	ORCINOL-2-MONOOXYGENASE-RXN
R02831	ORSELLINATE-DECARBOXYLASE-RXN
R02832	TROPINE-DEHYDROGENASE-RXN
R02836	RXN-12085
R02837	CORTISOL-O-ACETYLTRANSFERASE-RXN
R02839	CORTISOL-SULFOTRANSFERASE-RXN
R02847	ALDOSE-1-DEHYDROGENASE-RXN
R02848	HEXOKINASE-RXN
R02852	D-LYSINE-56-AMINOMUTASE-RXN
R02855	RXN-11036
R02857	RXN-11761
R02858	MACROCIN-O-METHYLTRANSFERASE-RXN
R02859	DEMETHYLMACROCIN-O-METHYLTRANSFERASE-RXN
R02860	NICOTINE-DEHYDROGENASE-RXN
R02862	PYRIDINE-N-METHYLTRANSFERASE-RXN
R02863	THIAMIN-PYRIDINYLASE-RXN
R02864	SIROHEME-FERROCHELAT-RXN
R02866	SORBITOL-6-PHOSPHATASE-RXN
R02869	SPERMINE-SYNTHASE-RXN
R02872	RXN66-281
R02873	SQUALENE-MONOOXYGENASE-RXN
R02874	SQUALENE-MONOOXYGENASE-RXN
R02875	RXN-12337
R02877	1.1.3.38-RXN
R02878	OCTANOL-DEHYDROGENASE-RXN
R02879	ALKANE-1-MONOOXYGENASE-RXN
R02880	TETRAHYDROBERBERINE-OXIDASE-RXN
R02882	2.1.1.69-RXN
R02888	CELLODEXTRIN-PHOSPHORYLASE-RXN
R02889	CELLULOSE-SYNTHASE-UDP-FORMING-RXN
R02890	CELLULOSE-SYNTHASE-GDP-FORMING-RXN
R02892	CORTISONE-ALPHA-REDUCTASE-RXN
R02893	CORTISONE-BETA-REDUCTASE-RXN
R02896	D-IDITOL-2-DEHYDROGENASE-RXN
R02897	RXN-5381
R02899	2.3.1.131-RXN
R02901	PHLORETIN-HYDROLASE-RXN
R02906	1.1.1.252-RXN
R02907	SCYTALONE-DEHYDRATASE-RXN
R02908	RXN-10778
R02911	RXN3DJ-35528
R02914	UROCANATE-HYDRATASE-RXN
R02917	2.1.1.34-RXN
R02918	TYROSINE--TRNA-LIGASE-RXN
R02919	RXN-10908
R02920	RXN-10909
[truncated: 3,513 more rows]
