# Supplementary material for: RAVEN 2.0: A versatile toolbox for metabolic network reconstruction and a case study on Streptomyces coelicolor
Source: PLoS Comput Biol. 2018 Oct 18;14(10):e1006541. doi: 10.1371/journal.pcbi.1006541 (PMC6207324; doi:10.1371/journal.pcbi.1006541)
Supplement: S13 Table — Mapping is based on information provided by MetaCyc. (XLSX) [file pcbi.1006541.s014.xlsx]

## Sheet: Sheet1
KEGG	MetaCyc
C00001	WATER
C00002	ATP
C00003	NAD
C00004	NADH
C00005	NADPH
C00006	NADP
C00007	OXYGEN-MOLECULE
C00008	ADP
C00009	Pi
C00010	CO-A
C00011	CARBON-DIOXIDE
C00013	PPI
C00014	AMMONIA
C00015	UDP
C00016	FAD
C00018	PYRIDOXAL_PHOSPHATE
C00019	S-ADENOSYLMETHIONINE
C00020	AMP
C00021	ADENOSYL-HOMO-CYS
C00022	PYRUVATE
C00024	ACETYL-COA
C00025	GLT
C00026	2-KETOGLUTARATE
C00027	HYDROGEN-PEROXIDE
C00029	CPD-12575
C00033	ACET
C00035	GDP
C00036	OXALACETIC_ACID
C00037	GLY
C00038	ZN+2
C00041	L-ALPHA-ALANINE
C00042	SUC
C00043	UDP-N-ACETYL-D-GLUCOSAMINE
C00044	GTP
C00047	LYS
C00048	GLYOX
C00049	L-ASPARTATE
C00051	GLUTATHIONE
C00052	CPD-14553
C00053	PAPS
C00054	3-5-ADP
C00055	CMP
C00058	FORMATE
C00059	SULFATE
C00061	FMN
C00062	ARG
C00063	CTP
C00064	GLN
C00065	SER
C00067	FORMALDEHYDE
C00068	THIAMINE-PYROPHOSPHATE
C00072	ASCORBATE
C00073	MET
C00074	PHOSPHO-ENOL-PYRUVATE
C00075	UTP
C00076	CA+2
C00077	L-ORNITHINE
C00078	TRP
C00079	PHE
C00080	PROTON
C00081	ITP
C00082	TYR
C00083	MALONYL-COA
C00084	ACETALD
C00086	UREA
C00087	Elemental-Sulfur
C00088	NITRITE
C00089	SUCROSE
C00090	CATECHOL
C00091	SUC-COA
C00093	GLYCEROL-3P
C00094	H2SO3
C00096	GDP-MANNOSE
C00097	CYS
C00099	B-ALANINE
C00100	PROPIONYL-COA
C00101	THF
C00102	DCPIP
C00103	GLC-1-P
C00104	IDP
C00105	UMP
C00106	URACIL
C00108	ANTHRANILATE
C00109	2-OXOBUTANOATE
C00111	DIHYDROXY-ACETONE-PHOSPHATE
C00112	CDP
C00113	PQQ
C00114	CHOLINE
C00116	GLYCEROL
C00118	GAP
C00119	PRPP
C00120	BIOTIN
C00122	FUM
C00123	LEU
C00127	OXIDIZED-GLUTATHIONE
C00128	CMP-N-ACETYL-NEURAMINATE
C00129	DELTA3-ISOPENTENYL-PP
C00130	IMP
C00131	DATP
C00132	METOH
C00133	D-ALANINE
C00134	PUTRESCINE
C00135	HIS
C00136	BUTYRYL-COA
C00137	MYO-INOSITOL
C00141	2-KETO-ISOVALERATE
C00143	METHYLENE-THF
C00144	GMP
C00146	PHENOL
C00147	ADENINE
C00148	PRO
C00149	MAL
C00150	CPD0-2009
C00152	ASN
C00153	NIACINAMIDE
C00154	PALMITYL-COA
C00155	HOMO-CYS
C00156	4-hydroxybenzoate
C00158	CIT
C00160	GLYCOLLATE
C00163	PROPIONATE
C00164	3-KETOBUTYRATE
C00166	PHENYL-PYRUVATE
C00167	UDP-GLUCURONATE
C00168	OH-PYR
C00169	CARBAMOYL-P
C00170	5-METHYLTHIOADENOSINE
C00175	CO+2
C00177	CPD-13584
C00178	THYMINE
C00179	AGMATHINE
C00180	BENZOATE
C00183	VAL
C00184	DIHYDROXYACETONE
C00186	L-LACTATE
C00187	CHOLESTEROL
C00188	THR
C00189	ETHANOL-AMINE
C00190	UDP-D-XYLOSE
C00192	HYDROXYLAMINE
C00194	ADENOSYLCOBALAMIN
C00196	2-3-DIHYDROXYBENZOATE
C00197	G3P
C00198	GLC-D-LACTONE
C00199	RIBULOSE-5P
C00200	PMS
C00202	DIISOPROPYL-FLUOROPHOSPHATE
C00204	2-DEHYDRO-3-DEOXY-D-GLUCONATE
C00206	DADP
C00207	ACETONE
C00209	OXALATE
C00212	ADENOSINE
C00213	SARCOSINE
C00214	THYMIDINE
C00217	D-GLT
C00218	METHYLAMINE
C00219	ARACHIDONIC_ACID
C00221	GLC
C00222	MALONATE-S-ALD
C00223	P-COUMAROYL-COA
C00224	APS
C00227	ACETYL-P
C00230	3-4-DIHYDROXYBENZOATE
C00231	XYLULOSE-5-PHOSPHATE
C00232	SUCC-S-ALD
C00233	2K-4CH3-PENTANOATE
C00234	10-FORMYL-THF
C00235	CPD-4211
C00236	DPG
C00237	CARBON-MONOXIDE
C00238	K+
C00239	DCMP
C00242	GUANINE
C00243	Alpha-lactose
C00244	NITRATE
C00245	TAURINE
C00246	BUTYRIC_ACID
C00248	LIPOAMIDE
C00249	PALMITATE
C00250	PYRIDOXAL
C00251	CHORISMATE
C00253	NIACINE
C00254	PREPHENATE
C00255	RIBOFLAVIN
C00256	D-LACTATE
C00257	GLUCONATE
C00258	GLYCERATE
C00261	BENZALDEHYDE
C00262	HYPOXANTHINE
C00263	HOMO-SER
C00265	DITHIOTHREITOL
C00266	GLYCOLALDEHYDE
C00267	ALPHA-GLUCOSE
C00268	CPD-15159
C00273	CPD-382
C00275	MANNOSE-6P
C00279	ERYTHROSE-4P
C00280	ANDROST4ENE
C00282	HYDROGEN-MOLECULE
C00283	HS
C00284	EDTA
C00286	DGTP
C00288	HCO3
C00292	ANILINE
C00294	INOSINE
C00295	OROTATE
C00296	QUINATE
C00299	URIDINE
C00300	CREATINE
C00301	ADENOSINE_DIPHOSPHATE_RIBOSE
C00305	MG+2
C00307	CDP-CHOLINE
C00308	CANAVANINE
C00309	D-RIBULOSE
C00310	D-XYLULOSE
C00312	L-XYLULOSE
C00313	OXALYL-COA
C00314	PYRIDOXINE
C00315	SPERMIDINE
C00318	CARNITINE
C00319	SPHINGOSINE
C00320	S2O3
C00322	2K-ADIPATE
C00323	CAFFEOYL-COA
C00324	CPD-10145
C00327	L-CITRULLINE
C00330	DEOXYGUANOSINE
C00331	INDOLE_PYRUVATE
C00332	ACETOACETYL-COA
C00334	4-AMINO-BUTYRATE
C00337	DI-H-OROTATE
C00341	GERANYL-PP
C00345	CPD-2961
C00346	PHOSPHORYL-ETHANOLAMINE
C00348	UNDECAPRENYL-P
C00353	GERANYLGERANYL-PP
C00354	FRUCTOSE-16-DIPHOSPHATE
C00355	L-DIHYDROXY-PHENYLALANINE
C00356	3-HYDROXY-3-METHYL-GLUTARYL-COA
C00360	DAMP
C00361	DGDP
C00362	DGMP
C00363	TDP
C00364	TMP
C00365	DUMP
C00366	URATE
C00371	CPD-4210
C00376	RETINAL
C00378	THIAMINE
C00379	XYLITOL
C00380	CYTOSINE
C00383	MALONATE
C00385	XANTHINE
C00386	CARNOSINE
C00387	GUANOSINE
C00388	HISTAMINE
C00389	CPD-520
C00392	MANNITOL
C00394	GDP-D-GLUCOSE
C00396	PYRIMIDINE-RING
C00398	TRYPTAMINE
C00399	UBIQUINONE-2
C00400	--MENTHOL
C00402	CPD-302
C00406	FERULOYL-COA
C00407	ILE
C00408	L-PIPECOLATE
C00409	CPD-7671
C00410	PROGESTERONE
C00411	SINAPOYL-COA
C00412	STEAROYL-COA
C00413	STREPTOMYCIN
C00414	CYCLOHEXANONE
C00415	DIHYDROFOLATE
C00417	CIS-ACONITATE
C00418	MEVALONATE
C00423	CPD-674
C00424	LACTALD
C00427	PROSTAGLANDIN-H2
C00429	DI-H-URACIL
C00430	5-AMINO-LEVULINATE
C00431	5-AMINOPENTANOATE
C00433	CPD-654
C00436	CPD-597
C00437	N-ALPHA-ACETYLORNITHINE
C00438	CARBAMYUL-L-ASPARTATE
C00439	N-FORMIMINO-L-GLUTAMATE
C00440	5-METHYL-THF
C00441	L-ASPARTATE-SEMIALDEHYDE
C00445	5-10-METHENYL-THF
C00446	GALACTOSE-1P
C00447	D-SEDOHEPTULOSE-1-7-P2
C00448	FARNESYL-PP
C00449	SACCHAROPINE
C00450	CPD-7682
C00451	THREO-DS-ISO-CITRATE
C00455	NICOTINAMIDE_NUCLEOTIDE
C00458	DCTP
C00459	TTP
C00460	DUTP
C00463	INDOLE
C00468	ESTRONE
C00469	ETOH
C00472	P-BENZOQUINONE
C00473	CPD-13524
C00474	RIBITOL
C00475	CYTIDINE
C00476	LYXOSE
C00477	ECDYSONE
C00479	CPD-665
C00481	PYRAZOLE
C00482	SINAPATE
C00483	TYRAMINE
C00486	BILIRUBIN
C00488	FORMAMIDE
C00489	GLUTARATE
C00490	ITACONATE
C00492	CPD-1099
C00493	SHIKIMATE
C00494	CPD-15230
C00495	SULOCHRIN
C00497	CPD-660
C00498	ADP-D-GLUCOSE
C00499	ALLANTOATE
C00500	BILIVERDINE
C00501	CDP-D-GLUCOSE
C00502	D-XYLONATE
C00506	L-CYSTEATE
C00508	L-RIBULOSE
C00509	NARINGENIN-CMPD
C00510	OLEOYL-COA
C00511	ACRYLATE
C00512	BENZOYLCOA
C00513	CPD-606
C00514	D-MANNONATE
C00515	CPD-217
C00517	PALMITALDEHYDE
C00518	HYALURONATE
C00519	HYPOTAURINE
C00521	CPD-4886
C00522	L-PANTOATE
C00523	ANDROSTERONE
C00525	D-TRYPTOPHAN
C00526	DEOXYURIDINE
C00527	GLUTARYL-COA
C00530	HYDROQUINONE
C00531	CPD-1137
C00532	L-ARABITOL
C00533	NITRIC-OXIDE
C00534	PYRIDOXAMINE
C00535	TESTOSTERONE
C00536	P3I
C00538	2-OXOALDEHYDE
C00541	CPD-1829
C00542	CPD0-1563
C00543	DIMETHYLAMINE
C00544	HOMOGENTISATE
C00545	CPD-1117
C00546	METHYL-GLYOXAL
C00547	NOREPINEPHRINE
C00552	MESO-TARTRATE
C00553	CPD-1905
C00555	4-AMINO-BUTYRALDEHYDE
C00556	BENZYL-ALCOHOL
C00557	CYCLOPENTANONE
C00558	D-TAGATURONATE
C00559	DEOXYADENOSINE
C00561	CPD-12702
C00563	CPD-9084
C00565	TRIMETHYLAMINE
C00566	3S-CITRYL-COA
C00568	P-AMINO-BENZOATE
C00570	CDP-ETHANOLAMINE
C00571	CPD-303
C00575	CAMP
C00576	BETAINE_ALDEHYDE
C00577	GLYCERALD
C00579	DIHYDROLIPOAMIDE
C00580	CPD-7670
C00581	GUANIDOACETIC_ACID
C00582	CPD-207
C00584	5Z13E-15S-1115-DIHYDROXY-9-OXOPROS
C00586	2-DEOXY-D-GLUCOSE
C00587	3-HYDROXYBENZOATE
C00588	PHOSPHORYL-CHOLINE
C00590	CONIFERYL-ALCOHOL
C00593	SULFOACETALDEHYDE
C00596	OXOPENTENOATE
C00599	CPD-323
C00601	PHENYLACETALDEHYDE
C00603	CPD-1091
C00604	O-PHENANTHROLINE
C00606	3-SULFINOALANINE
C00611	BETA-D-GALACTOSYL-ETCETERA-GLUCOSAMINE
C00612	CPD-568
C00616	CPD-1822
C00617	UDP-D-GALACTURONATE
C00618	3-KETO-L-GULONATE
C00620	RIBOSE-1P
C00623	SN-GLYCEROL-1-PHOSPHATE
C00624	ACETYL-GLU
C00627	PYRIDOXINE-5P
C00628	CPD-633
C00630	ISOBUTYRYL-COA
C00631	2-PG
C00632	3-HYDROXY-ANTHRANILATE
C00633	4-HYDROXYBENZALDEHYDE
C00636	MANNOSE-1P
C00637	INDOLE_ACETALDEHYDE
C00639	5Z13E-15S-9-ALPHA11-ALPHA15-TRIHY
C00642	4-HYDROXYPHENYLACETATE
C00643	5-HYDROXY-TRYPTOPHAN
C00644	MANNITOL-1P
C00645	N-ACETYL-D-MANNOSAMINE
C00647	PYRIDOXAMINE-5P
C00650	CPD-12889
C00651	CPD-1774
C00652	CPD-356
C00655	XANTHOSINE-5-PHOSPHATE
C00663	CPD-448
C00665	CPD-535
C00666	LL-DIAMINOPIMELATE
C00668	ALPHA-GLC-6-P
C00669	L-GAMMA-GLUTAMYLCYSTEINE
C00671	2-KETO-3-METHYL-VALERATE
C00674	CPD-342
C00679	5-KETO-4-DEOXY-D-GLUCARATE
C00680	MESO-DIAMINOPIMELATE
C00682	HYDROXYMUCONATE-SALD
C00683	D-METHYL-MALONYL-COA
C00684	CPD-1134
C00688	DTDP-DEOH-DEOXY-MANNOSE
C00689	TREHALOSE-6P
C00692	UDP-AA-GLUTAMATE
C00695	CHOLATE
C00696	5Z13E-15S-9-ALPHA15-DIHYDROXY-11-O
C00697	NITROGEN-MOLECULE
C00698	CL-
C00700	XTP
C00703	HG+2
C00704	SUPER-OXIDE
C00705	DCDP
C00708	CPD-387
C00712	OLEATE-CPD
C00713	CPD-13556
C00715	CPD-16478
C00719	BETAINE
C00727	ORCINOL-CPD
C00729	TROPINE
C00735	CORTISOL
C00739	CPD-219
C00740	D-SERINE
C00741	DIACETYL
C00742	F-
C00744	MACROCIN
C00745	NICOTINE
C00747	PYRIDINE
C00748	SIROHEME
C00750	SPERMINE
C00751	SQUALENE
C00753	W+6
C00755	VANILLIN
C00756	OCTANOL
C00757	BERBERINE
C00758	BERGAPTOL
C00761	CPD-1777
C00762	CORTISONE
C00763	D-PROLINE
C00770	L-IDONATE
C00772	MEVALDATE
C00774	PHLORETIN
C00777	RETINOATE
C00779	CPD-56
C00780	SEROTONIN
C00783	TROPINONE
C00785	UROCANATE
C00786	VESTITONE
C00788	L-EPINEPHRINE
C00789	CPD-1111
C00791	CREATININE
C00792	CPD-220
C00793	D-CYSTEINE
C00794	SORBITOL
C00796	DICOUMAROL
C00797	ETHANAMINE
C00798	FORMYL-COA
C00799	ISOFLAVONE
C00800	L-GULONATE
C00802	CPD-389
C00803	VALERATE
C00804	CPD-661
C00805	CPD-110
C00808	CPD-862
C00809	--CAMPHOR
C00810	CPD-10353
C00811	COUMARATE
C00813	BARBITURATE
C00814	BIOCHANIN-A
C00817	D-ALTRONATE
C00818	D-GLUCARATE
C00819	GLUTAMIDE
C00820	D-THREONINE
C00822	DOPAQUINONE
C00823	CPD-348
C00825	CPD-4822
C00826	CPD-659
C00829	NAPHTHALENE
C00830	OXOMALONATE
C00831	CPD-511
C00832	CPD-14177
C00835	CPD-374
C00837	CPD-10148
C00841	CPD-13041
C00842	DTDP-D-GLUCOSE
C00843	CPD-1909
C00844	CPD-553
C00845	CPD-73
C00846	3-KETO-ADIPATE
C00847	CPD-1112
C00848	CPD-790
C00849	ETHYLACETATE
C00852	CAFFEOYLQUINATE
C00853	COB-I-ALAMIN
C00854	CYCLOHEXANOL
C00855	CPD-218
C00857	DEAMIDO-NAD
C00858	FORMONONETIN
C00859	CPD1F-139
C00860	HISTIDINOL
C00864	PANTOTHENATE
C00869	2-OXOSTEARATE
C00870	P-NITROPHENOL
C00872	AMINOMALONATE
C00873	CPD-13004
C00876	OX-COENZYME-F420
C00877	CROTONYL-COA
C00880	D-GALACTONATE
C00881	DEOXYCYTIDINE
C00882	DEPHOSPHO-COA
C00885	ISOCHORISMATE
C00887	NITROUS-OXIDE
C00888	PENTANOYLCOA-CPD
C00891	PREGNAN-21-AL
C00892	PREGNAN-21-OL
C00894	ACRYLYL-COA
C00897	ALPHA-MALTOSE
C00898	TARTRATE
C00899	CPD-882
C00902	2-OXOHEXANOATE
C00903	CINNAMALDEHYDE
C00906	DIHYDRO-THYMINE
C00908	CPD-14216
C00909	CPD-8892
C00913	3-Methyl-Adenines
C00915	CPD-17537
C00916	CEPHALOSPORIN-C
C00918	CHLORAMPHENICOL
C00919	CPD-543
C00920	CPD-322
C00921	7-8-DIHYDROPTEROATE
C00922	DIMETHYLMAL-CPD
C00927	ISONOCARDICIN-A
C00928	2-MERCAPTOETHANOL
C00931	PORPHOBILINOGEN
C00933	O-SINAPOYLCHOLINE
C00936	CPD-13559
C00937	CPD-358
C00940	2-KETO-GLUTARAMATE
C00941	CPD-683
C00942	CGMP
C00944	DEHYDROQUINATE
C00946	CPD-3705
C00950	DITHIOERYTHRITOL
C00951	CPD-352
C00954	INDOLE_ACETATE_AUXIN
C00955	CPD-341
C00956	CPD-468
C00957	3-MERCAPTO-PYRUVATE
C00961	STERIGMATOCYSTIN
C00962	GALACTOSE
C00964	CPD-10051
C00966	2-DEHYDROPANTOATE
C00969	HYDROXYPROPANAL
C00971	CPD-375
C00974	DIHYDROKAEMPFEROL-CMPD
C00975	CPD-640
C00976	CPD-1828
C00977	CPD-584
C00978	N-ACETYL-SEROTONIN
C00979	ACETYLSERINE
C00982	RENILLA-LUCIFERIN
C00984	ALPHA-D-GALACTOSE
C00985	CPD-7388
C00986	CPD-313
C00988	CPD-67
C00989	4-HYDROXY-BUTYRATE
C00990	5-AMINOPENTANAMIDE
C00992	AQUACOBIIIALAMIN
C00993	D-ALA-D-ALA
C01003	CPD-8564
C01004	METHYLNICOTINATE
C01005	3-P-SERINE
C01007	CPD-316
C01008	TRIMETHYLSULFONIUM
C01010	CPD-578
C01011	CPD-627
C01012	PANTOYL-LACTONE
C01013	3-HYDROXY-PROPIONATE
C01014	CPD-14151
C01015	CPD-15178
C01020	6-HYDROXY-NICOTINATE
C01024	HYDROXYMETHYLBILANE
C01026	DIMETHYL-GLYCINE
C01028	CPD-265
C01029	CPD-3462
C01031	CPD-548
C01033	2-METHYL-BUTYRYL-COA
C01035	CPD-592
C01036	4-MALEYL-ACETOACETATE
C01037	DIAMINONONANOATE
C01040	L-GULONO-1-4-LACTONE
C01041	CPD-318
C01042	CPD-420
C01043	CARBAMOYL-SARCOSINE
C01044	CPD-583
C01045	CPD-600
C01046	CPD-404
C01047	CPD-9384
C01050	UDP-N-ACETYLMURAMATE
C01051	UROPORPHYRINOGEN-III
C01053	CPD-376
C01054	EPOXYSQUALENE
C01056	CPD-125
C01059	2-5-DIHYDROXYPYRIDINE
C01060	DIIODO-L-TYROSINE
C01061	4-FUMARYL-ACETOACETATE
C01062	5-DEHYDROGLUCONATE
C01063	CPD-558
C01066	CYCLOHEXANE-13-DIONE
C01068	CPD-372
C01069	BENZYL-DESULFOGLUCOSINOLATE
C01073	CPD-580
C01077	CPD-667
C01079	PROTOPORPHYRINOGEN
C01081	THIAMINE-P
C01083	TREHALOSE
C01087	R-2-HYDROXYGLUTARATE
C01088	CPD-1088
C01089	CPD-335
C01090	16-ALPHA-HYDROXYSTEROID
C01091	17-O-DEACETYLVINDOLINE
C01092	8-AMINO-7-OXONONANOATE
C01093	CPD-379
C01096	D-SORBITOL-6-P
C01097	TAGATOSE-6-PHOSPHATE
C01099	FUCULOSE-1P
C01100	L-HISTIDINOL-P
C01101	L-RIBULOSE-5-P
C01102	O-PHOSPHO-L-HOMOSERINE
C01103	OROTIDINE-5-PHOSPHATE
C01104	TRIMETHYLAMINE-N-O
C01107	CPD-499
C01108	PYROGALLOL
C01109	CPD-74
C01110	5-AMINO-2-OXOPENTANOATE
C01111	CPD-1080
C01112	ARABINOSE-5P
C01113	CPD-1241
C01114	CPD-368
C01115	CPD-330
C01118	O-SUCCINYL-L-HOMOSERINE
C01119	OXIDIZED-DITHIOTHREITOL
C01120	CPD-649
C01121	STREPTIDINE-6-PHOSPHATE
C01123	CPD-263
C01124	18-HYDROXYCORTICOSTERONE
C01125	2-DEHYDROPANTOYL-LACTONE
C01126	2-TRANS6-TRANS-FARNESOL
C01131	RHAMNULOSE-1P
C01132	CPD-3604
C01133	CPD-370
C01134	PANTETHEINE-P
C01136	S-ACETYLDIHYDROLIPOAMIDE
C01137	S-ADENOSYLMETHIONINAMINE
C01138	CPD-529
C01142	CPD-233
C01143	CPD-641
C01144	S-3-HYDROXYBUTANOYL-COA
C01146	TARTRONATE-S-ALD
C01147	2-HYDROXYCYCLOHEXAN-1-ONE
C01149	4-TRIMETHYLAMMONIOBUTANAL
C01151	RIBOSE-15-BISPHOSPHATE
C01152	CPD-1823
C01155	QUERCETIN-33-BISSULFATE
C01156	QUERCETIN-34-BISSULFATE
C01158	1-O-GALLOYL-BETA-D-GLUCOSE
C01159	23-DIPHOSPHOGLYCERATE
C01161	CPD-782
C01162	CPD-670
C01163	CPD-245
C01164	CPD-4187
C01165	L-GLUTAMATE_GAMMA-SEMIALDEHYDE
C01168	PSEUDOURIDINE-5-P
C01169	CPD0-341
C01170	UDP-MANNAC
C01172	GLC-6-P
C01173	TRINAPHTAL-CPD
C01175	1-O-SINAPOYL-BETA-D-GLUCOSE
C01176	17-ALPHA-HYDROXYPROGESTERONE
C01177	D-MYO-INOSITOL-1-MONOPHOSPHATE
C01179	P-HYDROXY-PHENYLPYRUVATE
C01180	CPD-479
C01181	GAMMA-BUTYROBETAINE
C01182	D-RIBULOSE-15-P2
C01183	NN-DIMETHYLANILINE-N-OXIDE
C01185	NICOTINATE_NUCLEOTIDE
C01186	CPD-1067
C01187	KDO
C01189	CPD-4186
C01191	CPD-175
C01192	PALMITOYLGLYCERONE-PHOSPHATE
C01197	CPD-676
C01198	MELILOTATE
C01201	CPD-10699
C01204	MI-HEXAKISPHOSPHATE
C01205	CPD-471
C01207	3-34-DIHYDROXYPHENYLLACTATE
C01210	CPD-406
C01212	CPD0-1456
C01213	METHYL-MALONYL-COA
C01214	CPD-1105
C01215	CPD-565
C01216	2-DEHYDRO-3-DEOXY-D-GALACTONATE
C01217	THMPT
C01218	CPD-339
C01219	CPD-658
C01220	INOSITOL-1-4-BISPHOSPHATE
C01221	DIHYDROSTREPTOMYCIN-6-PHOSPHATE
C01222	GDP-4-DEHYDRO-6-DEOXY-D-MANNOSE
C01225	CPD-541
C01226	CPD-729
C01227	3-BETA-HYDROXYANDROST-5-EN-17-ONE
C01228	GUANOSINE-5DP-3DP
C01230	ALL-TRANS-HEXAPRENYL-DIPHOSPHATE
C01231	ALPHA-GLUCOSE-16-BISPHOSPHATE
C01233	L-1-GLYCEROPHOSPHORYLETHANOL-AMINE
C01234	CPD-68
C01235	CPD-458
C01236	D-6-P-GLUCONO-DELTA-LACTONE
C01239	N-ACETYL-BETA-GLUCOSAMINYLAMINE
C01243	INOSITOL-1-3-4-TRIPHOSPHATE
C01244	DIIODO-4-HYDROXYPHENYLPYRUVATE
C01245	INOSITOL-1-4-5-TRISPHOSPHATE
C01249	CPD-274
C01250	CPD-469
C01251	HOMO-CIT
C01252	CPD-476
C01255	N-6-AMINOHEXANOYL-6-AMINOHEXANOATE
C01259	3-HYDROXY-N6N6N6-TRIMETHYL-L-LYSINE
C01260	ADENOSYL-P4
C01261	CPD-609
C01262	CPD-401
C01263	6AS11AS-36A9-TRIHYDROXYPTEROCARPAN
C01265	345-TRIHYDROXY-37-DIMETHOXYFLAVONE
C01267	IMIDAZOLE-ACETOL-P
C01268	CPD-602
C01269	3-ENOLPYRUVYL-SHIKIMATE-5P
C01270	CPD-1071
C01272	CPD-506
C01273	CPD-613
C01274	FORMYL-THMPT
C01275	CPD-241
C01278	CPD-7737
C01279	HMP
C01280	DIHYDROSTREPTOMYCIN-3-ALPHA-6-BISPHOSPH
C01283	CPD-180
C01284	CPD-1107
C01286	DEHYDRO-DEOXY-GALACTONATE-PHOSPHATE
C01289	ACETYL-D-GLUCOSAMINYLDIPHOSPHO-UNDECAPRE
C01291	CPD-76
C01292	CPD-345
C01294	CPD-7167
C01295	PENTAHYDROXYCYCLOHEXANONE
C01297	CPD-107
C01298	D-1-GUANIDINO-3-AMINO-13-DIDEOXY-SCYLLO
C01300	AMINO-OH-HYDROXYMETHYL-DIHYDROPTERIDINE
C01301	3-ALPHA7-ALPHA12-ALPHA-TRIHYDROX
C01302	CARBOXYPHENYLAMINO-DEOXYRIBULOSE-P
C01304	DIAMINO-OH-PHOSPHORIBOSYLAMINO-PYR
C01310	CPD-36
C01312	5Z13E-15S-69-ALPHA-EPOXY-11-ALPHA
C01319	HG0
C01324	BR-
C01326	HCN
C01327	HCL
C01328	OH
C01330	NA+
C01337	XDP
C01342	AMMONIUM
C01344	CPD0-2231
C01345	DITP
C01346	DUDP
C01352	FADH2
C01353	H2CO3
C01358	NH4OH
C01359	CPD-15119
C01367	CPD-3706
C01368	CPD-3724
C01375	CPD-10016
C01380	GLYCOL
C01382	IODINE-MOLECULE
C01384	MALEATE
C01387	CPD-148
C01389	PHYTOL
C01390	PRENOL
C01394	XYLOSE
C01403	CPD-395
C01405	CPD-524
C01407	BENZENE
C01411	CPD-1908
C01412	BUTANAL
C01413	CD+2
C01414	CPD-684
C01416	CPD-9776
C01417	CPD-69
C01418	CYCASIN
C01419	CYS-GLY
C01420	CYSTINE
C01421	DAPHNIN
c01424	CPD-183
C01433	LOGANIN
C01438	CH4
C01444	OXAMATE
C01448	QUESTIN
C01451	CPD-1142
C01452	CPD-9570
C01453	CPD-10887
C01454	4-TOLUENECARBOXYLATE
C01455	TOLUENE
C01456	TROPATE
C01457	TYLOSIN
C01460	VITEXIN
C01467	CPD-112
C01468	CPD-108
C01470	CPD-1095
C01471	ACROLEIN
C01474	ALIZARIN
C01477	CPD-431
C01478	ARSENATE
C01479	ATROPINE
C01484	CHALCONE-CMPD
C01485	CHLORATE
C01486	CHLORITE
C01489	CPD-357
C01494	FERULIC-ACID
C01495	CPD-3261
C01499	GERANIAL
C01500	GERANIOL
C01502	CPD-400
C01504	1-INDANONE
C01507	CPD-369
C01512	LOGANATE
C01513	CPD-669
C01514	5734-TETRAHYDROXYFLAVONE
C01516	MORPHINE
C01518	3-BETA-D-GLUCOSYLGLUCOSE
C01526	RICININE
C01527	SCOPOLIN
C01528	CPD-678
C01530	STEARIC_ACID
C01533	CPD-63
C01537	URETHAN
C01540	VIOMYCIN
C01542	CPD-109
C01545	CPD-371
C01546	2-FUROATE
C01548	ACETYLENE
C01550	AGARITINE
C01555	CPD-14157
C01557	5-METHOXYFURANOCOUMARIN
C01561	CALCIDIOL
C01562	CPD-9539
C01563	CARBAMATE
C01564	CETRAXATE
C01566	CPD-657
C01567	CPD-17174
C01569	CPD-362
C01570	CPD-12150
C01571	CPD-3617
C01572	CPD-1118
C01575	--EPHEDRINE
C01582	CPD-15590
C01585	HEXANOATE
C01586	CPD-425
C01589	IMIDAZOLE-RING
C01590	KIEVITONE-CPD
C01592	LICODIONE
C01593	LIMONOATE
C01594	LINAMARIN
C01595	LINOLEIC_ACID
C01596	MALEAMATE
C01598	N-ACETYL-5-METHOXY-TRYPTAMINE
C01599	CPD-8586
C01601	CPD-8505
C01604	CPD-12447
C01606	PHTHALATE
C01607	PHYTANATE
C01610	PUROMYCIN
C01613	CPD-170
C01616	CPD-305
C01617	CPD-474
C01618	TESTOLATE
C01620	L-THREONATE
C01623	UDP-APIOSE
C01624	CPD-15156
C01625	VICIANOSE
C01626	VINDOLINE
C01630	CPD-13037
C01633	CPD-17287
C01656	A-3-OXO-ACID
C01659	ACRYLAMIDE
C01672	CADAVERINE
C01673	CALCITRIOL
C01677	COFORMYCIN
C01678	CPD-239
C01682	CPD-308
C01683	CPD-15816
C01684	CPD-13829
C01685	CPD-373
C01687	CPD-15955
C01692	DISULFIRAM
C01693	L-DOPACHROME
C01694	ERGOSTEROL
C01697	GALACTITOL
C01699	GIBBERELLIN
C01701	CPD-4405
C01705	CPD0-1308
C01709	CPD-7072
C01710	1-INDANOL
C01711	INULOBIOSE
C01714	ISOVITEXIN
C01717	KYNURENATE
C01718	CPD-14736
C01720	CPD-33
C01721	L-FUCULOSE
C01722	CPD-12810
C01724	LANOSTEROL
C01725	CPD-13567
C01726	LOMBRICINE
C01727	CPD-605
C01728	CPD-13935
C01732	MESACONATE
C01735	MORPHINONE
C01737	CPD-14142
C01739	NOCARDICIN-E
C01742	CPD-230
C01744	PHLORETATE
C01745	CPD-438
C01746	PIPERIDINE
C01747	PSYCHOSINE
C01748	CPD-12848
C01750	QUERCITRIN
C01751	CPD-623
C01752	SCOPOLETIN
C01753	CPD-4143
C01755	HSCN
C01757	TRIACETATE
C01760	--6-HYDROXY-3-OXO-ALPHA-IONOL
C01761	VOMILENINE
C01762	XANTHOSINE
C01765	CPD-1903
C01767	CPD-1089
C01769	CPD-255
C01771	CROTONATE
C01772	2-COUMARATE
C01776	CPD-13365
C01779	ALBENDAZOLE
C01780	ALDOSTERONE
C01788	CDP-ABEQUOSE
C01789	CPD-707
C01792	CHLORDECONE
C01794	CPD-202
C01795	COLUMBAMINE
C01800	CPD0-2565
C01801	2-DEOXYRIBOSE
C01802	DESMOSTEROL-CPD
C01804	DISCADENINE
C01807	D-GALACTARATE
C01816	HEPTADECANE-CPD
C01817	HOMOCYSTINE
C01818	CPD-1541
C01821	ISOORIENTIN
C01822	CPD-4821
C01823	CPD-4823
C01825	CPD-13428
C01826	L-2-AMINOPENTANOIC-ACID
C01829	L-THYROXINE
C01832	LAUROYLCOA-CPD
C01835	MALTOTRIOSE
C01837	CPD-12077
C01838	CPD-55
C01839	CPD-47
C01841	CPD-1763
C01842	CPD-586
C01845	ISO-PROPANOL
C01847	FMNH2
C01848	RIFAMYCIN-B
C01849	RIFAMYCIN-O
C01850	CPD-6981
C01851	SCOPOLAMINE
C01852	SECOLOGANIN-CPD
C01853	STIPIT-CPD
C01854	CPD-10147
C01855	CPD-1103
C01857	CPD-435
C01860	TRICHODIENE-CPD
C01861	CPD-552
C01863	XANTHOAPHIN
C01864	CPD-13042
C01868	-SABINONE
C01870	R-VICIANIN
C01874	2-IODOPHENOL
C01875	2-UNDECANONE
C01877	4-OXOPROLINE
C01879	5-OXOPROLINE
C01880	CPD-101
C01888	AMINO-ACETONE
C01892	ASPARAGUSATE
C01893	CPD-574
C01894	CPD-203
C01897	CPD-11776
C01902	CYCLOARTENOL
C01904	CPD-355
C01905	CPD-3633
C01906	D-HAMAMELOSE
C01909	DETHIOBIOTIN
C01913	CPD-15487
C01918	GENTAMICIN-C
C01920	CPD-1827
C01921	GLYCOCHOLIC_ACID
C01924	HOMOARGININE
C01925	HYGROMYCIN-B
C01926	CPD-10545
C01927	CPD-15821
C01929	HISTIDINAL
C01933	L-2-AMINOHEXANOATE
C01934	L-RHAMNONATE
C01936	MALTOHEXAOSE
C01941	NOCARDICIN-A
C01942	CPD-7302
C01943	OBTUSIFOLIOL
C01944	CPD-196
C01946	OLEANDOMYCIN
C01948	CPD-388
C01949	PENTAN-2-ONE
C01951	CPD-278
C01953	PREGNENOLONE
C01956	PYRAZINAMIDE
C01957	SECOLOGANATE
C01959	TAUROCYAMINE
C01962	THIOCYSTEINE
C01965	CPD0-1581
C01967	UBIQUINONE-9
C01968	CPD-188
C01969	XANTHOMMATIN
C01970	CPD-15971
C01971	CPD-15717
C01983	CPD-121
C01984	CPD-122
C01986	16-OXOSTEROID
C01987	2-AMINOPHENOL
C01988	CPD-258
C01989	CPD-1130
C01990	CPD-628
C01993	CPD-328
C01995	ACETONE-OXIME
C01996	ACETYLCHOLINE
C01998	ACRYLONITRILE
C02001	ALLYL-ALCOHOL
C02004	ARISTOLOCHENE
C02006	ASPULVINONE-E
C02008	ASPULVINONE-H
C02009	BENZIMIDAZOLE
C02010	BLASTICIDIN-S
C02015	CPD-317
C02020	CYCLOPENTANOL
C02022	D-ERYTHRULOSE
C02027	DEOXYLIMONATE
C02029	CPD-332
C02034	CPD1F-96
C02035	CPD1F-140
C02037	GLYCYLGLYCINE
C02038	GLYCYL-PEPTIDE
C02041	CPD-9965
C02043	INDOLE_LACTATE
C02045	ERYTHRULOSE
C02046	L-HYOSCYAMINE
C02048	CPD-10703
C02050	CPD-18
C02052	MALTOTETRAOSE
C02059	2-METHYL-3-PHYTYL-14-NAPHTHOQUINONE
C02060	CPD-206
C02066	PSEUDOTROPINE
C02067	CPD-497
C02074	RAUCAFFRICINE
C02077	SEMICARBAZIDE
C02079	STAUROSPORINE
C02080	CPD-45
C02084	CPD-14
C02086	THIOGLYCOLATE
C02088	CPD-6301
C02090	TRYPANOTHIONE
C02094	CPD1F-129
C02095	CPD-13293
C02096	BETA-D-XYLOSE
C02097	DTDP-D-GALACTOSE
C02099	CPD-2043
C02104	CPD-350
C02105	S-RETICULINE
C02106	S-SCOULERINE
C02107	D-TARTRATE
C02110	CPD-881
C02115	2-METHYL-L-SERINE
C02116	CPD-244
C02117	2-OXYPHYTANATE
C02122	CPD-7706
C02123	CPD-52
C02124	CPD-10870
C02126	4-NITROANILINE
C02129	5-OXOHEXANOATE
C02130	CPD-18529
C02132	CPD-612
C02134	ALLOCRYPTOPINE
C02137	PHENYLGLYOXYLATE
C02139	CHLOROPHYLLIDE-A
C02140	CORTICOSTERONE
C02141	CYCLOEUCALENOL
C02147	CPD-296
C02151	GEISSOSCHIZINE
C02153	GLUCOTROPEOLIN
C02160	CPD-13351
C02161	ISOPHENOXAZINE
C02162	CPD-15049
C02165	6Z8E10E14Z-5S12R-512-DIHYDROXYI
C02166	LEUKOTRIENE-C4
C02167	CPD-1070
C02170	CPD-546
C02172	N-ACETYLISATIN
c02183	CPD-16
C02191	PROTOPORPHYRIN_IX
C02193	CPD-3344
C02198	ALPHA11-ALPHA-EPOXY-15-HYDROXYTHROMBA
C02199	UDP-L-RHAMNOSE
C02200	UDP-D-GLUCOSAMINE
C02201	VERATRALDEHYDE
C02204	CPD-227
C02206	ALPHA-SANTONIN
C02207	CPD-311
C02209	CPD-12601
C02213	-CIS-SABINOL
C02214	GLUTACONATE
C02216	N1-METHYLADENINE
C02217	10-OXODECANOATE
C02218	2-AMINOACRYLATE
C02220	2-AMINO-MUCONATE
C02222	CPD-294
C02223	METHYLBUT-CPD
C02224	CPD-639
C02226	2-METHYLMALEATE
C02227	CPD-19192
C02229	CPD-6082
C02230	CPD-13319
C02231	3-NITROACRYLATE
C02232	3-KETO-ADIPYL-COA
C02233	CPD-7705
C02235	CPD-158
C02236	CPD-257
C02237	CPD-656
C02240	5-VALEROLACTONE
C02241	CPD-13320
C02242	CPD0-2377
C02243	8-OXOCOFORMYCIN
C02247	2-AMINOBENZOYL-COA
C02249	ARACHIDONYL-COA
C02253	CPD-566
C02256	CPD-14609
C02261	CPD0-1952
C02265	CPD-216
C02266	CPD-360
C02267	CPD-11928
C02271	CPD-681
C02273	CPD-12435
C02274	DIHYDROCOUMARIN
C02277	CPD-7867
C02278	CPD-7880
C02280	GDP-L-GALACTOSE
C02283	CPD-14483
C02284	GLYCYRRHIZINATE
C02287	HYDROXYMALONATE
C02290	CPD-573
C02291	L-CYSTATHIONINE
C02293	LATIA-LUCIFERIN
C02294	CPD-593
C02295	2CH2-3CH3-SUCC
C02298	N-ACETYLINDOXYL
C02299	N-METHYLANILINE
C02304	PHENYLHYDRAZINE
C02305	CREATINE-P
C02306	PHOSPHORAMIDATE
C02323	CPD-173
C02325	SINAPYL-ALCOHOL
C02330	CPD-223
C02331	CPD-226
C02333	CPD-1127
C02335	BETA-ALANYL-COA
C02336	BETA-D-FRUCTOSE
C02338	CPD0-1112
C02341	CPD-225
C02344	CPD-685
C02345	CPD-2042
C02348	R--ALLANTOIN
C02350	S-ALLANTOIN
C02351	CPD-385
C02353	CPD-3707
C02354	CPD-3713
C02355	CPD-3725
C02356	CPD0-1942
C02357	CPD-256
C02359	2-FLUOROBENZOATE
C02360	CPD-333
C02362	2-OXOSUCCINAMATE
C02366	3-METHYLOXINDOLE
C02367	3-OXODODECANOATE
C02370	CPD-615
C02371	4-FLUOROBENZOATE
C02372	CPD-259
C02373	4-METHYLPENTANAL
C02375	CPD-9152
C02376	CPD0-2018
C02378	CPD-884
C02379	6-HYDROXYMELLEIN
C02381	6-METHOXYMELLEIN
C02389	BENZOSEMIQUINONE
C02390	CPD-2421
C02394	CINNAMYL-ALC
C02395	CPD-282
C02400	DEMETHYLMACROCIN
C02405	CPD-495
C02411	GLUTACONYL-COA
C02419	HYPOTAUROCYAMINE
C02420	CPD-4864
C02426	L-GLYCERALDEHYDE
C02427	CPD-161
C02436	A-METHYLATED-AMINE
C02440	N-DESULFOHEPARIN
C02441	N-ETHYLMALEIMIDE
C02442	CPD-391
C02445	NONANE-46-DIONE
C02452	CPD-261
C02453	PHENOLIC-STEROID
C02457	CPD-347
C02462	CPD-682
C02463	DIHYDROSIROHYDROCHLORIN
C02465	LIOTHYRONINE
C02466	CPD-610
C02467	UDP-D-GALACTOSAMINE
C02469	UROPORPHYRIN_III
C02470	XANTHURENATE
C02475	AN-ALPHA-L-FUCOSIDE
C02476	RHAMNOSE
C02477	ALPHA-TOCOPHEROL
C02479	BETA-L-ARABINOSE
C02480	CIS-CIS-MUCONATE
C02483	GAMA-TOCOPHEROL
C02485	CPD-1090
C02486	CPD-2041
C02488	CPD-620
C02494	1-METHYLADENOSINE
C02495	2-HYDROXYDAIDZEIN
C02496	CPD-8179
C02497	2-BUTYNE-14-DIOL
C02498	2-ETHYLHEXAN-1-OL
C02499	CPD-946
C02501	CPD-13339
C02502	2-HYDROXYPYRIDINE
C02504	3-CARBOXY-3-HYDROXY-ISOCAPROATE
C02505	CPD-238
C02509	3-ADPGLYCERATE
C02512	CPD-603
C02513	CPD-331
C02514	CPD-277
C02518	CPD-8817
C02519	CPD-1076
C02522	6-DEOXY-D-GLUCOSE
C02526	BIPHENYL-23-DIOL
C02527	BUTYRYL-P
C02528	CPD-15189
C02532	CPD-3722
C02535	CPD-12005
C02536	CPD-8189
C02537	CPD-351
C02538	ESTRONE-SULFATE
C02549	CPD-34
C02555	LUCIFERYL-SULFATE
C02560	CPD-434
C02564	N-FERULOYLGLYCINE
C02565	N-METHYLHYDANTOIN
C02567	N1-ACETYLSPERMINE
C02571	O-ACETYLCARNITINE
C02572	CPD-416
C02574	VIOMYCIN-P
C02575	PENTACHLOROPHENOL
C02587	A-PYRIMIDODIAZEPINE
C02588	CHOCOLA_A
C02590	STEROID-O-SULFATE
C02591	SUCROSE-6P
C02592	TAUROLITHOCHOLATE
C02593	TETRADECANOYL-COA
C02604	ARABINOSE
C02611	EE-PIPEROYL-COA
C02612	CPD-31
C02614	S-CITRAMALATE
C02615	CPD-12701
C02617	CPD0-954
C02621	13-HYDROXYLUPININE
C02625	24-DICHLOROPHENOL
C02631	CPD-9451
c02632	ISOBUTYRATE
C02633	CPD-276
C02635	CHLORALAN-CPD
C02636	3-DE-H-CARNITINE
C02637	3-DEHYDRO-SHIKIMATE
C02642	3-UREIDO-PROPIONATE
C02646	COUMARYL-ALCOHOL
C02647	CPD-825
C02648	4-HYDROXY-2-BUTYNAL
C02655	CPD-522
C02656	CPD-205
C02657	CPD-637
C02659	2-HYDROXY-2-METHYLPROPANENITRILE
C02660	CPD-65
C02661	CPD-614
C02666	CONIFERYL-ALDEHYDE
C02669	CPD-14779
C02673	DEACETOXYVINDOLINE
C02674	DEOXYRIBONOLACTONE
C02675	DIHYDROBIOCHANIN-A
C02678	CPD-10670
C02679	DODECANOATE
C02681	CPD-429
C02683	CPD-10494
C02685	CPD-10495
C02691	CPD-1826
C02693	CPD-237
C02700	N-FORMYLKYNURENINE
C02703	CPD-673
C02704	CPD-545
C02710	CPD-433
C02712	CPD0-2015
C02713	NACMUR
C02714	CPD-569
C02717	CPD-440
C02718	N-FORMIMINO-GLYCINE
C02720	HYDROXYAMINOBENZENE
C02721	CPD-298
C02722	N-METHYLHEXANAMIDE
C02723	CPD-394
C02724	CPD-393
C02726	CPD-492
C02727	CPD-567
C02728	CPD-304
C02730	O-SUCCINYLBENZOATE
C02734	PHENOL-PHOSPHATE
C02735	PHENYLETHANOLAMINE
C02739	PHOSPHORIBOSYL-ATP
C02740	PHOTINUS-LUCIFERIN
C02741	PHOSPHORIBOSYL-AMP
C02744	CPD-518
C02750	SINAPOYLTARTRONATE
C02752	CPD-6862
C02753	D-XYLONO-14-LACTONE
C02759	ALPHA-PINENE-OXIDE
C02763	ENOL-PHENYLPYRUVATE
C02765	CPD-9954
C02768	GLYCEROPHOSPHATEN1
C02771	12-DIHYDROSANTONIN
C02773	1-ALKYL-SN-GLYCEROL
C02774	10-HYDROXYDECANOATE
C02775	CPD-243
C02777	DIOXOPIPERAZINE
C02778	2-ACETAMIDOFLUORENE
C02779	CPD-327
C02780	25-DIDEHYDRO-D-GLUCONATE
C02781	CPD-5861
C02782	DE-O-GLUCONATE
C02785	3-HYDROXY-2-METHYL-3-PHYTYL-23-DIHYDRONA
C02787	CPD-630
C02791	34-DICHLOROANILINE
C02794	3-HYDROXY-L-KYNURENINE
C02796	3-METHYLENEOXINDOLE
C02798	CPD-235
C02800	CPD-473
C02801	4-AMINOBUTANOYL-COA
C02803	CPD-10547
C02804	5-HYDROXYPENTANOATE
C02806	CPD-14867
C02807	ACENAPHTHENEQUINONE
C02809	ALBENDAZOLE-S-OXIDE
C02811	ANHYDROTETRACYCLINE
C02814	CPD-8130
C02817	CHLORDECONE-ALCOHOL
C02821	CPD-417
C02822	CPD-517
C02823	CPD-315
C02824	CPD-1124
C02825	CYPRIDINA-LUCIFERIN
C02827	CPD-544
C02835	4-IMIDAZOLEACETATE
C02837	L-2-AMINO-HEXANO-6-LACTAM
C02838	L-OCTANOYLCARNITINE
C02845	MEK
C02846	NN-DIMETHYLANILINE
C02864	O-DEMETHYLPUROMYCIN
C02866	O-SINAPOYLGLUCARATE
C02868	ORSELDEP-CPD
C02876	PROPIONYL-P
C02879	PROTOAPHIN-AGLUCONE
C02880	MONO-VINYL-PROTOCHLOROPHYLLIDE-A
C02884	RIBOSE-TRIPHOSPHATE
C02887	SINAPOYL-S-MALATE
C02888	CPD-531
C02890	TETRAHYDROPALMATINE
C02892	CPD-7101
C02894	LUCIFERIN
C02895	CPD-496
C02899	BETA-CYCLOPIAZONATE
C02904	PARA-MENTHANE-38-DIOL
C02906	CPD-7087
C02912	CPD-8891
C02914	CPD-542
C02915	S-N-METHYLCANADINE
C02916	S-NORLAUDANOSOLINE
C02917	PROPANE-1-2-DIOL
C02918	CPD-396
C02919	1-SINAPOYL-D-GLUCOSE
C02920	2-HYDROXYFORMONONETIN
C02922	CPD-4302
C02923	CPD-111
C02924	23-DIMERCAPTOPROPAN-1-OL
C02927	CPD-162
C02930	2-CH2-GLUTARATE
C02932	DIHYDROXYPIRIDIN-CPD
C02933	35-DICHLOROCATECHOL
C02934	DEHYDROSPHINGANINE
C02937	INDOLE-3-ACETALDOXIME
C02938	INDOLEYL-CPD
C02939	ISOVALERYL-COA
C02943	3-OXOGLYCYRRHETINATE
C02944	CPD-7221
C02946	CPD-35
C02947	CPD-412
C02948	CPD-1132
C02949	CPD-201
C02951	CPD-15055
C02952	+-5-oxo-1-2-campholide
C02953	CPD-14202
C02954	6-AMINOPENICILLANATE
C02962	D-ALLOSE-6-PHOSPHATE
C02964	CPD-221
C02965	D-HEXOSE-6-PHOSPHATE
C02970	DECAPRENOL-PHOSPHATE
C02975	ETHYL-3-OXOHEXANOATE
C02977	CPD-354
C02979	CPD-536
C02980	CPD-3301
C02982	L-2-HYDROXYPHYTANATE
C02983	N-METHYLTRYPTOPHAN
C02985	CPD-488
C02990	CPD-419
C02991	L-RHAMNONO-14-LACTONE
C02993	CPD-210
C02994	L-XYLONO-14-LACTONE
C02997	CPD-424
C03001	N-BENZOYL-D-ARGININE
C03002	CPD-411
C03003	CPD-446
C03004	CPD-267
C03005	CPD-402
C03012	NAPHTHALENE-12-DIOL
C03015	CPD-677
C03019	PHORBOL-13-BUTANOATE
C03027	CPD-271
C03028	CPD-611
C03030	CPD-629
C03031	CPD-3723
C03032	ALPHA-CYCLOPIAZONATE
C03034	CPD-361
C03035	GAMMA-LINOLENOYL-COA
C03036	CPD-1901
C03037	CPD-864
C03040	CPD-1907
C03042	R-2-HYDROXYSTEARATE
C03043	R-6-HYDROXYNICOTINE
C03044	BUTANEDIOL
C03045	S-2-HYDROXYSTEARATE
C03046	CPD-346
C03047	CPD-595
C03049	CPD-802
C03050	16-BETA-HYDROXYSTEROID
C03052	23-DIHYDROGOSSYPETIN
C03056	CPD-123
C03057	CPD-1131
C03058	2-HYDROXYGLUTARYL-COA
C03059	OH-CH3-SER
C03062	2-O-CAFFEOYLGLUCARATE
C03063	CPD-786
C03064	CPD-363
C03065	CPD-594
C03066	CPD-48
C03067	3-OH-BENZALDEHYDE
C03069	3-METHYL-CROTONYL-COA
C03070	3-OXO-5-BETA-CHOLANATE
C03071	CPD-321
C03077	CPD-1786
C03078	4-GUANIDO-BUTYRAMIDE
C03081	CPD-182
C03082	L-BETA-ASPARTYL-P
C03087	5-ACETAMIDOVALERATE
C03088	CPD-254
C03089	CPD-560
C03090	5-P-BETA-D-RIBOSYL-AMINE
C03091	CPD-1082
C03092	CPD-791
C03093	CPD-14427
C03098	BENZYL-ISOTHIOCYANATE
C03104	CPD-3710
C03107	GLUCONOGAMMALACTONE
C03112	DEACETYLCEPHALOSPORIN-C
C03113	DIISOPROPYL-PHOSPHATE
C03114	DIMETHYLBENZIMIDAZOLE
C03115	CPD-491
C03117	CPD-353
C03124	CPD-11551
C03134	CPD-581
C03137	N-ACETYL-D-TRYPTOPHAN
C03139	CPD-599
C03141	CPD-423
C03142	D-GLUCOSYLARYLAMINE
C03145	N-FORMYLMETHIONINE
C03147	CPD-422
C03149	CPD-12603
C03150	NICOTINAMIDE_RIBOSE
C03153	N5-METHYLGLUTAMINE
C03154	N6-ACETYLKANAMYCIN-B
C03156	CPD-413
C03160	CPD-6972
C03164	PHENANTHRENE-34-DIOL
C03166	GUANIDINO-ACETATE-P
C03167	CPD-551
C03170	TRYPANOTHIONE-DISULFIDE
C03172	CPD-397
C03173	S-METHYLTHIOGLYCOLATE
C03174	CPD-549
C03175	SHIKIMATE-5P
C03178	TETRAHYDROXYPTERIDINE
C03187	CPD-344
C03190	+-bornyl-diphosphate
C03195	CPD-57
C03196	CPD-381
C03197	CPD-1843
C03198	CPD-106
C03199	12-DIDECANOYLGLYCEROL
C03203	HYDROXYNAPHTHOATE
C03205	11-DEOXYCORTICOSTERONE
C03206	12-DEHYDROTETRACYCLINE
C03207	16-17-DIDEHYDROPROGESTERONE
C03209	CPD-14144
C03210	CPD-310
C03212	CPD-15309
C03215	2-CARBOXY-D-ARABINITOL
C03217	CPD-621
C03219	2-METHYLPROPANAL-OXIME
C03220	2-CIS6-TRANS-FARNESOL
C03221	CPD-7222
C03223	CPD-635
C03228	3-HYDROXYCYCLOHEXANONE
C03230	3-INDOLYLGLYCOLALDEHYDE
C03231	TRANS-3-METHYL-GLUTACONYL-COA
C03232	3-P-HYDROXYPYRUVATE
C03233	CPD-636
C03237	5-HYDROXYPENTANOYL-COA
C03238	CPD-1081
C03239	2-KETO-6-AMINO-CAPROATE
C03240	CPD-428
C03241	6-HYDROXYHEXAN-6-OLIDE
C03242	CPD-8120
C03248	CPD-1831
C03256	CETRAXATE-BENZYL-ESTER
C03263	COPROPORPHYRINOGEN_III
C03267	FRUCTOSE-2-PHOSPHATE
C03269	CPD-155
C03273	CPD-280
C03274	GLYCEROPHOSPHOGLYCEROL
C03277	IMIDAZOLE-PYRUVATE
C03283	CPD-470
C03284	CPD-466
C03287	L-GLUTAMATE-5-P
C03289	CPD-329
C03290	CPD-644
C03291	L-XYLULOSE-5-P
C03293	CPD-486
C03296	CPD-421
C03297	N3-ACETYLGENTAMICIN-C
C03298	CPD-15285
C03300	CPD-174
C03309	STRICTOSIDINE-AGLYCONE
C03312	CPD-443
C03313	CPD-12831
C03314	XANTHINE-8-CARBOXYLATE
C03317	CPD-8569
C03319	DTDP-RHAMNOSE
C03325	CPD-2202
C03329	S-TETRAHYDROBERBERINE
C03338	CPD-616
C03340	2-3-DIHYDRODIPICOLINATE
C03341	CPD-299
C03343	2-ETHYLHEXYL-PHTHALATE
C03344	2-METHYL-ACETO-ACETYL-COA
C03345	CPD-1083
C03349	CPD-11725
C03351	3-OH-BENZYL-ALCOHOL
C03354	CPD-631
C03357	4-ACETAMIDOBUTANOYL
C03359	CPD-10615
C03360	CPD-194
C03365	5-O-METHYL-MYO-INOSITOL
C03366	5-PHOSPHONOOXY-L-LYSINE
C03367	CPD-13564
C03368	7-O-PHOSPHOHYGROMYCIN-B
C03373	5-PHOSPHORIBOSYL-5-AMINOIMIDAZOLE
C03374	BILIRUBIN-GLUCURONOSIDE
C03375	NORSPERMIDINE
C03383	D-GALACTONO-1-4-LACTONE
C03387	CPD-526
C03392	DIMETHYLSULFONIOACETATE
C03393	ERYTHRONATE-4P
C03401	L-23-DIAMINOPROPANOATE
C03404	L-TYROSINE-METHYL-ESTER
C03406	L-ARGININO-SUCCINATE
C03409	CPD-1126
C03410	CPD-273
C03413	CPD-11268
C03414	N2-MALONYL-D-TRYPTOPHAN
C03415	N2-SUCCINYLORNITHINE
C03417	N-NITROARGININE
C03423	CPD-4614
C03427	CPD-464
C03428	CPD-465
C03430	CPD-8006
C03431	CPD-601
C03434	TETRACHLOROHYDROQUINONE
C03440	CIS-4-HYDROXY-D-PROLINE
C03442	DTDP-L-DIHYDROSTREPTOSE
C03444	CPD-29
c03448	CPD-863
C03451	S-LACTOYL-GLUTATHIONE
C03453	CPD-246
C03455	CPD-523
C03458	CPD-2301
C03459	CPD-66
C03460	METHACRYLYL-COA
C03461	2-TRANS6-TRANS-FARNESAL
C03462	CPD-484
C03467	CPD-7030
C03470	STRICTOSIDINE
C03474	4-NITROQUINOLINE-N-OXIDE
C03476	512-DIHYDROXANTHOMMATIN
C03479	5-FORMYL-THF
C03483	CPD-607
C03486	CDP-N-METHYLETHANOLAMIN
C03492	4-P-PANTOTHENATE
C03493	D-4-HYDROXYPHENYLGLYCINE
C03494	D-ERYTHRITOL-4P
C03495	CPD-399
C03500	ETHYL-ACETOACETATE
C03505	HYDROXYACETONE-PHOSPHATE
C03506	INDOLE-3-GLYCEROL-P
C03508	AMINO-OXOBUT
C03510	CPD-9035
C03514	LIMONIN
C03515	LUTEOLIN-7-O-BETA-D-GLUCURONIDE
C03516	MG-PROTOPORPHYRIN
C03519	CPD-439
C03524	N2-ACETYLGENTAMICIN-C1A
C03526	O-SINAPOYLGLUCAROLACTONE
C03527	OXIDIZED-LATIA-LUCIFERIN
C03537	CPD-1096
C03539	CPD-564
C03546	D-MYO-INOSITOL-4-PHOSPHATE
C03548	CPD-562
C03557	CPD-1106
C03561	CPD-650
C03567	2-HYDROXY-23-DIHYDRODAIDZEIN
C03569	CPD-927
C03572	2-CL-MUCONATE
C03573	A-2-DEOXY-D-GLUCOSIDE
C03574	CPD-248
C03575	2-IODOPHENOL-METHYL-ETHER
C03576	CoM
C03577	20-HYDROXY-LEUKOTRIENE-E4
C03579	CPD-204
C03582	CPD-83
C03584	3-URACIL-1-YL-L-SERINE
C03585	CPD-279
C03586	3-OXOADIPATE-ENOL-LACTONE
C03588	CPD-286
C03589	4-HYDROXY-2-KETOVALERATE
C03590	CPD-142
C03591	CPD-10616
C03594	CPD-266
C03597	ACTINOMYCINIC-MONOLACTONE
C03598	CPD-9698
C03599	CDP-36-DIDEOXY-D-MANNOSE
C03600	CPD-668
C03601	CHLORAMPHENICOL-3-ACETATE
C03618	L-THREO-3-METHYL-ASPARTATE
C03619	METHYL-BETA-D-GALACTOSIDE
C03621	N-ACETOXY-4-AMINOBIPHENYL
C03622	N-HYDROXY-4-AMINOBIPHENYL
C03623	CPD-579
C03624	CPD-12602
C03626	CPD-596
C03632	GLUCOSYL3-MANNOSYL9-N-ACETYLGLUCOSA
C03634	PHORBOL-1213-DIBUTANOATE
C03640	CPD-481
C03642	TAUROLITHOCHOLATE-SULFATE
C03646	BIS-GAMMA-GLUTAMYLCYSTINE
C03648	LEUCOPELARGONIDIN-CMPD
C03652	CPD-61
C03656	CPD-159
C03657	DIHYDROXYNAPHTHOATE
C03658	1-HYDROXYALKYL-SN-GLYCEROL
C03659	1-METHYL-MYO-INOSITOL
C03660	CPD-1701
C03661	1-KESTOTRIOSE
C03664	CPD-9009
C03665	CPD-17880
C03666	CPD-240
C03671	CPD-184
C03673	3-ADP-2-PHOSPHOGLYCERATE
C03676	3-HYDROXY-CISCIS-MUCONATE
C03677	421-DEHYDROGEISSOSCHIZINE
C03678	AMINOBUT-CPD
C03679	4-CHLOROPHENYLACETONITRILE
C03680	4-IMIDAZOLONE-5-PROPIONATE
C03681	CPD-293
C03682	3-OXO-6-ACETAMIDOHEXANOATE
C03683	6-DEMETHYLSTERIGMATOCYSTIN
C03684	6-PYRUVOYL-5678-TETRAHYDROPTERIN
C03685	7-METHYL-3-OXOOCTANOYL-COA
C03686	CPD-7157
C03690	BIS2-ETHYLHEXYLPHTHALATE
C03691	CPD-262
C03701	GLYCOSYL-N-ACYLSPHINGOSINE
C03703	CPD-587
C03709	CPD-485
C03710	CPD-214
C03711	N-METHYLPHENYLETHANOLAMINE
C03712	CPD-430
C03716	CPD-521
C03717	OXIDIZED-LUCIFERIN
C03719	PHENYLACETOTHIOHYDROXIMATE
C03722	QUINOLINATE
C03724	S-5-HYDROXY-2-FUROYL-COA
C03725	S-ACETYLPHOSPHOPANTETHEINE
C03727	CPD-44
C03731	CPD-512
C03733	UDP-D-GALACTO-14-FURANOSE
C03737	CPD-490
C03738	CPD-407
C03739	TRANS-CYCLOHEXANE-12-DIOL
C03741	GLUTAMATE-1-SEMIALDEHYDE
C03742	CPD-648
c03743	1235-TETRAHYDROXYBENZENE
C03747	CPD-272
C03748	16-ALPHA-HYDROXYPROGESTERONE
C03750	26-DIOXO-6-PHENYLHEXANOATE
C03752	GLUCOSAMINATE
C03753	CPD-19396
C03754	ISOBUTANOATE-P
C03757	CPD-14592
C03758	DOPAMINE
C03761	CPD-547
C03764	4-DIMETHYLAMINOPHENYLAZOBENZENE
C03765	HYDRPHENYLAC-CPD
C03766	CPD-1074
C03767	4-OXOCYCLOHEXANECARBOXYLATE
C03771	CPD-824
C03772	5-BETA-ANDROSTANE-317-DIONE
C03779	BIS-P-NITROPHENOLPHOSPHATE
C03785	TAGATOSE-1-6-DIPHOSPHATE
C03790	CPD-312
C03793	N6N6N6-TRIMETHYL-L-LYSINE
C03794	ADENYLOSUCC
C03796	OLEANDOMYCIN-2-O-PHOSPHATE
C03797	OXIDIZED-PHOTINUS-LUCIFERIN
C03804	S-METHYL-1-THIO-D-GLYCERATE
C03808	CPD-8525
C03820	1-O-ALKYL-2-ACETYL-SN-GLYCEROL
C03824	2-AMINOMUCONATE_SEMIALDEHYDE
C03826	2-DH-3-DO-D-ARABINONATE
C03827	DEHYDFUC-CPD
C03832	CPD-176
C03837	CPD-181
C03838	5-PHOSPHO-RIBOSYL-GLYCINEAMIDE
C03840	HYDROXYNAPHTHOQUINONE
C03844	CPD-8046
C03845	CPD-8621
C03846	3-AMINO-6-ACETAMIDOHEXANOATE
C03848	CPD-454
C03851	CPD-487
C03852	CPD-13179
C03853	BISGLYCEROPHOSPHOGLYCEROL
C03855	CPD-556
C03860	DEAMINOHYDROXYBLASTICIDIN-S
C03861	CPD-324
C03864	ETHYL-R-3-HYDROXYHEXANOATE
C03865	ETHYL-S-3-HYDROXYHEXANOATE
C03868	CPD-165
C03871	L-ALPHA-AMINO-EPSILON-KETO-PIMELATE
C03872	CPD-480
C03875	CPD-8563
C03878	N-ACETYL-D-GLUCOSAMINE
C03881	N-TETRADECANOYLGLYCYL-PEPTIDE
C03882	N-EE-PIPEROYL-PIPERIDINE
C03885	NONAPRENYL-4-HYDROXYBENZOATE
C03887	OXIDIZED-CYPRIDINA-LUCIFERIN
C03888	OXIDIZED-WATASEMIA-LUCIFERIN
C03894	12-PROPANEDIOL-1-PHOSPHATE
C03897	QUERCETIN-337-TRISSULFATE
C03900	S-4-BROMOPHENYL-L-CYSTEINE
C03901	THIOMORPHOLINE-3-CARBOXYLATE
C03906	CPD-1825
C03910	CPD-51
C03912	L-DELTA1-PYRROLINE_5-CARBOXYLATE
C03914	CPD-398
C03916	CPD-8346
C03917	17-BETA-HYDROXY-5ALPHA-ANDROSTAN-3-O
C03918	CPD-10632
C03920	Me-CoM
C03921	2-KETO-3-DEOXY-D-GLUCARATE
C03925	35-DIBROMO-4-HYDROXY-BENZOATE
C03926	DE-O-K-GLUCONATE
C03927	3-HYDROXY-4H-PYRID-4-ONE
C03930	3-ALPHA-HYDROXYGLYCYRRHETINATE
C03932	CPD-827
C03935	CPD-1077
C03943	24DINH2-PENTANOATE
C03944	CPD-4588
C03947	CPD-540
C03951	LUTEOLIN-7-O-BETA-D-GLUCOSIDE
C03954	N-HYDROXY-2-ACETAMIDOFLUORENE
C03955	CPD-961
C03961	CPD-655
C03962	CPD-1910
C03963	CPD-1946
C03964	CPD-2222
C03972	DELTA1-PIPERIDEINE-2-6-DICARBOXYLATE
C03979	DEHYDRO-3-DEOXY-L-RHAMNONATE
C03981	ENOL-OXALOACETATE
C03982	2-METHYLPROPANAL-O-METHYLOXIME
C03986	CPD-403
C03989	CPD-16418
C03990	CPD-7235
C03993	CPD-453
C03994	4-HYDROXYMETHYLPHENYLHYDRAZINE
C03995	4-NITROPHENYL-3-KETOVALIDAMINE
C03996	CPD-455
C03997	DEOXY-HYDROXYMETHYLCYTIDINE-PHOSPHATE
C03998	7-METHYLGUANOSINE-5-PHOSPHATE
C04000	BENZYL-2-METHYL-3-OXOBUTANOATE
C04002	HOMO-CIS-ACONITATE
C04006	1-L-MYO-INOSITOL-1-P
C04015	CPD-414
C04016	CPD-1803
C04017	N-ACETYL-9-O-ACETYLNEURAMINATE
C04020	CPD-306
C04022	SS-DIMETHYL-BETA-PROPIOTHETIN
C04024	VITEXIN-2-O-BETA-D-GLUCOSIDE
C04030	CPD-62
C04033	TETRAHYD-CPD
C04036	1-PALMITOYLGLYCEROL-3-PHOSPHATE
C04037	CPD-501
C04043	34-DIHYDROXYPHENYLACETALDEHYDE
C04044	2-3-DIHYDROXYPHENYL-PROPIONATE
C04045	34-DIHYDROXYPHENYLPYRUVATE
C04050	4-HYDROXYAMINOQUINOLINE-N-OXIDE
C04051	CPD-3762
C04052	CPD-785
C04053	CPD-37
C04054	CPD-7162
C04056	9-CIS11-TRANS-OCTADECADIENOATE
C04058	CPD0-1137
C04062	D-MYO-INOSITOL-13-BISPHOSPHATE
C04063	D-MYO-INOSITOL-34-BISPHOSPHATE
C04067	DIETHYL-2-METHYL-3-OXOSUCCINATE
C04070	GIBBERELLIN-2-O-BETA-D-GLUCOSIDE
C04071	GUANIDINOETHYL-METHYL-PHOSPHATE
C04075	CPD-680
C04076	ALLYSINE
C04079	CPD-46
C04081	N-HYDROXY-4-ACETYLAMINONBIPHENYL
C04083	CPD-4209
C04084	PREGNA-4911-DIENE-320-DIONE
C04089	CPD-663
C04091	CPD-288
C04092	DELTA1-PIPERIDEINE-2-CARBOXYLATE
C04099	CPD-8576
C04100	CPD-8347
C04101	1-O6-O-DIGALLOYL-BETA-D-GLUCOSE
C04102	CPD-8343
C04103	CPD-803
C04106	2-HYDROXYMETHYL-4-OXOBUTANOATE
C04108	20-HYDROXY-3-OXOPREGN-4-EN-21-AL
C04109	334578-HEXAHYDROXYFLAVONE
C04110	CPD-275
C04112	CPD-10656
C04114	CROTONO-BETAINE
C04115	4-OH-4-ACETYL-2-OXOGLUTARATE
C04118	S-TETRAHYDROCOLUMBAMINE
C04121	CMP-KDO
C04122	R-1-AMINOPROPAN-2-YL-PHOSPHATE
C04132	CPD-13665
C04133	N-ACETYL-GLUTAMYL-P
C04137	CPD-309
C04138	NALPHA-GAMMA-L-GLUTAMYLHISTAMINE
C04144	CPD-1301
C04145	SOLANESYL-PYROPHOSPHATE
C04146	OCTAPRENYL-DIPHOSPHATE
C04148	CPD-1097
C04150	BETA-D-MANNOSYLPHOSPHODECAPRENOL
C04164	TRANS-CINNAMOYL-BETA-D-GLUCOSE
C04167	--TRANS-ACENAPHTHENE-12-DIOL
C04171	DIHYDRO-DIOH-BENZOATE
C04178	35-DIBROMO-4-HYDROXYBENZONITRILE
C04181	CPD-231
C04185	56-DIHYDROXYINDOLE-2-CARBOXYLATE
C04186	CPD-784
C04187	CPD-1110
C04188	CPD-444
C04197	CPD-1102
C04199	ISOVITEXIN-2-O-B-D-GLUCOSIDE
C04201	L-TYROSINE-METHYL-ESTER-4-SULFATE
C04203	CPD0-1148
C04204	N-23-DIHYDROXYBENZOYL-L-SERINE
C04205	N-34-DICHLOROPHENYLMALONATE
C04207	N-BENZOYL-4-HYDROXYANTHRANILATE
C04208	N-BENZOYL-4-METHOXYANTHRANILATE
C04209	N3-OXALYL-L-23-DIAMINOPROPANOATE
C04210	CPD-307
C04211	CPD-1061
C04216	ALL-TRANS-HEPTAPRENYL-DIPHOSPHATE
C04217	ALL-TRANS-PENTAPRENYL-DIPHOSPHATE
C04218	CPD1G-1344
C04221	CPD-289
C04223	--6-HYDROXY-3-OXO-ALPHA-IONONE
C04225	CPD-1136
C04226	CPD-283
C04227	CPD-58
C04234	2-CARBOXY-D-ARABINITOL-1-PHOSPHATASE
C04236	CPD-7100
C04244	6-LACTOYL-5678-TETRAHYDROPTERIN
C04248	CPD-1113
C04251	DEOXYLIMONONIC-ACID-D-RING-LACTONE
C04256	N-ACETYL-D-GLUCOSAMINE-1-P
C04257	N-ACETYL-D-MANNOSAMINE-6P
C04259	NALPHANALPHA-DIMETHYL-L-HISTIDINE
C04260	CPD-70
C04264	S-4-BROMOPHENYL-MERCAPTOPYRUVATE
C04268	CPD-472
C04271	CPD-4402
C04272	CPD-13357
C04275	12-BIS-O-SINAPOYL-BETA-D-GLUCOSIDE
C04277	CPD-3921
C04280	CPD-7168
C04281	PYRROLINE-HYDROXY-CARBOXYLATE
C04282	CPD-1128
C04284	CPD-7975
C04286	DINITRO-4-HYDROXYPHENYLPYRUVATE
C04287	CPD-1133
C04290	CPD-460
C04291	4-DIMETHYLAMINOPHENYLAZOXYBENZENE
C04292	5-PHOSPHONUCLEOSIDE-3-DIPHOSPHATE
C04293	574-TRIHYDROXY-3-METHOXYFLAVONE
C04294	THZ
C04297	CPD-1078
C04299	CPD-1121
C04300	ESTRADIOL-ETCETERA-GLUCURONOSIDE
C04302	N-5-PHOSPHORIBOSYL-ANTHRANILATE
[truncated: 3,219 more rows]
